# Supplementary material for: Understanding the Effectiveness of Genomic Prediction in Tetraploid Potato
Source: Front Plant Sci. 2021 Aug 9;12:672417. doi: 10.3389/fpls.2021.672417 (PMC8381724; doi:10.3389/fpls.2021.672417)
Supplement: Supplementary Data Sheet 1 — Phenotypic data. [file Data_Sheet_1.CSV]

	Project_code	Location	Year	DM	TL	MTW	TC	TW
1	CMK001	NL	2017	17.00136387	66.70051885	0.108278392	148.2526936	16.52064404
2	CMK002	NL	2017	15.88374814	101.7803374	0.266339038	66.31005952	17.5630617
3	CMK003	NL	2017	16.2338312	87.25009724	0.193054787	72.59071672	14.27182244
4	CMK004	NL	2017	16.16786196	104.3997815	0.34022178	70.0709171	21.97765291
5	CMK005	NL	2017	20.34593644	81.87860976	0.153465011	120.4768278	18.337583
6	CMK006	NL	2017	20.49992688	89.01673276	0.282292556	62.47854713	17.69095713
7	CMK007	NL	2017	18.32762981	74.5334505	0.143825088	122.8201948	17.31367437
8	CMK008	NL	2017	19.91754559	100.2399441	0.235007057	67.87854899	16.62496998
9	CMK009	NL	2017	20.34200353	120.3695399	0.229228856	86.37754489	20.1473389
10	CMK010	NL	2017	NA	NA	NA	NA	NA
11	CMK011	NL	2017	21.01317587	104.5927374	0.194527087	86.5168919	16.53304863
12	CMK012	NL	2017	18.81506983	92.97487253	0.135344209	115.2480343	14.82945129
13	CMK013	NL	2017	21.32685605	97.8479099	0.255103202	80.07777361	18.71747015
14	CMK014	NL	2017	21.454305	119.8558294	0.253441078	42.40838099	11.04512986
15	CMK015	NL	2017	21.95787854	98.83556488	0.239429	92.13840365	22.75193013
16	CMK016	NL	2017	23.80408652	61.50237876	0.103537326	90.86623141	9.0581711
17	CMK017	NL	2017	23.07632533	71.52603494	0.133914224	123.3662324	16.19817131
18	CMK018	NL	2017	22.62069694	72.00679657	0.162424642	94.59071752	15.58182165
19	CMK019	NL	2017	22.67812016	74.55612603	0.144483919	118.7082915	17.17299045
20	CMK020	NL	2017	22.22444231	78.67173161	0.223668166	65.98601606	14.23981044
21	CMK021	NL	2017	26.17585136	80.72473055	0.168871008	94.68778273	16.31165738
22	CMK022	NL	2017	22.03390257	72.29329805	0.149699347	76.07821445	11.69577864
23	CMK023	NL	2017	22.48531698	76.93062022	0.157623927	115.1446427	18.14472051
24	CMK024	NL	2017	21.94614407	68.67669713	0.152626806	62.82519933	9.472023613
25	CMK025	NL	2017	25.39638055	92.51720036	0.204367131	76.97854796	15.72095691
26	CMK026	NL	2017	23.5367622	68.13104088	0.148826508	130.3971084	19.38640907
27	CMK027	NL	2017	16.37585009	87.88879636	0.192698998	98.22813657	18.81719061
28	CMK028	NL	2017	18.2952337	100.1781147	0.223397793	110.1446429	24.65472145
29	CMK029	NL	2017	28.77605533	76.53537011	0.153565224	89.34803184	13.11543898
30	CMK030	NL	2017	27.49533338	85.86998855	0.210158166	87.87754578	18.97733919
31	CMK031	NL	2017	24.29231993	91.64629425	0.177280692	94.21457215	17.25884252
32	CMK032	NL	2017	21.31488342	83.11968774	0.241523292	73.89011228	17.50601117
33	CMK033	NL	2017	25.7046556	75.80850502	0.177393852	86.46847404	15.58682114
34	CMK034	NL	2017	24.23679056	83.90106955	0.165200334	96.01689148	15.60304912
35	CMK035	NL	2017	18.43722977	75.53748331	0.146134072	135.9738089	19.9404277
36	CMK036	NL	2017	28.5447493	101.8136842	0.202411425	75.97682815	15.03758293
37	CMK037	NL	2017	28.41850375	85.1168308	0.218244774	81.84803077	16.96043925
38	CMK038	NL	2017	20.46629576	82.02383559	0.140882615	113.3743844	15.90175191
39	CMK039	NL	2017	20.86711462	92.0343728	0.169316611	107.8480321	17.69543889
40	CMK040	NL	2017	19.01762117	94.92854357	0.21751044	74.15152886	16.02278161
41	CMK041	NL	2017	21.37987471	82.1366538	0.152166858	99.87854749	15.61496904
42	CMK042	NL	2017	21.6663388	76.00580458	0.155100923	91.51689266	13.86304838
43	CMK043	NL	2017	23.67198915	83.44428302	0.209398088	93.64708755	19.5795629
44	CMK063	NL	2017	23.20933004	83.94175405	0.154708363	99.54152217	15.48346767
45	CMK066	NL	2017	22.08840633	77.00325867	0.18903419	97.63840364	19.02693096
46	CMK067	NL	2017	21.11153055	71.65314587	0.148977763	119.9860167	17.19481054
47	CMK068	NL	2017	16.03160132	85.23062794	0.225400398	93.24803113	20.6944492
48	CMK069	NL	2017	22.63201516	89.2238483	0.228567228	50.81005827	11.49306042
49	CMK070	NL	2017	25.09857186	78.26628206	0.147325441	74.1718628	10.37753895
50	CMK071	NL	2017	17.92081474	66.62093942	0.113402266	100.8746373	10.82618715
51	CMK072	NL	2017	22.41522008	69.9128251	0.143620599	112.5709148	16.26265171
52	CMK073	NL	2017	20.19831249	82.70186351	0.116386075	113.5066768	12.96728831
53	CMK074	NL	2017	19.79207115	82.41641749	0.17841228	90.98955377	16.11896048
54	CMK075	NL	2017	22.53381022	67.84224301	0.138860259	108.3901121	15.06601185
55	CMK076	NL	2017	19.12920616	69.14996815	0.127628365	123.5866187	15.96379383
56	CMK077	NL	2017	19.39589586	89.68139474	0.17519888	117.6470857	20.9645626
57	CMK078	NL	2017	17.89353598	92.13276387	0.232504675	84.75269361	18.75564347
58	CMK079	NL	2017	22.96929769	75.61396044	0.151211158	104.1009326	15.59258376
59	CMK080	NL	2017	14.53112019	62.93788049	0.086516409	143.2526951	12.84064387
60	CMK081	NL	2017	17.93908294	94.14013752	0.288389875	72.54152077	21.32346705
61	CMK082	NL	2017	22.31508069	74.59100527	0.182422873	85.81006011	15.55306045
62	CMK083	NL	2017	20.09519367	79.00671283	0.116162451	86.39011255	10.11101229
63	CMK084	NL	2017	17.78590977	81.18889687	0.206991035	98.64464265	20.38472053
64	CMK085	NL	2017	22.85364976	104.1312782	0.248379795	76.70761685	19.15223005
65	CMK086	NL	2017	19.03229092	66.67394151	0.107559016	117.5168911	12.36804785
66	CMK087	NL	2017	24.0320775	87.48405311	0.204161641	100.4768285	20.10758375
67	CMK088	NL	2017	22.32136777	105.5593259	0.260398737	77.63840282	20.88693043
68	CMK089	NL	2017	21.94452237	99.46754026	0.186591991	103.2480345	19.02445029
69	CMK090	NL	2017	22.85338143	71.59417941	0.145154302	130.8145698	19.38482912
70	CMK091	NL	2017	22.00401117	79.26499941	0.19899084	119.3480317	23.03044029
71	CMK092	NL	2017	NA	92.78241626	0.269619342	51.36623302	13.76817026
72	CMK093	NL	2017	16.42776145	73.60037667	0.182627344	137.2480338	24.12945005
73	CMK094	NL	2017	22.13932308	81.62218339	0.144078428	91.1515289	13.32778156
74	CMK095	NL	2017	25.1890166	88.92085617	0.162269587	55.04152246	9.068467535
75	CMK096	NL	2017	21.29943787	84.26605444	0.185589738	90.0415229	16.73346803
76	CMK097	NL	2017	20.74826061	88.21339041	0.137685999	72.08661847	10.02879545
77	CMK098	NL	2017	18.94023866	84.72918343	0.137918726	70.72813614	9.597189848
78	CMK099	NL	2017	NA	NA	NA	NA	NA
79	CMK101	NL	2017	14.54824187	72.56250494	0.113012122	95.15152877	11.06778189
80	CMK102	NL	2017	20.5553598	99.34482726	0.27703668	76.07091643	21.29765243
81	CMK103	NL	2017	18.43191455	77.49420636	0.136405624	69.71457202	10.10884081
82	CMK104	NL	2017	16.93147002	114.9093283	0.337844711	52.22813452	17.45218992
83	CMK105	NL	2017	20.63945586	73.34322952	0.155798611	82.97579883	12.59404896
84	CMK106	NL	2017	18.11506161	110.8220219	0.314363149	60.48955334	18.42396047
85	CMK107	NL	2017	23.98295895	83.21074354	0.144058734	90.20829082	12.60799034
86	CMK108	NL	2017	23.26605767	71.71992614	0.173675493	71.75269564	12.75564411
87	CMK109	NL	2017	17.20715119	96.32841768	0.262777218	72.3743859	18.27675258
88	CMK110	NL	2017	20.26188774	89.48716147	0.17074227	87.81457156	15.45482865
89	CMK111	NL	2017	17.27169147	80.6521876	0.142492248	90.48955443	12.91395945
90	CMK112	NL	2017	20.45370708	65.58507856	0.121587649	80.21457215	10.20384168
91	CMK113	NL	2017	19.95614956	88.25451449	0.165406382	94.36623184	15.29816988
92	CMK114	NL	2017	19.90038721	71.94687817	0.12905539	84.32520011	10.48202447
93	CMK115	NL	2017	27.32724691	100.1885506	0.253857095	64.1440949	15.92265627
94	CMK116	NL	2017	18.8772809	88.78460879	0.146473085	89.47580071	12.78404958
95	CMK117	NL	2017	26.78098508	85.63011747	0.197546773	87.48601646	16.59981094
96	CMK118	NL	2017	19.35015326	81.60785923	0.194111534	90.14708657	17.48956307
97	CMK119	NL	2017	18.98456387	107.7159638	0.189146686	86.34803307	15.64043896
98	CMK120	NL	2017	22.52705207	83.12893393	0.150218002	92.00667603	13.70228922
99	CMK121	NL	2017	21.17694636	90.38184861	0.139950385	69.20761682	9.552229913
100	CMK122	NL	2017	16.8752634	96.49985995	0.278653776	76.82519971	21.37202356
101	CMK123	NL	2017	21.03171986	78.56813599	0.126454814	66.64464369	8.539720579
102	CMK124	NL	2017	27.46390855	72.00988073	0.140018083	98.47854688	13.98595756
103	CMK125	NL	2017	23.87668442	76.80065924	0.153355687	69.07777398	9.662470331
104	CMK126	NL	2017	21.3616303	96.72395059	0.228933498	78.74708446	17.54055156
105	CMK127	NL	2017	20.64540037	80.24460755	0.103983714	168.5777737	16.62747067
106	CMK128	NL	2017	22.16984452	79.63567184	0.185723163	102.1440949	18.66265667
107	CMK129	NL	2017	15.38756665	88.96769233	0.178012543	74.0066769	13.24729
108	CMK130	NL	2017	18.63614155	111.0601465	0.231923404	73.83421	16.87791484
109	CMK131	NL	2017	15.81889337	82.88624698	0.198796182	65.57821431	13.31077692
110	CMK132	NL	2017	26.66219246	67.5992223	0.144939368	105.802379	15.52805855
111	CMK133	NL	2017	23.29893726	77.53568404	0.186586492	93.87854869	18.02996969
112	CMK134	NL	2017	18.36802691	75.25622239	0.109672562	133.5782147	14.98577837
113	CMK135	NL	2017	21.07472208	89.01590735	0.218895133	95.37438379	20.62175176
114	CMK136	NL	2017	25.10807939	79.29515562	0.13487885	98.80237837	13.64305816
115	CMK137	NL	2017	20.58908704	77.5886016	0.155821038	121.2076168	18.90722947
116	CMK138	NL	2017	NA	NA	NA	NA	NA
117	CMK139	NL	2017	18.01261848	82.24321672	0.164829592	57.36623246	9.183169816
118	CMK140	NL	2017	17.40304698	95.10433464	0.147525405	181.6718639	25.29253988
119	CMK141	NL	2017	19.59080047	93.94077175	0.144221571	145.8901128	20.88101243
120	CMK142	NL	2017	23.11535099	70.21710313	0.161840423	83.96718433	13.8881844
121	CMK143	NL	2017	16.7505685	96.84409954	0.24061709	87.31005923	20.88806172
122	CMK144	NL	2017	21.90026901	81.69050474	0.13449138	101.044645	13.94873107
123	CMK145	NL	2017	20.25290207	69.78728291	0.104972614	85.1979987	8.887416569
124	CMK146	NL	2017	20.20190131	94.55288133	0.202419619	84.60093221	17.09758234
125	CMK147	NL	2017	22.24551579	71.76481541	0.140995008	83.98955493	11.80396063
126	CMK148	NL	2017	22.54363111	103.078963	0.284438779	28.63840299	9.166931755
127	CMK149	NL	2017	19.24399095	111.9992392	0.222384918	88.5446454	20.01873232
128	CMK150	NL	2017	20.80172556	117.9065585	0.251147076	66.39710771	16.38140889
129	CMK151	NL	2017	21.03804253	87.98256343	0.209295965	71.20761839	14.9372295
130	CMK152	NL	2017	22.54563862	71.22536214	0.113613213	118.6431243	14.11976388
131	CMK153	NL	2017	27.60086304	76.12267485	0.141137554	97.67186316	13.12253979
132	CMK154	NL	2017	20.8593869	118.1533215	0.287694792	61.89710841	17.75640958
133	CMK155	NL	2017	17.58054297	114.0157009	0.247988498	123.9895542	30.67396037
134	CMK156	NL	2017	19.82855573	94.76846573	0.196708029	89.86623168	17.4281703
135	CMK157	NL	2017	24.00950775	80.03419931	0.194798137	74.1384033	15.1719299
136	CMK158	NL	2017	22.50182083	78.24335599	0.171768919	99.14409683	16.91765637
137	CMK159	NL	2017	19.79481874	110.6996966	0.265889297	53.13840215	15.08192953
138	CMK160	NL	2017	16.75037834	83.0941311	0.16723172	68.90551214	11.34442512
139	CMK161	NL	2017	18.73411627	108.8037738	0.218106317	71.04431445	15.39186091
140	CMK162	NL	2017	16.21707713	100.1266746	0.288476214	79.47580031	22.92405016
141	CMK163	NL	2017	26.17840737	80.84024866	0.144225921	110.0415227	15.93846826
142	CMK164	NL	2017	19.41502095	80.60339827	0.167013521	75.48955279	12.52396099
143	CMK165	NL	2017	17.94569627	76.28268782	0.13371528	86.39011127	11.56601099
144	CMK166	NL	2017	19.13220482	85.45360426	0.168546168	77.1979982	12.89241728
145	CMK167	NL	2017	21.06284849	77.63593821	0.172613038	106.0443136	18.33686087
146	CMK168	NL	2017	18.32817467	93.22663555	0.170459751	134.6009314	22.74258275
147	CMK169	NL	2017	22.72133883	70.51044611	0.155419513	84.98955261	13.18896002
148	CMK001	SP	2017	20.78148775	63.24437231	0.086944712	125.9140712	10.92925233
149	CMK002	SP	2017	19.76215435	85.37211514	0.157232647	85.27953612	13.65415748
150	CMK003	SP	2017	18.11185356	87.33224536	0.178951703	68.46161893	12.04576767
151	CMK004	SP	2017	19.63203768	82.51120736	0.206679444	57.53246829	11.77384155
152	CMK005	SP	2017	22.17617199	68.84393619	0.104800252	87.30918779	9.405613771
153	CMK006	SP	2017	23.46599368	70.00810478	0.141658641	61.48713261	9.165249521
154	CMK007	SP	2017	20.47371311	72.71754314	0.120373373	91.05933923	10.9474103
155	CMK008	SP	2017	24.18429042	83.25358939	0.162894251	57.65815458	8.566256521
156	CMK009	SP	2017	24.9579508	75.37987582	0.131744063	69.35618392	8.568677656
157	CMK010	SP	2017	25.95399003	68.50269114	0.14090533	67.28439159	9.682901731
158	CMK011	SP	2017	23.30195355	88.38478784	0.131106553	81.18223047	10.51433674
159	CMK012	SP	2017	22.3169068	77.95182526	0.166992113	73.95387142	12.37178605
160	CMK013	SP	2017	22.94125515	67.62686608	0.124067052	64.03541694	7.903392793
161	CMK014	SP	2017	22.81938104	91.48725755	0.161844711	42.62780899	7.162766031
162	CMK015	SP	2017	21.93905783	83.85888154	0.152871642	74.10849956	11.55746257
163	CMK016	SP	2017	25.78463172	71.35969121	0.13876227	69.90954699	9.657597553
164	CMK017	SP	2017	23.61122653	71.52610721	0.137221594	78.55587215	10.8302325
165	CMK018	SP	2017	24.86924615	63.31305226	0.104919828	111.787727	11.65621977
166	CMK019	SP	2017	24.10391834	73.15414681	0.141133709	72.48712668	9.241892594
167	CMK020	SP	2017	22.71975651	79.98019815	0.15903752	71.67610403	9.432963542
168	CMK021	SP	2017	24.92444336	83.56344588	0.185391484	62.19580871	11.42964644
169	CMK022	SP	2017	23.78611143	65.49851137	0.104024981	78.06945657	8.204542017
170	CMK023	SP	2017	23.51016354	70.32903001	0.120283563	73.38445367	8.500736018
171	CMK024	SP	2017	25.52161109	68.12356236	0.123255738	65.27238865	8.227060345
172	CMK025	SP	2017	26.207538	72.42149464	0.14096778	62.89878605	8.635353464
173	CMK026	SP	2017	24.3867432	73.36327353	0.140175437	77.13420686	10.66936059
174	CMK027	SP	2017	18.65205676	72.73662981	0.131070737	77.41074811	10.19324068
175	CMK028	SP	2017	21.6363869	87.75449363	0.141923582	94.30917571	13.54269294
176	CMK029	SP	2017	30.09137666	67.51287303	0.113546279	60.04998546	6.661728469
177	CMK030	SP	2017	27.6485171	68.90026393	0.128973836	66.91630369	8.091747624
178	CMK031	SP	2017	24.30325159	77.23970989	0.136410171	60.35048318	8.015597338
179	CMK032	SP	2017	22.18519199	72.26881466	0.167307648	66.91074773	11.07091332
180	CMK033	SP	2017	26.91602498	68.29971677	0.138895492	71.03542023	9.666622692
181	CMK034	SP	2017	24.76100592	70.49571839	0.13886177	79.77239396	11.2642511
182	CMK035	SP	2017	20.2869268	71.45055044	0.112942663	87.80919068	10.05480043
183	CMK036	SP	2017	28.73644066	75.72222844	0.107817215	101.8561842	10.99925932
184	CMK037	SP	2017	30.46024791	69.39266281	0.132072494	61.68642949	9.049017914
185	CMK038	SP	2017	23.84549194	71.70962504	0.128900725	100.916286	12.8688851
186	CMK039	SP	2017	22.85364947	69.29105897	0.107711489	88.27954273	9.704444585
187	CMK040	SP	2017	21.55328284	85.06376252	0.166575511	63.05933591	10.18576681
188	CMK041	SP	2017	23.48799121	74.34035791	0.129678942	64.4713827	7.965589421
189	CMK042	SP	2017	25.86083129	65.00479405	0.104958356	87.23361907	8.817287998
190	CMK043	SP	2017	22.77645608	68.02809757	0.105117133	82.4713828	8.369108322
191	CMK063	SP	2017	21.93988319	87.86061132	0.169954151	83.38445373	13.76630764
192	CMK066	SP	2017	25.98078824	69.903733	0.136103683	82.35322398	11.13291075
193	CMK067	SP	2017	21.51326042	66.4459883	0.12523837	93.68605322	11.35761449
194	CMK068	SP	2017	20.77763681	76.24611585	0.165041682	59.30917986	9.31345947
195	CMK069	SP	2017	25.04285782	71.21989213	0.137495376	55.18642843	7.747305098
196	CMK070	SP	2017	25.33339819	70.97316687	0.14364656	81.67431968	11.88158536
197	CMK071	SP	2017	20.19406613	69.73591581	0.119617283	86.12780503	10.24582935
198	CMK072	SP	2017	27.40316207	69.09822606	0.132959625	64.91631464	8.249254411
199	CMK073	SP	2017	21.90655803	75.55872989	0.110833236	87.19580698	9.537397618
200	CMK074	SP	2017	20.47306859	91.97206357	0.187744429	57.55971933	9.987835333
201	CMK075	SP	2017	22.66546696	60.92702624	0.092903089	88.39596737	8.174569032
202	CMK076	SP	2017	21.32602861	57.35223421	0.075516748	92.96161186	7.252815036
203	CMK077	SP	2017	20.6803919	99.87576832	0.193372926	83.91629583	15.61251007
204	CMK078	SP	2017	20.6981807	81.49320189	0.164799147	67.28771559	11.23602289
205	CMK079	SP	2017	24.83461579	76.24279726	0.135502823	88.77238568	12.08305376
206	CMK080	SP	2017	17.99569638	65.22376342	0.089043105	96.06946052	8.592489516
207	CMK081	SP	2017	20.1397119	80.83814067	0.163494678	73.80918885	12.40492047
208	CMK082	SP	2017	22.59486839	75.1498384	0.183787184	47.85322687	8.766803196
209	CMK083	SP	2017	22.949411	79.97722421	0.114036157	72.55550271	8.050319809
210	CMK084	SP	2017	20.78192767	63.84999874	0.107386984	106.563678	11.43970691
211	CMK085	SP	2017	24.43111634	93.75350168	0.183354865	65.58121715	12.03047836
212	CMK086	SP	2017	22.38105862	65.48391496	0.085756365	109.4616181	9.355644801
213	CMK087	SP	2017	27.24429606	67.88373386	0.123721296	78.01539291	9.566351233
214	CMK088	SP	2017	23.23945289	92.90340841	0.191901244	34.60850536	7.345944941
215	CMK089	SP	2017	24.03135951	89.37936769	0.171029097	75.2795401	13.22646341
216	CMK090	SP	2017	25.11396714	64.71907905	0.110790901	91.95387205	10.1802107
217	CMK091	SP	2017	25.16718644	65.70072235	0.116539362	98.08120725	11.40810484
218	CMK092	SP	2017	21.03914073	87.84664966	0.216048541	60.27239559	13.32514963
219	CMK093	SP	2017	22.54614872	75.24562078	0.176486608	70.43351432	12.93551571
220	CMK094	SP	2017	22.60840634	79.28250662	0.112232997	64.56947536	7.407338038
221	CMK095	SP	2017	28.41800731	76.72411367	0.158725202	55.57660112	8.780955056
222	CMK096	SP	2017	24.91269791	77.5918289	0.122408449	98.65519599	11.98922716
223	CMK097	SP	2017	23.77677284	97.23316386	0.170245139	39.82422638	6.823062127
224	CMK098	SP	2017	19.84242879	99.50783691	0.169599246	72.18223295	12.11463179
225	CMK099	SP	2017	24.5719932	78.09456691	0.175543714	55.05323651	9.460763973
226	CMK101	SP	2017	16.99629373	81.45142072	0.153007743	78.18222223	11.37806101
227	CMK102	SP	2017	21.54802223	90.37765141	0.198250599	71.07660455	14.1271157
228	CMK103	SP	2017	21.24575379	75.18727955	0.125402812	47.93350863	6.23401666
229	CMK104	SP	2017	18.64955101	113.0099788	0.274323382	39.83398047	10.75257535
230	CMK105	SP	2017	21.15613521	79.50030519	0.161565098	48.12448826	8.00514264
231	CMK106	SP	2017	22.82923156	88.98408876	0.146281168	56.82038513	8.332551366
232	CMK107	SP	2017	25.54826737	67.90976246	0.098720902	70.17549872	7.113500783
233	CMK108	SP	2017	25.12424661	70.65049506	0.15288997	68.34795326	10.84024743
234	CMK109	SP	2017	18.70281741	88.54659742	0.206173304	47.67549913	9.373752537
235	CMK110	SP	2017	18.77967877	93.8243526	0.172403694	74.98713222	11.9252183
236	CMK111	SP	2017	19.57729459	77.69851555	0.138521616	61.72979178	8.668151224
237	CMK112	SP	2017	23.57300278	70.11773654	0.150625358	37.27463699	5.170498848
238	CMK113	SP	2017	22.04616139	75.96165705	0.133150053	104.0078712	13.93246021
239	CMK114	SP	2017	21.37912608	76.3552316	0.135978932	60.5555045	8.090241868
240	CMK115	SP	2017	22.61971451	76.76251769	0.121893376	83.22978333	10.20282005
241	CMK116	SP	2017	20.37252174	86.27431465	0.12725328	69.05587171	8.811088527
242	CMK117	SP	2017	21.61140547	86.83115267	0.187708819	51.68605949	9.646026755
243	CMK118	SP	2017	22.76803561	85.78501465	0.172274799	66.4055794	11.50189947
244	CMK119	SP	2017	21.81561706	86.39605643	0.140767359	65.34040807	9.435997085
245	CMK120	SP	2017	21.25885303	80.82283532	0.158956368	37.55933987	5.399707265
246	CMK121	SP	2017	22.97360848	91.30587368	0.160301372	54.21954307	8.245865399
247	CMK122	SP	2017	21.16500527	81.98985529	0.195096068	60.28734904	11.44727011
248	CMK123	SP	2017	22.76332792	89.70073482	0.151946213	52.77463158	7.744854341
249	CMK124	SP	2017	23.58100603	74.25757774	0.161291627	56.98417934	9.448528805
250	CMK125	SP	2017	23.14449104	84.6239686	0.172320049	62.47138448	10.56205843
251	CMK126	SP	2017	24.49953166	75.74521158	0.155305347	64.35049271	9.331229324
252	CMK127	SP	2017	21.44010173	66.24329405	0.089400689	126.8091811	11.35194391
253	CMK128	SP	2017	23.24555812	76.21154198	0.15863644	75.62447721	12.09096242
254	CMK129	SP	2017	16.87836937	92.26346793	0.163509466	73.72978697	12.07237031
255	CMK130	SP	2017	21.96659623	101.0685379	0.231170508	45.81783911	10.87991379
256	CMK131	SP	2017	18.99157934	84.05764802	0.197398744	53.74337202	9.861180424
257	CMK132	SP	2017	27.32650399	65.03142728	0.115037759	80.55293821	9.458464357
258	CMK133	SP	2017	27.83438419	71.43970875	0.132780631	70.77952855	9.621540077
259	CMK134	SP	2017	18.84104164	75.11735254	0.114621834	92.90954189	10.56286778
260	CMK135	SP	2017	23.59525781	83.93040969	0.160602218	71.68642458	11.56310377
261	CMK136	SP	2017	26.40387785	63.31783384	0.107544738	81.65679637	8.972685282
262	CMK137	SP	2017	22.35770226	79.17560607	0.148255214	68.57659424	9.765945009
263	CMK138	SP	2017	21.76977242	74.78889613	0.134757613	64.17550611	8.766684074
264	CMK139	SP	2017	19.7623895	76.36904146	0.139932304	61.54891555	8.783968745
265	CMK140	SP	2017	20.39813763	77.55669169	0.112873024	107.6551996	12.03909883
266	CMK141	SP	2017	21.34774287	87.11672684	0.12977982	101.8242266	13.24507469
267	CMK142	SP	2017	26.352269	73.02520151	0.146053867	61.74336036	8.888866196
268	CMK143	SP	2017	18.54790551	85.6596702	0.184071581	65.90558587	12.53442706
269	CMK144	SP	2017	25.93937603	73.57134069	0.110633557	62.85619223	6.979944674
270	CMK145	SP	2017	22.45257091	77.46764783	0.147519111	53.83397538	8.034740119
271	CMK146	SP	2017	23.02415776	73.95845868	0.122229997	67.95832067	8.548084949
272	CMK147	SP	2017	23.02084023	64.43556673	0.106055437	67.12447976	7.320743519
273	CMK148	SP	2017	21.13039077	94.185414	0.199129784	39.3561829	7.198206024
274	CMK149	SP	2017	23.62806754	84.46201902	0.142694024	63.56370196	9.135151807
275	CMK150	SP	2017	24.08991929	101.1802842	0.176148136	65.28404007	11.07629286
276	CMK151	SP	2017	21.30667131	77.79765325	0.156523413	52.01540129	8.395424408
277	CMK152	SP	2017	24.00965578	63.20484287	0.09713754	89.50751229	8.697424412
278	CMK153	SP	2017	26.66494911	62.43485531	0.100056849	102.656796	10.44438669
279	CMK154	SP	2017	23.09776791	87.48717705	0.178361115	48.45831156	8.196773042
280	CMK155	SP	2017	19.69286539	100.0983062	0.185718824	62.28735353	11.22745683
281	CMK156	SP	2017	20.99007081	96.00665806	0.16564773	60.27239375	10.21234828
282	CMK157	SP	2017	29.36386934	82.90171813	0.199069784	41.65679664	8.594455716
283	CMK158	SP	2017	23.76578521	80.56596974	0.138595795	74.28735071	10.0739964
284	CMK159	SP	2017	21.96301439	79.8719982	0.178724938	60.3121435	10.1448375
285	CMK160	SP	2017	19.43395806	81.65731911	0.147438206	71.82423269	10.36944062
286	CMK161	SP	2017	21.89403884	97.03923405	0.182914892	51.21953965	8.406315227
287	CMK162	SP	2017	18.53081498	93.00645433	0.212355822	59.62448957	12.9159309
288	CMK163	SP	2017	23.16989375	63.6267752	0.111241145	59.71954393	6.257335841
289	CMK164	SP	2017	NA	83.26069442	0.153337348	61.99520796	8.921209792
290	CMK165	SP	2017	18.42249834	76.8086186	0.120939101	70.69582046	8.718516641
291	CMK166	SP	2017	19.64167133	83.45524002	0.129092406	72.50787375	9.325340568
292	CMK167	SP	2017	21.19903776	80.17440611	0.159973464	69.06370214	11.03563106
293	CMK168	SP	2017	19.23122492	78.15470791	0.110975612	93.78440486	10.63824653
294	CMK169	SP	2017	22.07901869	69.79375302	0.14662228	76.89978736	11.17313827
295	CMK001	PL	2017	17.56704847	63.09878198	0.086221129	186.0420237	17.14356395
296	CMK002	PL	2017	15.6861768	92.50826307	0.248315548	102.5080572	24.45588807
297	CMK003	PL	2017	14.63755943	79.94237544	0.181825359	116.4165116	21.19734163
298	CMK004	PL	2017	15.36625854	83.05842635	0.219752407	123.884499	27.31012905
299	CMK005	PL	2017	17.38341567	73.40767643	0.124044136	153.0103345	18.13571612
300	CMK006	PL	2017	19.11325851	75.7721702	0.174203635	104.7961831	18.29604344
301	CMK007	PL	2017	16.54213479	70.26324874	0.124815643	149.0502287	18.27657831
302	CMK008	PL	2017	18.52075864	84.35751931	0.1292883	131.3790221	17.36697751
303	CMK009	PL	2017	20.12042826	85.41320046	0.167397721	118.7201657	19.08583392
304	CMK010	PL	2017	NA	NA	NA	NA	NA
305	CMK011	PL	2017	20.3483839	87.86971599	0.154406182	120.3738969	18.12192875
306	CMK012	PL	2017	18.27381092	76.86010131	0.178320814	154.6443465	26.66975546
307	CMK013	PL	2017	19.49938056	87.92113657	0.194651951	69.8753159	13.52725308
308	CMK014	PL	2017	20.53175844	99.16089673	0.214055516	85.41351107	17.83985929
309	CMK015	PL	2017	21.07034306	94.33025459	0.208400315	98.69151294	19.92806363
310	CMK016	PL	2017	21.41687903	68.49075962	0.125249708	98.36016878	12.66361876
311	CMK017	PL	2017	21.26692272	68.88922719	0.129701856	118.1496354	15.08283648
312	CMK018	PL	2017	20.80604782	64.53382672	0.126017513	143.5814459	18.23010195
313	CMK019	PL	2017	20.20314506	70.85189389	0.120307715	158.4524689	18.24277354
314	CMK020	PL	2017	18.42057124	67.74446384	0.14021946	95.55648236	13.39227661
315	CMK021	PL	2017	20.68669284	69.75910108	0.135933463	131.1528306	17.12791866
316	CMK022	PL	2017	20.05765999	69.853076	0.124061058	121.9164938	14.86162218
317	CMK023	PL	2017	18.5656532	70.89987046	0.110777005	105.9924754	15.65716532
318	CMK024	PL	2017	20.76313511	70.2400055	0.151755333	99.00168472	15.00421184
319	CMK025	PL	2017	23.45150109	71.29111982	0.122608695	125.1621677	14.82881089
320	CMK026	PL	2017	20.77951922	68.87487723	0.139434069	135.0768466	19.00074893
321	CMK027	PL	2017	15.51386379	76.90372013	0.16557403	127.2498809	20.84970466
322	CMK028	PL	2017	18.3072467	85.95333413	0.172698101	121.0387705	20.6312604
323	CMK029	PL	2017	22.17641715	66.80193707	0.102822966	142.3378272	14.98085092
324	CMK030	PL	2017	23.64857523	67.83619892	0.113875959	143.6387343	16.07810788
325	CMK031	PL	2017	24.07424222	67.24224467	0.112212401	103.9524437	16.40357942
326	CMK032	PL	2017	NA	NA	NA	NA	NA
327	CMK033	PL	2017	NA	NA	NA	NA	NA
328	CMK034	PL	2017	NA	NA	NA	NA	NA
329	CMK035	PL	2017	17.10385851	63.26043061	0.089113409	173.7170544	18.91748691
330	CMK036	PL	2017	24.34264858	77.86254563	0.119303764	150.4807609	18.10650826
331	CMK037	PL	2017	NA	NA	NA	NA	NA
332	CMK038	PL	2017	NA	NA	NA	NA	NA
333	CMK039	PL	2017	18.79454881	80.33891263	0.1401673	126.7678733	17.66174368
334	CMK040	PL	2017	18.94956724	88.55393817	0.188705341	89.75684097	16.82071949
335	CMK041	PL	2017	17.66515101	80.5311738	0.16221552	111.313014	18.34392587
336	CMK042	PL	2017	20.92333221	56.99107692	0.077341055	172.5129637	13.91478877
337	CMK043	PL	2017	20.48237247	71.68601146	0.126176258	137.8378258	17.39510552
338	CMK063	PL	2017	20.00380424	81.06468405	0.161895801	125.6621373	19.4835182
339	CMK066	PL	2017	20.9577704	64.84889316	0.120889239	157.2449887	17.8154043
340	CMK067	PL	2017	18.82498292	62.11164869	0.113228723	160.5129613	17.90406286
341	CMK068	PL	2017	17.55288515	76.48364567	0.170029008	118.879064	20.91655261
342	CMK069	PL	2017	NA	NA	NA	NA	NA
343	CMK070	PL	2017	NA	NA	NA	NA	NA
344	CMK071	PL	2017	17.40296073	70.14420881	0.12229346	137.6778374	17.86816606
345	CMK072	PL	2017	23.2240445	66.90129126	0.131481665	133.1915261	16.90024186
346	CMK073	PL	2017	18.21637738	74.18004693	0.11900673	124.6597549	14.91932199
347	CMK074	PL	2017	18.21387602	82.01314941	0.172078644	87.28183101	14.77430765
348	CMK075	PL	2017	20.22006437	62.9405761	0.108247261	141.8350536	15.21592936
349	CMK076	PL	2017	15.8434428	70.30617817	0.120982467	154.4735466	17.64475639
350	CMK077	PL	2017	NA	NA	NA	NA	NA
351	CMK078	PL	2017	17.09162744	79.26236643	0.173198232	103.9568491	18.32533327
352	CMK079	PL	2017	21.30260039	69.86553307	0.122633329	120.5420073	15.3875229
353	CMK080	PL	2017	15.03667301	69.39416315	0.112033916	151.1194317	16.4568676
354	CMK081	PL	2017	15.97313919	79.92390388	0.194891446	128.1191802	24.99135685
355	CMK082	PL	2017	19.94663614	79.74292639	0.218191978	83.13387419	17.88271137
356	CMK083	PL	2017	17.61934691	74.6083607	0.119268301	124.5411517	15.52243944
357	CMK084	PL	2017	15.84466206	63.18215879	0.109721226	214.9924374	21.93723299
358	CMK085	PL	2017	20.10251063	88.46018435	0.155469474	116.8542186	19.41064492
359	CMK086	PL	2017	16.9468704	65.98253721	0.107158142	179.6572321	19.68378597
360	CMK087	PL	2017	NA	NA	NA	NA	NA
361	CMK088	PL	2017	NA	NA	NA	NA	NA
362	CMK089	PL	2017	19.88959556	87.7714441	0.168950821	111.6387222	18.54126533
363	CMK090	PL	2017	22.73727403	64.56691646	0.110470154	151.2266605	16.14893353
364	CMK091	PL	2017	20.3090059	72.07304646	0.139249899	135.5943642	19.03794315
365	CMK092	PL	2017	19.11266222	77.08210852	0.179907814	106.3463421	18.85735209
366	CMK093	PL	2017	17.29263637	77.51385666	0.209444901	107.7961753	22.42116991
367	CMK094	PL	2017	19.94405968	77.2416371	0.123756971	131.346354	15.99133251
368	CMK095	PL	2017	23.20999277	78.31763012	0.168697804	98.55590356	16.91456089
369	CMK096	PL	2017	18.93644507	86.0076424	0.158554727	106.3289418	16.96378116
370	CMK097	PL	2017	20.13552987	96.67924262	0.183292351	90.04201644	17.10020201
371	CMK098	PL	2017	17.36093149	89.96277709	0.155056018	112.6571927	16.97031384
372	CMK099	PL	2017	19.21279552	64.61549663	0.136831664	126.256158	17.13352114
373	CMK101	PL	2017	15.9553953	80.48337974	0.168196986	106.8745163	17.58478382
374	CMK102	PL	2017	17.64621082	87.9704868	0.197868797	95.19734743	19.23777913
375	CMK103	PL	2017	19.48842099	72.14637377	0.129997575	88.74498623	11.02108614
376	CMK104	PL	2017	NA	NA	NA	NA	NA
377	CMK105	PL	2017	18.45353978	68.80187308	0.132681014	134.0814387	17.98328697
378	CMK106	PL	2017	16.34031798	95.45087804	0.227652486	83.7498836	18.97481062
379	CMK107	PL	2017	NA	NA	NA	NA	NA
380	CMK108	PL	2017	21.03312688	75.00251264	0.177896179	95.0129652	17.20450247
381	CMK109	PL	2017	15.82616233	79.31201463	0.199532476	104.9173054	20.38525824
382	CMK110	PL	2017	17.84568693	80.827721	0.14230253	124.4524718	17.27549428
383	CMK111	PL	2017	16.27654629	68.78946425	0.12160158	135.4735358	15.83762321
384	CMK112	PL	2017	18.79122337	63.74171303	0.117786573	119.7201614	13.26565439
385	CMK113	PL	2017	18.33371651	69.666276	0.096220075	207.1597608	20.15711544
386	CMK114	PL	2017	20.2782947	70.1128547	0.12976676	130.2818481	17.30152964
387	CMK115	PL	2017	18.15062782	88.20527887	0.197514321	93.2499074	18.08768335
388	CMK116	PL	2017	18.11337559	80.85333645	0.12535394	130.6778329	16.92577559
389	CMK117	PL	2017	18.98190695	76.96545511	0.141441573	152.3601585	21.70113541
390	CMK118	PL	2017	19.39938818	76.11769802	0.135530031	127.0387571	16.63767111
391	CMK119	PL	2017	17.67708451	89.67382613	0.166125305	91.11922122	15.76903283
392	CMK120	PL	2017	19.77471876	77.42078849	0.148337695	102.5768656	15.11314021
393	CMK121	PL	2017	20.99193621	76.57924614	0.11141465	126.4729179	14.89792602
394	CMK122	PL	2017	15.39795386	87.99140459	0.257194659	78.95911396	20.52999811
395	CMK123	PL	2017	19.98802306	77.76603868	0.140032573	104.1031685	14.66020692
396	CMK124	PL	2017	24.39320837	69.03202815	0.109237946	123.7170338	15.08051766
397	CMK125	PL	2017	20.15578909	74.36023826	0.15056107	116.1621906	17.11162736
398	CMK126	PL	2017	19.45353422	72.79844348	0.134462346	146.5987335	19.36397732
399	CMK127	PL	2017	18.42335615	70.30203904	0.096081626	179.0276083	16.04646432
400	CMK128	PL	2017	20.92817997	74.60590192	0.162122366	105.5016793	16.79366844
401	CMK129	PL	2017	NA	NA	NA	NA	NA
402	CMK130	PL	2017	18.20094336	94.97107347	0.213011354	87.3940021	18.56734796
403	CMK131	PL	2017	NA	NA	NA	NA	NA
404	CMK132	PL	2017	23.96540771	68.63699578	0.126912559	98.60315907	12.51075328
405	CMK133	PL	2017	21.01599715	68.72622906	0.134874773	116.9040707	15.62229378
406	CMK134	PL	2017	17.24649751	71.51400746	0.116619037	157.8739094	17.75173577
407	CMK135	PL	2017	20.31583232	85.99667201	0.183707709	109.3541816	19.71691872
408	CMK136	PL	2017	19.50511357	64.23721143	0.088492546	140.5943483	12.78916115
409	CMK137	PL	2017	18.29978131	73.69979835	0.135075132	123.1621606	15.78944832
410	CMK138	PL	2017	19.22433954	84.84790743	0.189262662	116.4924557	21.50554427
411	CMK139	PL	2017	15.92224811	79.49240357	0.148708765	125.1572035	18.00153874
412	CMK140	PL	2017	18.01292374	86.00075612	0.158121061	135.9924697	21.09511889
413	CMK141	PL	2017	18.61563786	77.92072176	0.112277208	134.7818376	15.95990152
414	CMK142	PL	2017	21.54459467	72.51465146	0.150157759	114.3463536	17.07222121
415	CMK143	PL	2017	16.14829777	71.51933042	0.135846677	148.4807298	19.42090707
416	CMK144	PL	2017	21.48652685	73.46637485	0.11866034	135.4807151	15.36219369
417	CMK145	PL	2017	18.18395285	71.97590264	0.132199125	139.5161368	18.05649569
418	CMK146	PL	2017	18.10323113	74.83841217	0.14014262	145.2561271	19.89955064
419	CMK147	PL	2017	19.28622712	65.89150933	0.123932018	122.7423757	15.05049152
420	CMK148	PL	2017	17.58934277	92.19500535	0.222786514	58.14437581	12.98213986
421	CMK149	PL	2017	19.33814788	95.56512079	0.156657056	107.0080585	17.10145227
422	CMK150	PL	2017	18.39763568	91.99790978	0.178065703	107.9703731	19.02136866
423	CMK151	PL	2017	18.54541099	75.45911693	0.165380302	116.9729129	19.78540236
424	CMK152	PL	2017	21.4727943	67.47362767	0.10270835	155.9985331	16.68369267
425	CMK153	PL	2017	23.72055916	60.4600216	0.090432486	166.8129895	14.85619828
426	CMK154	PL	2017	17.25098218	92.36363878	0.198509808	95.64963271	18.70110898
427	CMK155	PL	2017	17.13686287	95.41448165	0.183462964	117.0564578	21.24154567
428	CMK156	PL	2017	18.32860403	96.01236658	0.208712274	91.97037088	19.15467527
429	CMK157	PL	2017	NA	NA	NA	NA	NA
430	CMK158	PL	2017	20.42424304	75.19916803	0.122871878	134.1528288	16.43781879
431	CMK159	PL	2017	18.33702034	88.25231512	0.194685686	106.1031591	20.75816826
432	CMK160	PL	2017	16.10066996	73.93068479	0.128613789	134.3350477	17.12443731
433	CMK161	PL	2017	18.73567866	90.22476085	0.16981866	114.0080357	19.34253
434	CMK162	PL	2017	15.75767346	83.08863638	0.199344096	132.9528364	26.51134898
435	CMK163	PL	2017	NA	NA	NA	NA	NA
436	CMK164	PL	2017	17.21524614	82.64041788	0.180013093	102.576858	18.73391832
437	CMK165	PL	2017	16.83951598	78.72739513	0.143975409	120.0814506	17.79500309
438	CMK166	PL	2017	18.31452041	81.32081607	0.136976939	118.8495525	16.48251644
439	CMK167	PL	2017	17.34078072	83.46666522	0.19777593	97.11390282	19.20419509
440	CMK168	PL	2017	16.65583315	80.81102643	0.132573089	148.556468	19.57166575
441	CMK169	PL	2017	20.73037236	65.06897013	0.12089303	141.7423948	17.24497345
442	CMK001	NL	2018	20.1703516	54.24098665	0.072806417	124.4247541	8.741128037
443	CMK002	NL	2018	17.22115182	81.23619568	0.190950472	78.34793446	14.91157689
444	CMK003	NL	2018	17.9984675	72.9926792	0.159809678	78.35844888	12.42196979
445	CMK004	NL	2018	18.34552705	75.89985358	0.188202542	96.89049702	17.92226507
446	CMK005	NL	2018	21.24182616	66.99659845	0.116426313	101.3763514	11.89825875
447	CMK006	NL	2018	20.4772637	65.74722952	0.145398611	98.80165924	14.48908345
448	CMK007	NL	2018	NA	NA	NA	NA	NA
449	CMK008	NL	2018	22.01722117	72.24080157	0.116938918	77.58656524	9.685203687
450	CMK009	NL	2018	21.53625628	70.02169169	0.131565839	106.0771883	14.04565932
451	CMK010	NL	2018	NA	NA	NA	NA	NA
452	CMK011	NL	2018	21.48253263	78.56170632	0.129389435	75.99600431	9.826346723
453	CMK012	NL	2018	20.5900999	67.03890351	0.122140609	137.9445213	15.98666866
454	CMK013	NL	2018	21.21885497	64.60064414	0.116825756	126.1813192	14.50961188
455	CMK014	NL	2018	21.74615831	68.17323938	0.092181844	91.23261246	8.627669169
456	CMK015	NL	2018	22.37541645	73.33631193	0.115226413	103.4142031	12.67476277
457	CMK016	NL	2018	23.85254142	60.49388733	0.112312157	72.68918631	7.702014309
458	CMK017	NL	2018	24.03768247	62.21768553	0.119258998	95.99419666	11.49565463
459	CMK018	NL	2018	23.12675461	61.25457071	0.10840796	113.8159921	12.50501668
460	CMK019	NL	2018	23.56950125	61.76051184	0.11219498	112.9523443	12.48608614
461	CMK020	NL	2018	21.93659403	67.3045295	0.14743794	77.67070672	11.15213629
462	CMK021	NL	2018	24.43738449	54.09197833	0.080787587	106.0887129	8.221136031
463	CMK022	NL	2018	24.16610494	56.98767475	0.091719408	94.69891259	8.452625885
464	CMK023	NL	2018	23.32892494	60.20864082	0.10031005	87.38243669	8.16171325
465	CMK024	NL	2018	24.57896224	60.6193051	0.126620802	81.84804981	10.79325923
466	CMK025	NL	2018	26.35112742	58.83110946	0.102269533	108.4182657	12.00802212
467	CMK026	NL	2018	24.93304184	57.48543699	0.103400611	105.5449436	10.79030039
468	CMK027	NL	2018	18.20749679	62.14786331	0.102521649	120.9194186	12.22996515
469	CMK028	NL	2018	20.77549885	70.45941775	0.120667296	118.6258533	15.21417578
470	CMK029	NL	2018	26.86205476	57.82780159	0.096701478	93.10131575	8.279767359
471	CMK030	NL	2018	27.39182213	63.54683148	0.119014833	118.7449053	13.75474822
472	CMK031	NL	2018	26.23869847	55.9125049	0.084288008	130.1420198	10.97599754
473	CMK032	NL	2018	25.31503205	61.45684364	0.117807403	86.96348046	10.8282299
474	CMK033	NL	2018	26.08606648	59.9769268	0.115526427	81.08833585	9.090848107
475	CMK034	NL	2018	23.17170379	55.04349727	0.092895567	113.6232227	10.64406381
476	CMK035	NL	2018	18.58655924	64.62092557	0.125891071	93.9366823	11.71873366
477	CMK036	NL	2018	27.01842148	64.92373552	0.087435067	124.8379744	10.45638118
478	CMK037	NL	2018	26.61715021	53.91326134	0.092722086	121.264395	12.2067365
479	CMK038	NL	2018	22.5860589	63.89056532	0.102664717	130.5024227	13.31176462
480	CMK039	NL	2018	19.92685782	68.46243933	0.102807013	137.3049036	14.15216888
481	CMK040	NL	2018	23.33436043	83.00654506	0.134974062	88.60993393	10.43735419
482	CMK041	NL	2018	19.42415574	60.0420697	0.092850516	122.833615	10.94630321
483	CMK042	NL	2018	22.86911608	47.80734127	0.067087497	110.0352853	6.778489728
484	CMK043	NL	2018	23.35367591	63.16015169	0.115627588	99.25574394	11.77624397
485	CMK063	NL	2018	23.92236254	69.74146134	0.125513487	89.44220105	10.71414669
486	CMK066	NL	2018	22.85754396	56.88632886	0.096011815	113.1596962	11.30741597
487	CMK067	NL	2018	22.19730161	56.28433439	0.099492154	117.0869719	11.03200651
488	CMK068	NL	2018	16.96623575	71.20803427	0.149987906	87.24184189	13.21786322
489	CMK069	NL	2018	24.17230016	60.46990354	0.109319473	84.19099954	8.922424175
490	CMK070	NL	2018	26.06690226	58.40542592	0.092935367	144.3031807	13.04609989
491	CMK071	NL	2018	20.2099117	58.25812175	0.097748925	94.50074158	9.008670003
492	CMK072	NL	2018	24.32491845	57.69147878	0.10275834	97.32598376	9.945011773
493	CMK073	NL	2018	20.39869688	60.77468178	0.081167639	112.0665727	8.589526134
494	CMK074	NL	2018	20.1268081	63.59663295	0.106041594	115.8117995	12.89763995
495	CMK075	NL	2018	24.07244729	48.61728115	0.062488098	119.794894	7.575435393
496	CMK076	NL	2018	19.75291901	65.61378853	0.118097004	97.85529442	11.25248022
497	CMK077	NL	2018	19.12780383	68.33052595	0.100630271	113.8514055	16.38288354
498	CMK078	NL	2018	18.02388208	70.07019153	0.154756674	82.28317262	12.53910799
499	CMK079	NL	2018	23.99150441	63.94032933	0.114737549	99.83975457	11.02339275
500	CMK080	NL	2018	16.85690016	63.11252657	0.090343335	106.3446656	10.11794756
501	CMK081	NL	2018	19.40367003	65.47944373	0.141974918	93.33769647	13.83179669
502	CMK082	NL	2018	20.66271129	66.75289362	0.17872503	72.90599252	12.44440634
503	CMK083	NL	2018	20.40929941	69.48086921	0.116646893	87.2556092	10.11082739
504	CMK084	NL	2018	17.79851874	48.98288755	0.067511625	212.2611218	16.40027989
505	CMK085	NL	2018	23.27627571	81.97445754	0.173632351	72.96916853	13.16256185
506	CMK086	NL	2018	19.55587058	54.79616023	0.074553206	112.7991908	8.312710676
507	CMK087	NL	2018	23.80962236	69.88508093	0.154114668	101.9018953	15.2482532
508	CMK088	NL	2018	22.26257119	74.194764	0.146305237	65.82149944	10.28993541
509	CMK089	NL	2018	22.76918244	80.14314778	0.150907997	69.92698829	10.33735685
510	CMK090	NL	2018	25.77453573	54.30974763	0.080767114	157.7799114	13.09230304
511	CMK091	NL	2018	22.61582126	64.03030282	0.126346458	117.5503856	14.88226474
512	CMK092	NL	2018	21.44587908	69.05494634	0.152242494	78.67154395	11.97552025
513	CMK093	NL	2018	19.9434503	62.47575451	0.127080131	115.7381624	15.09461017
514	CMK094	NL	2018	21.69433195	63.05473835	0.083233171	104.2071982	8.395964236
515	CMK095	NL	2018	24.36102167	66.86016282	0.120085984	102.3485323	12.21270625
516	CMK096	NL	2018	21.07824814	67.48016317	0.109921435	108.2880321	12.07359346
517	CMK097	NL	2018	21.96945881	72.11671709	0.113657721	84.26827057	9.548523794
518	CMK098	NL	2018	19.93929686	76.59813196	0.116787201	56.18671477	6.523784293
519	CMK099	NL	2018	24.15998455	55.89858129	0.100734262	116.4293036	11.50921763
520	CMK101	NL	2018	18.37908606	58.81321425	0.081845275	106.8110408	8.54478758
521	CMK102	NL	2018	18.92514158	69.60863659	0.134871666	110.9716304	15.40914691
522	CMK103	NL	2018	NA	NA	NA	NA	NA
523	CMK104	NL	2018	17.64502635	70.04378699	0.287758909	70.06178879	14.08017895
524	CMK105	NL	2018	21.89674034	52.16345227	0.076996631	90.29809398	7.095073496
525	CMK106	NL	2018	19.72330554	74.33433403	0.137836223	93.21716639	12.54869267
526	CMK107	NL	2018	NA	NA	NA	NA	NA
527	CMK108	NL	2018	23.71561441	66.75363673	0.15005543	70.2741478	10.73579428
528	CMK109	NL	2018	16.63984142	68.90311499	0.150753713	127.025152	18.69116818
529	CMK110	NL	2018	20.2635667	64.86257195	0.111536978	98.11901447	11.00558724
530	CMK111	NL	2018	20.05979958	56.33138208	0.079538907	114.8415097	8.984375085
531	CMK112	NL	2018	23.0674228	50.81595864	0.077346142	128.3430854	8.898599048
532	CMK113	NL	2018	20.86012187	52.83729268	0.060656529	129.7262898	7.745167467
533	CMK114	NL	2018	NA	NA	NA	NA	NA
534	CMK115	NL	2018	20.48817514	50.76380685	0.071845291	86.70199283	6.562248468
535	CMK116	NL	2018	20.33560901	65.41399063	0.090475706	93.89322476	8.402722743
536	CMK117	NL	2018	19.36251629	67.28965785	0.128079044	105.4494537	13.64128011
537	CMK118	NL	2018	21.38881541	56.16139522	0.083176015	134.8717246	11.15774575
538	CMK119	NL	2018	20.0658911	71.46631899	0.120521423	95.16913739	11.71064511
539	CMK120	NL	2018	25.12115044	54.66486979	0.070205986	111.7090696	7.715360757
540	CMK121	NL	2018	NA	NA	NA	NA	NA
541	CMK122	NL	2018	21.29883108	59.98802915	0.120663476	114.7694598	13.16341952
542	CMK123	NL	2018	23.04566364	67.72846073	0.116664655	87.07497264	10.01318496
543	CMK124	NL	2018	28.84169071	60.40171715	0.104989969	106.8603172	12.25909699
544	CMK125	NL	2018	21.28896433	63.7416123	0.114712391	80.7690781	10.03639091
545	CMK126	NL	2018	21.67514878	71.86271688	0.168900783	92.32671248	15.89839288
546	CMK127	NL	2018	20.13950106	59.54117542	0.075814634	153.014298	12.50071935
547	CMK128	NL	2018	22.84117481	63.36440967	0.132296774	89.43988779	11.50253459
548	CMK129	NL	2018	17.25236729	79.74985048	0.176594958	73.95611119	13.14390687
549	CMK130	NL	2018	20.678259	80.02642796	0.143139923	86.49342182	12.29186925
550	CMK131	NL	2018	17.44782735	67.04287923	0.140574553	59.59044666	8.240989729
551	CMK132	NL	2018	NA	NA	NA	NA	NA
552	CMK133	NL	2018	23.60796651	54.63183436	0.085650679	168.0201555	14.15770236
553	CMK134	NL	2018	19.501394	72.99120154	0.135279195	77.30452814	9.956609507
554	CMK135	NL	2018	20.6209886	68.36590484	0.130171364	121.5640097	15.18168932
555	CMK136	NL	2018	NA	NA	NA	NA	NA
556	CMK137	NL	2018	21.3605487	62.79754035	0.100941651	124.5800674	13.20466442
557	CMK138	NL	2018	18.95637381	67.93520824	0.113682487	119.1699918	13.83138005
558	CMK139	NL	2018	18.60100238	65.90212752	0.098058673	83.86166388	7.962531879
559	CMK140	NL	2018	18.90349347	70.27950181	0.11602276	112.412056	12.18942014
560	CMK141	NL	2018	21.43056052	66.54969772	0.088607253	117.4292382	10.44848828
561	CMK142	NL	2018	23.23906729	70.03656492	0.172002652	64.56696162	11.46692561
562	CMK143	NL	2018	20.62642577	50.14301335	0.065449896	74.86214128	5.165741735
563	CMK144	NL	2018	21.44128169	57.26297994	0.076298832	151.2340909	10.75342723
564	CMK145	NL	2018	22.57157811	50.46157485	0.064363385	118.1912929	7.053587441
565	CMK146	NL	2018	20.92877937	65.67626516	0.116364191	116.0164558	13.11654068
566	CMK147	NL	2018	NA	NA	NA	NA	NA
567	CMK148	NL	2018	21.12988024	54.23115997	0.073631134	44.10980034	2.92032092
568	CMK149	NL	2018	20.99826249	79.92858479	0.113493215	95.20718347	10.77559967
569	CMK150	NL	2018	19.45865599	79.74903632	0.105590868	100.2775671	10.02452421
570	CMK151	NL	2018	21.21843603	67.00770065	0.13880726	103.9623324	14.01130685
571	CMK152	NL	2018	23.91070979	52.15895964	0.059362156	148.5692694	9.38141152
572	CMK153	NL	2018	25.99556067	46.38282827	0.056861085	166.744009	10.56070679
573	CMK154	NL	2018	22.00696492	88.96007325	0.160705161	62.31273819	9.705005581
574	CMK155	NL	2018	18.26567014	84.88770025	0.144621401	82.54004954	12.02599205
575	CMK156	NL	2018	NA	NA	NA	NA	NA
576	CMK157	NL	2018	NA	NA	NA	NA	NA
577	CMK158	NL	2018	22.80996188	61.20777837	0.094684653	123.3774446	12.0127947
578	CMK159	NL	2018	20.16116718	74.46060446	0.153021492	74.13063915	10.9936792
579	CMK160	NL	2018	18.12849038	66.01521123	0.117852491	88.85589267	10.5335858
580	CMK161	NL	2018	19.7960126	70.2185545	0.101626075	90.63836347	9.170157293
581	CMK162	NL	2018	19.33412619	72.17880474	0.142992363	74.78827504	11.15208754
582	CMK163	NL	2018	26.88486902	59.57400028	0.105931102	92.17800695	10.7079304
583	CMK164	NL	2018	20.56178026	63.43150415	0.109532481	82.28544505	9.333336283
584	CMK165	NL	2018	19.41150734	63.5434044	0.114187433	91.16151214	10.2524847
585	CMK166	NL	2018	20.89691154	73.30761311	0.126059658	84.35613138	10.40866286
586	CMK167	NL	2018	19.4475062	67.45134345	0.158081801	99.46310418	15.80027394
587	CMK168	NL	2018	19.60489019	66.47557721	0.11165074	116.5671264	13.68162785
588	CMK169	NL	2018	20.37464379	60.38138677	0.119009462	111.4909854	13.09382302
589	CMK001	SP	2018	20.99552053	65.68412464	0.090306908	104.1282108	9.286726136
590	CMK002	SP	2018	19.32709459	110.5898919	0.258477285	61.9414595	15.7705616
591	CMK003	SP	2018	18.64010021	86.76306417	0.137576577	47.57020924	7.500942504
592	CMK004	SP	2018	18.39055153	87.65911983	0.240521027	79.77807504	20.0295721
593	CMK005	SP	2018	23.15465504	83.08155091	0.140718117	98.22864252	13.85925493
594	CMK006	SP	2018	21.09785866	74.30044842	0.151977088	82.13740667	12.99205455
595	CMK007	SP	2018	NA	NA	NA	NA	NA
596	CMK008	SP	2018	22.12835855	88.11860434	0.17126145	27.01964499	5.180963595
597	CMK009	SP	2018	24.11154993	87.25515237	0.150315469	86.62698043	12.98285746
598	CMK010	SP	2018	NA	NA	NA	NA	NA
599	CMK011	SP	2018	23.35094522	99.83066595	0.162315385	60.65679892	9.823273786
600	CMK012	SP	2018	23.29768063	80.53834129	0.157308804	114.7947898	18.36010835
601	CMK013	SP	2018	23.88653191	72.47994332	0.142760021	89.74023128	12.56248676
602	CMK014	SP	2018	NA	87.37368924	0.131831896	49.46951197	6.537323882
603	CMK015	SP	2018	21.55984558	96.71638501	0.179994191	75.29043291	13.04131973
604	CMK016	SP	2018	27.4729352	63.26485411	0.108546341	65.571859	7.239827947
605	CMK017	SP	2018	25.24019009	76.35736997	0.142936988	71.03895577	9.971227329
606	CMK018	SP	2018	25.46100982	75.63466255	0.151213067	70.94863407	10.69134811
607	CMK019	SP	2018	24.65133466	69.95337037	0.138287221	64.89236044	9.036170151
608	CMK020	SP	2018	22.91349847	67.64323118	0.152850651	54.92766844	8.21454402
609	CMK021	SP	2018	24.47958503	81.93896228	0.156285303	54.31633664	8.284089574
610	CMK022	SP	2018	23.17919504	68.12765229	0.102557181	75.38824533	7.838912706
611	CMK023	SP	2018	26.09474028	69.01106223	0.120412977	91.22488118	11.69515119
612	CMK024	SP	2018	23.98467116	69.00979011	0.149220966	44.20196945	6.65582482
613	CMK025	SP	2018	28.70390909	69.20854225	0.133939342	61.17728918	7.412413779
614	CMK026	SP	2018	24.89669477	69.52284436	0.140570087	42.85385615	5.940077921
615	CMK027	SP	2018	18.44800937	76.55050986	0.137428406	88.16228912	12.0601318
616	CMK028	SP	2018	19.69513507	96.3123764	0.168578458	87.27290716	14.4726718
617	CMK029	SP	2018	26.39755877	84.44377052	0.167250661	63.23383126	9.901877859
618	CMK030	SP	2018	25.66148866	78.42995937	0.165340691	82.18870148	13.69802893
619	CMK031	SP	2018	27.39932478	72.71422476	0.104485229	61.59617274	6.792501375
620	CMK032	SP	2018	22.11997036	79.75340932	0.243836325	37.30210319	9.262527913
621	CMK033	SP	2018	27.2521102	65.27601465	0.142944488	68.08198482	9.752278058
622	CMK034	SP	2018	23.40001564	66.83639294	0.118558515	84.8457378	9.832721478
623	CMK035	SP	2018	20.45573959	75.29255658	0.125871507	93.2339762	11.96451545
624	CMK036	SP	2018	28.03725038	92.90662358	0.140944573	88.65360349	13.263652
625	CMK037	SP	2018	28.45855891	68.53961846	0.114747017	65.62931169	7.746895519
626	CMK038	SP	2018	25.51008509	72.15322279	0.108222129	69.47324444	7.690505423
627	CMK039	SP	2018	22.59034022	76.46077236	0.106032351	109.0280093	11.31910676
628	CMK040	SP	2018	22.32464871	82.79275054	0.140278121	76.83843211	10.94737855
629	CMK041	SP	2018	22.26718088	86.34838032	0.168964967	48.52297281	8.096732721
630	CMK042	SP	2018	25.24019003	67.97435515	0.118537018	47.50519402	5.477251509
631	CMK043	SP	2018	23.66990518	78.09205563	0.142942305	52.9952765	7.9270553
632	CMK063	SP	2018	23.42455536	88.57068095	0.157272586	85.1022138	12.84939284
633	CMK066	SP	2018	22.9583751	80.26445934	0.203308132	64.82433627	13.19881398
634	CMK067	SP	2018	22.70882082	66.67181691	0.108376521	87.60465613	9.19056641
635	CMK068	SP	2018	20.03862971	77.93335214	0.167412015	50.1151179	9.037718315
636	CMK069	SP	2018	24.43470926	84.19894221	0.182525065	36.56030034	6.49677606
637	CMK070	SP	2018	NA	NA	NA	NA	NA
638	CMK071	SP	2018	20.99552569	82.64821145	0.151514373	70.37449372	10.51797562
639	CMK072	SP	2018	27.54653473	63.92318766	0.115332722	86.69438831	10.28387629
640	CMK073	SP	2018	22.76628934	76.87500198	0.095349117	68.55895384	5.999704433
641	CMK074	SP	2018	21.97275112	85.75044007	0.144786512	76.42593468	10.98018682
642	CMK075	SP	2018	23.62083493	60.3068993	0.106756931	66.24122143	6.882269718
643	CMK076	SP	2018	21.41263012	63.71271632	0.089287227	105.0824275	9.209334286
644	CMK077	SP	2018	20.67655502	87.34539538	0.171523423	56.76678164	8.454942254
645	CMK078	SP	2018	NA	NA	NA	NA	NA
646	CMK079	SP	2018	26.63872488	72.92431969	0.113089609	76.06028146	8.204998908
647	CMK080	SP	2018	18.8854547	65.20051311	0.083756638	75.97420316	6.600034773
648	CMK081	SP	2018	19.66640112	101.8699609	0.243362684	45.4553064	11.52760459
649	CMK082	SP	2018	24.2300311	74.6713154	0.209765141	63.66545865	13.22031953
650	CMK083	SP	2018	23.27733991	93.21850795	0.137515463	55.13273172	7.671212758
651	CMK084	SP	2018	19.37616484	75.59025559	0.152773367	72.51368374	11.54234786
652	CMK085	SP	2018	23.54303116	119.191939	0.254694184	45.49463241	11.44021323
653	CMK086	SP	2018	21.90334511	75.64195513	0.122686136	91.83967084	10.99648792
654	CMK087	SP	2018	27.67341834	67.03921247	0.105605522	84.72223711	9.179530375
655	CMK088	SP	2018	24.32817134	103.435667	0.260151638	45.86919585	11.43630202
656	CMK089	SP	2018	21.87461155	90.33209715	0.168993939	62.67809366	10.48010165
657	CMK090	SP	2018	26.58965011	75.95596145	0.127352442	91.90643964	11.8352771
658	CMK091	SP	2018	25.24018937	66.97891221	0.112958499	118.7882926	13.97326936
659	CMK092	SP	2018	21.5598452	84.36482494	0.182589498	49.95458321	9.276011516
660	CMK093	SP	2018	21.19600865	83.56227888	0.225049863	86.72033921	19.11276386
661	CMK094	SP	2018	23.40001548	79.14111562	0.120471002	56.26629435	6.613435908
662	CMK095	SP	2018	27.44840001	89.49755104	0.18403084	61.90837949	11.73266953
663	CMK096	SP	2018	22.00147995	83.48333535	0.149212449	77.89334228	11.52767377
664	CMK097	SP	2018	25.90264958	85.91126028	0.124647165	61.64074085	7.595342698
665	CMK098	SP	2018	20.16130541	95.06549052	0.14169153	53.30712877	7.020776765
666	CMK099	SP	2018	24.47359961	73.19005091	0.149398654	62.1970446	9.30900597
667	CMK101	SP	2018	17.29063509	75.28812904	0.125081935	60.93246537	7.792439844
668	CMK102	SP	2018	23.30186977	92.31093155	0.156080996	52.27162095	10.53384325
669	CMK103	SP	2018	NA	NA	NA	NA	NA
670	CMK104	SP	2018	17.90402944	104.7882563	0.24245127	50.17310236	12.2560857
671	CMK105	SP	2018	22.59033973	79.84936571	0.167319029	69.88615213	11.82191559
672	CMK106	SP	2018	19.6705946	95.53702588	0.183011664	72.89444821	13.16537829
673	CMK107	SP	2018	NA	NA	NA	NA	NA
674	CMK108	SP	2018	25.48554538	71.9320144	0.170111349	49.2640237	8.145248848
675	CMK109	SP	2018	19.40070429	87.96862591	0.253431355	72.26024022	18.69608995
676	CMK110	SP	2018	21.26541485	109.0962384	0.195639038	61.67975825	12.35600324
677	CMK111	SP	2018	19.89141499	81.20236233	0.127910076	89.30507817	11.50093635
678	CMK112	SP	2018	22.63940998	62.62493967	0.112459453	109.3293595	12.33321104
679	CMK113	SP	2018	22.56580467	75.72626975	0.141133589	89.48468817	11.66188247
680	CMK114	SP	2018	NA	NA	NA	NA	NA
681	CMK115	SP	2018	19.77293901	79.2767051	0.126192242	53.93825919	6.821058157
682	CMK116	SP	2018	21.80519456	91.22839763	0.135944288	52.40410083	7.344179795
683	CMK117	SP	2018	22.34498522	108.6315036	0.197879804	88.2425701	16.35212456
684	CMK118	SP	2018	23.20372979	80.33689714	0.140295663	84.94878801	11.90383638
685	CMK119	SP	2018	21.70705511	96.39794622	0.167481374	67.70915278	11.42578196
686	CMK120	SP	2018	26.19708019	80.88303869	0.143592268	81.03410354	11.54333501
687	CMK121	SP	2018	NA	NA	NA	NA	NA
688	CMK122	SP	2018	19.98955514	89.47827698	0.203885525	75.12626328	15.05108347
689	CMK123	SP	2018	22.51254136	99.13000256	0.18744992	34.60051152	6.675674154
690	CMK124	SP	2018	26.88826866	71.66312597	0.136079206	68.76386501	9.183448593
691	CMK125	SP	2018	21.8788055	90.45029751	0.182490012	67.26909061	11.72215936
692	CMK126	SP	2018	24.23423004	81.96937669	0.160444025	52.31524531	8.031389347
693	CMK127	SP	2018	22.59034024	64.96193595	0.085696212	132.8251384	12.12620343
694	CMK128	SP	2018	23.03198045	73.54555332	0.155833117	76.79952503	11.45649026
695	CMK129	SP	2018	18.00217022	95.08922359	0.191825982	60.41937691	11.49893406
696	CMK130	SP	2018	23.12054716	90.0423494	0.211703107	41.16393887	7.427964534
697	CMK131	SP	2018	18.76277983	76.70468324	0.162105039	47.92430825	7.649045509
698	CMK132	SP	2018	NA	NA	NA	NA	NA
699	CMK133	SP	2018	27.61595148	77.23134911	0.15552994	107.071275	16.23070023
700	CMK134	SP	2018	20.0386298	75.82400541	0.110277838	72.8926459	8.011371959
701	CMK135	SP	2018	22.39405502	94.55898707	0.185795234	72.32231847	13.78837612
702	CMK136	SP	2018	NA	NA	NA	NA	NA
703	CMK137	SP	2018	21.95241513	80.69687286	0.141195496	73.20796541	10.33045185
704	CMK138	SP	2018	24.72494011	101.9575298	0.235601053	49.98781348	11.63268938
705	CMK139	SP	2018	20.23491976	90.40340258	0.162386545	66.72535826	10.99405974
706	CMK140	SP	2018	18.66463458	86.82672388	0.132704448	138.0168879	17.75431988
707	CMK141	SP	2018	21.80519466	82.63449838	0.109152612	81.00528972	9.075169721
708	CMK142	SP	2018	26.61418948	81.49310569	0.199429082	51.31017271	10.16340276
709	CMK143	SP	2018	20.41086869	74.44898505	0.106805328	53.99931314	6.184656149
710	CMK144	SP	2018	26.63872539	79.28719799	0.109217016	89.2639562	9.798729395
711	CMK145	SP	2018	23.98887006	65.66791748	0.096751644	73.73813059	6.582652969
712	CMK146	SP	2018	21.78066507	87.63553959	0.15167029	52.44172543	7.670662839
713	CMK147	SP	2018	NA	NA	NA	NA	NA
714	CMK148	SP	2018	19.76454141	72.95013167	0.106544595	72.72801857	8.811182948
715	CMK149	SP	2018	25.19111965	93.63505639	0.16076567	47.91281981	7.854119939
716	CMK150	SP	2018	23.10558497	119.017168	0.20993583	52.49506293	10.62558334
717	CMK151	SP	2018	23.17919483	78.61586803	0.160388702	40.46903364	6.947471671
718	CMK152	SP	2018	24.3323705	68.12330275	0.099303138	102.4874852	10.06192674
719	CMK153	SP	2018	26.04567075	68.83204986	0.10675225	70.58597409	7.072524999
720	CMK154	SP	2018	24.38144484	95.41504392	0.191689972	53.67480496	10.256886
721	CMK155	SP	2018	20.33305987	105.7635448	0.197141228	61.88331489	12.46448239
722	CMK156	SP	2018	NA	NA	NA	NA	NA
723	CMK157	SP	2018	NA	NA	NA	NA	NA
724	CMK158	SP	2018	23.4736243	86.85657741	0.168341381	59.30724487	9.904155541
725	CMK159	SP	2018	19.87107931	92.28826305	0.190874285	68.33035435	13.01686914
726	CMK160	SP	2018	20.77469995	82.83132723	0.148506137	84.78209477	12.3753309
727	CMK161	SP	2018	22.19776996	85.31482275	0.151297405	87.03852294	12.96875794
728	CMK162	SP	2018	18.98779971	105.980561	0.263123746	43.75716763	11.29421657
729	CMK163	SP	2018	26.85954469	71.76618233	0.139086701	59.49271279	8.618764456
730	CMK164	SP	2018	19.64606001	86.38165757	0.155821161	55.42554241	8.187753804
731	CMK165	SP	2018	20.35759956	76.89571531	0.131640605	63.25742589	7.98846854
732	CMK166	SP	2018	23.05652015	83.50718505	0.130215778	56.4470537	7.238517901
733	CMK167	SP	2018	22.61906821	79.62595394	0.151384512	81.28787002	12.63411348
734	CMK168	SP	2018	20.75016528	80.72654365	0.12101468	82.21027721	9.558957417
735	CMK169	SP	2018	23.98887492	70.40950465	0.142452483	71.14529419	9.643437369
736	CMK001	PL	2018	17.60814975	57.84723606	0.081392848	138.4666489	11.42487771
737	CMK002	PL	2018	17.67343122	76.77530255	0.158788742	69.34604007	10.79632348
738	CMK003	PL	2018	16.81681363	73.94309168	0.166998064	90.06961903	15.42157093
739	CMK004	PL	2018	17.63721775	71.48333434	0.144623887	83.1062885	12.26274324
740	CMK005	PL	2018	20.56173415	63.15995226	0.092683404	111.7443208	10.58818348
741	CMK006	PL	2018	19.03091967	58.28159014	0.101844644	82.8377257	8.235331414
742	CMK007	PL	2018	NA	NA	NA	NA	NA
743	CMK008	PL	2018	18.68879018	63.6909852	0.088383893	108.6506332	9.705658439
744	CMK009	PL	2018	20.61934531	70.38608977	0.118771716	103.579843	12.03331083
745	CMK010	PL	2018	NA	NA	NA	NA	NA
746	CMK011	PL	2018	21.4075582	86.49595571	0.151435949	94.13082519	13.88038372
747	CMK012	PL	2018	19.24523912	55.12276901	0.083162189	111.6339157	9.015624719
748	CMK013	PL	2018	20.25571319	73.25484407	0.121579699	94.51825721	11.36076309
749	CMK014	PL	2018	22.03173907	74.01576999	0.111690062	81.51396932	9.037579908
750	CMK015	PL	2018	20.80487381	80.8428569	0.158403633	102.3819674	16.36984487
751	CMK016	PL	2018	23.27197767	60.24927285	0.112269799	93.21447678	10.30110781
752	CMK017	PL	2018	23.06005084	57.45825652	0.095082449	132.9085578	12.70528554
753	CMK018	PL	2018	22.09626392	59.71088207	0.111138198	177.029429	19.27707409
754	CMK019	PL	2018	21.41648942	61.94966329	0.103938169	116.1979369	11.84851717
755	CMK020	PL	2018	22.23846728	63.22771335	0.136449794	84.94421599	11.86133497
756	CMK021	PL	2018	22.7999655	56.78221631	0.082070415	130.0312247	10.42193262
757	CMK022	PL	2018	19.65606508	59.42749924	0.092684827	120.6286685	11.15507461
758	CMK023	PL	2018	22.34788494	64.5151663	0.11864652	75.2654008	8.978764726
759	CMK024	PL	2018	22.64645587	56.6186097	0.103302555	72.63616561	8.012642939
760	CMK025	PL	2018	24.04892529	57.49736618	0.091292551	103.9802285	9.373829746
761	CMK026	PL	2018	23.65071004	59.43406135	0.114281662	116.225102	12.91182611
762	CMK027	PL	2018	18.04481666	63.13125781	0.114403935	129.5182755	14.62607063
763	CMK028	PL	2018	20.23557857	73.01023986	0.11880391	96.35059704	11.69393691
764	CMK029	PL	2018	26.62667577	53.93520184	0.078254381	114.739191	8.790333218
765	CMK030	PL	2018	21.70187698	54.30008728	0.089535513	98.26567993	8.948672195
766	CMK031	PL	2018	25.42214155	60.74603713	0.099751346	81.89301499	8.482193329
767	CMK032	PL	2018	19.1169315	73.4825783	0.195985265	74.68104162	13.64639687
768	CMK033	PL	2018	25.69066283	56.59834716	0.0986256	107.203259	10.57385153
769	CMK034	PL	2018	22.67691217	62.22805631	0.115132862	113.4417943	12.94989441
770	CMK035	PL	2018	19.30709124	62.26696322	0.101652854	136.6537145	14.00541005
771	CMK036	PL	2018	27.83472979	67.05600798	0.096130536	108.8395751	10.38444341
772	CMK037	PL	2018	26.08045359	55.96390076	0.103523529	96.36026704	10.06778382
773	CMK038	PL	2018	22.53920259	61.43364425	0.094195325	126.6633718	11.76807923
774	CMK039	PL	2018	21.29518284	63.91958669	0.083694654	95.28499603	8.079522993
775	CMK040	PL	2018	20.96733914	75.78948449	0.162179346	70.12861142	10.941315
776	CMK041	PL	2018	19.73649595	62.45573926	0.094731949	95.16370521	8.864970871
777	CMK042	PL	2018	20.87747543	53.86113595	0.081382384	130.3966752	10.68294196
778	CMK043	PL	2018	23.11925093	64.98240762	0.118643221	98.18385355	11.46931543
779	CMK063	PL	2018	20.63473415	69.42129426	0.111266533	107.0969129	11.41985519
780	CMK066	PL	2018	24.73591363	56.73773727	0.094165323	114.6723295	10.487147
781	CMK067	PL	2018	19.6162241	59.54214769	0.108453244	90.41321477	7.320897429
782	CMK068	PL	2018	17.02764538	68.58849275	0.143925636	70.59158241	10.59280158
783	CMK069	PL	2018	23.16572849	57.80157474	0.095655525	98.33970606	8.938450528
784	CMK070	PL	2018	24.21520295	57.13026662	0.096381316	105.6902478	10.33439918
785	CMK071	PL	2018	17.99435662	57.50841855	0.096000231	84.79184446	7.986467361
786	CMK072	PL	2018	24.51000861	60.24511687	0.109510041	133.4816282	14.53026431
787	CMK073	PL	2018	18.72008667	61.11580276	0.088596906	115.4323415	10.17718201
788	CMK074	PL	2018	19.47954071	76.76082331	0.144719588	74.66539819	10.79158411
789	CMK075	PL	2018	21.77640518	55.26332938	0.090302336	116.5346344	10.93648392
790	CMK076	PL	2018	18.2725665	71.94377154	0.126512444	105.7729206	13.29069243
791	CMK077	PL	2018	20.22500401	71.80143206	0.111385635	102.1310389	11.45014483
792	CMK078	PL	2018	NA	NA	NA	NA	NA
793	CMK079	PL	2018	23.17801368	63.77000069	0.114397867	94.24649183	11.01976419
794	CMK080	PL	2018	15.95733051	60.08831159	0.097291099	133.2894262	12.49845844
795	CMK081	PL	2018	18.57899044	69.58345646	0.150515849	92.04209207	14.15673989
796	CMK082	PL	2018	20.96555027	62.83034956	0.127971502	90.82582035	11.06208717
797	CMK083	PL	2018	19.29395662	68.87033843	0.09887233	99.96704175	9.497946674
798	CMK084	PL	2018	17.96767136	51.35607687	0.080324083	155.3745588	12.67843119
799	CMK085	PL	2018	20.93443166	72.17267647	0.106584966	120.4641476	12.25311054
800	CMK086	PL	2018	18.31540003	58.29230494	0.088052155	121.5608668	10.12390207
801	CMK087	PL	2018	24.69876913	66.67085664	0.127240809	85.85891325	10.50420367
802	CMK088	PL	2018	21.26965296	81.99603102	0.173539221	70.29750343	11.94984001
803	CMK089	PL	2018	21.16543602	92.76876199	0.194554288	53.01191932	10.05458491
804	CMK090	PL	2018	24.41613178	55.66539813	0.086542245	134.3662697	11.57841501
805	CMK091	PL	2018	23.68340731	61.22575183	0.111221933	113.689081	12.68824001
806	CMK092	PL	2018	21.23557275	70.60037798	0.155450199	74.46711909	11.94281005
807	CMK093	PL	2018	20.11059575	69.46943413	0.141245197	134.9016113	19.49577941
808	CMK094	PL	2018	22.23586591	67.82509662	0.090952853	123.1446225	11.3055595
809	CMK095	PL	2018	24.44348348	62.17779469	0.105591801	88.6199652	9.302840881
810	CMK096	PL	2018	20.50948887	68.00916624	0.105571777	87.1873405	9.459339765
811	CMK097	PL	2018	20.19507412	84.48398604	0.132265289	79.94224793	10.51185524
812	CMK098	PL	2018	18.28032886	90.98439751	0.175641117	62.47868737	10.8286369
813	CMK099	PL	2018	23.77663655	58.29363003	0.118013383	92.17371553	10.69437849
814	CMK101	PL	2018	16.00115133	70.26860051	0.13153222	100.072468	13.02748115
815	CMK102	PL	2018	20.22518043	71.10524175	0.130784018	83.20153263	11.35805989
816	CMK103	PL	2018	NA	NA	NA	NA	NA
817	CMK104	PL	2018	17.33075299	79.67141144	0.183588744	72.44470346	13.03259511
818	CMK105	PL	2018	18.19000314	58.91774502	0.09764806	104.0746278	10.13128808
819	CMK106	PL	2018	18.18204156	81.34157452	0.161086867	54.32820916	11.43838891
820	CMK107	PL	2018	NA	NA	NA	NA	NA
821	CMK108	PL	2018	23.07917242	64.79069582	0.146951299	67.57477712	9.983595049
822	CMK109	PL	2018	18.87649677	67.77953771	0.146030115	104.8320939	15.40245103
823	CMK110	PL	2018	19.20316824	72.65167456	0.128166413	123.3145896	15.21700733
824	CMK111	PL	2018	17.95921473	68.97617873	0.125792909	114.6826728	14.2895497
825	CMK112	PL	2018	20.44149831	53.59643235	0.087616966	100.4425697	8.722884374
826	CMK113	PL	2018	19.06475323	63.27986093	0.080007702	148.0040128	11.64556396
827	CMK114	PL	2018	NA	NA	NA	NA	NA
828	CMK115	PL	2018	23.80877868	53.51406214	0.098809015	107.5043115	10.57943819
829	CMK116	PL	2018	18.95044165	74.34454962	0.088421812	97.71004986	8.572116665
830	CMK117	PL	2018	19.68739174	69.31662416	0.134473361	99.25780192	13.39998872
831	CMK118	PL	2018	19.90247338	61.68347908	0.104801213	88.22165722	8.756713134
832	CMK119	PL	2018	18.45091896	79.45010626	0.134635339	79.92143626	10.88952025
833	CMK120	PL	2018	22.11797358	64.21530753	0.09660995	127.5766307	11.81597515
834	CMK121	PL	2018	NA	NA	NA	NA	NA
835	CMK122	PL	2018	17.54588603	77.12184274	0.186469301	66.21790831	12.39742732
836	CMK123	PL	2018	21.75908519	73.78961058	0.138061257	93.32638482	12.99662108
837	CMK124	PL	2018	26.90726397	56.3956528	0.092120153	101.5004458	9.123108171
838	CMK125	PL	2018	22.77499604	61.75859753	0.10554683	85.26790924	9.079615066
839	CMK126	PL	2018	20.35551109	82.94729312	0.179648806	58.06054303	9.797826546
840	CMK127	PL	2018	19.55024792	61.71399241	0.074103423	160.9900477	11.95177594
841	CMK128	PL	2018	21.68238571	66.50902752	0.14833857	73.2114281	10.22174166
842	CMK129	PL	2018	14.83889387	79.47361496	0.162008943	95.27468057	15.02926309
843	CMK130	PL	2018	20.16252851	85.21281661	0.178234239	71.85282955	13.44545825
844	CMK131	PL	2018	17.54299368	78.47584732	0.174248493	65.83544293	11.51007937
845	CMK132	PL	2018	NA	NA	NA	NA	NA
846	CMK133	PL	2018	25.36733173	60.44298672	0.115156885	110.4070345	12.24325315
847	CMK134	PL	2018	17.68793764	69.36301409	0.118573288	95.41218608	10.71157694
848	CMK135	PL	2018	21.39457498	71.38684687	0.130162779	99.02737618	12.62457752
849	CMK136	PL	2018	NA	NA	NA	NA	NA
850	CMK137	PL	2018	21.66144403	66.86114306	0.116614678	97.74107484	11.41049054
851	CMK138	PL	2018	19.36977064	74.40032858	0.139168649	105.1536522	14.56412279
852	CMK139	PL	2018	17.36844329	69.04627303	0.116273815	93.41886274	10.98341398
853	CMK140	PL	2018	20.06598128	81.399632	0.130249222	93.46451276	12.03897705
854	CMK141	PL	2018	19.43972678	69.83495756	0.086173147	104.4245519	9.200031341
855	CMK142	PL	2018	24.46382482	68.16358441	0.145367327	75.39340882	10.99723861
856	CMK143	PL	2018	NA	NA	NA	NA	NA
857	CMK144	PL	2018	22.6632921	59.96095502	0.081656767	117.9921886	9.744127136
858	CMK145	PL	2018	19.7586511	57.59010337	0.088583256	149.1985755	12.78070782
859	CMK146	PL	2018	20.54909547	66.0111795	0.110741092	100.2746547	11.24388132
860	CMK147	PL	2018	NA	NA	NA	NA	NA
861	CMK148	PL	2018	NA	NA	NA	NA	NA
862	CMK149	PL	2018	19.46919568	77.65948752	0.110018626	86.4975321	9.548640855
863	CMK150	PL	2018	20.5979887	78.46769639	0.119958775	104.3593016	12.71232562
864	CMK151	PL	2018	21.7178904	69.28800751	0.150488138	94.88965795	13.90979107
865	CMK152	PL	2018	23.17007408	56.55692337	0.072097974	87.43843329	9.274282827
866	CMK153	PL	2018	25.97286904	52.46769407	0.079337514	118.3388995	9.26559189
867	CMK154	PL	2018	22.38723046	86.70369012	0.17757326	47.68576702	8.405055741
868	CMK155	PL	2018	17.74001911	92.04935883	0.160449195	77.55183455	12.56734189
869	CMK156	PL	2018	NA	NA	NA	NA	NA
870	CMK157	PL	2018	NA	NA	NA	NA	NA
871	CMK158	PL	2018	20.14822254	62.36183264	0.090336544	123.9288788	10.82874337
872	CMK159	PL	2018	18.57520159	75.69477353	0.15253679	73.7396537	11.55187439
873	CMK160	PL	2018	17.62357659	75.51332666	0.155906241	72.33177701	12.0775353
874	CMK161	PL	2018	18.49135416	89.88786186	0.180324876	81.71798092	13.77049537
875	CMK162	PL	2018	17.42628421	81.42795664	0.189886525	72.44816651	14.26716527
876	CMK163	PL	2018	26.06183499	63.30993785	0.123427863	108.1788862	13.53053718
877	CMK164	PL	2018	19.24046875	73.11550329	0.152823808	97.68997835	14.30285683
878	CMK165	PL	2018	18.25073009	74.5589013	0.141217492	99.16094274	14.02680843
879	CMK166	PL	2018	19.58318619	73.66855182	0.11892425	90.35593391	11.12852985
880	CMK167	PL	2018	19.68753105	64.89136601	0.125540983	88.19274991	10.95983887
881	CMK168	PL	2018	17.90151414	74.3385297	0.127160021	124.3683742	15.7800841
882	CMK169	PL	2018	20.88564842	53.42248219	0.082944458	126.176221	10.51119704
