# Supplementary material for: Understanding the Effectiveness of Genomic Prediction in Tetraploid Potato
Source: Front Plant Sci. 2021 Aug 9;12:672417. doi: 10.3389/fpls.2021.672417 (PMC8381724; doi:10.3389/fpls.2021.672417)
Supplement: Supplementary Data Sheet 3 — Genotypic data. [file Data_Sheet_3.CSV]

	Marker	Chrom	Position	CMK001	CMK002	CMK003	CMK004	CMK005	CMK006	CMK007	CMK008	CMK009	CMK010	CMK011	CMK012	CMK013	CMK014	CMK015	CMK016	CMK017	CMK018	CMK019	CMK020	CMK021	CMK022	CMK023	CMK024	CMK025	CMK026	CMK027	CMK028	CMK029	CMK030	CMK031	CMK032	CMK033	CMK034	CMK035	CMK036	CMK037	CMK038	CMK039	CMK040	CMK041	CMK042	CMK043	CMK063	CMK066	CMK067
1	1	chr01	260557	0	0	0	0	0	0	0	0	0	0	0	NA	0	0	0	0	1	0	0	0	0	0	0	0	0	NA	0	0	0	0	0	0	0	0	0	1	0	0	0	0	0	0	0	0	0	0
2	2	chr01	260560	0	0	0	0	0	0	0	0	0	0	0	0	0	0	0	0	0	0	0	0	0	0	0	0	0	NA	0	0	0	0	0	0	0	0	0	0	0	0	0	0	0	0	0	0	0	0
3	3	chr01	260592	0	1	1	2	0	0	1	0	0	0	0	0	0	0	0	0	0	0	0	0	0	0	0	0	0	NA	1	0	0	0	0	0	0	0	0	0	0	0	0	0	0	0	0	0	0	0
4	4	chr01	260600	4	4	3	4	4	4	3	4	4	4	4	4	4	4	1	4	4	4	4	4	4	3	4	4	4	NA	4	4	4	4	4	4	4	3	4	4	2	4	4	4	4	4	4	4	4	4
5	5	chr01	260616	0	0	0	0	0	0	0	0	0	0	0	NA	0	0	0	0	0	0	0	0	0	NA	0	0	0	NA	0	0	0	0	0	0	0	0	0	0	0	0	0	0	0	0	0	0	0	0
6	6	chr01	262162	0	2	0	1	4	1	1	4	4	3	3	2	3	1	1	3	2	4	2	2	3	3	4	3	3	2	0	2	3	3	1	3	2	2	2	2	1	1	2	2	2	4	2	3	3	1
7	7	chr01	262203	0	2	0	2	NA	1	1	4	4	3	4	3	3	1	2	3	2	4	3	2	3	3	4	3	3	3	0	2	4	3	1	3	3	2	2	2	1	1	2	3	2	4	2	3	3	1
8	8	chr01	262217	3	0	0	1	NA	1	0	0	0	1	0	0	1	3	0	1	0	0	0	2	0	0	0	0	0	0	2	2	0	1	3	1	1	1	2	1	2	3	1	1	2	0	2	1	0	2
9	9	chr01	262229	0	2	0	1	4	1	1	4	4	2	4	3	2	1	2	3	2	4	2	2	3	3	4	3	3	3	0	2	4	3	1	3	3	2	2	3	1	1	2	3	2	4	2	3	3	1
10	10	chr01	375020	0	1	3	2	0	0	2	2	0	0	0	0	0	1	0	0	1	0	1	0	0	0	0	1	0	0	1	0	0	0	0	0	0	1	0	1	0	0	0	0	0	0	0	0	0	1
11	11	chr01	375033	0	0	0	0	0	2	0	0	0	0	0	2	0	1	0	0	0	0	0	0	1	0	0	0	0	0	0	0	0	0	0	0	0	0	0	0	0	0	0	0	0	0	0	0	0	0
12	13	chr01	375072	0	1	0	0	0	0	0	0	0	0	0	0	0	0	0	0	0	0	0	0	0	0	0	0	0	0	0	0	0	0	0	1	0	1	0	1	0	0	0	0	0	0	0	0	0	0
13	14	chr01	375088	3	0	0	0	0	1	0	0	0	1	0	0	1	1	0	2	0	0	0	2	0	0	0	0	0	0	2	1	0	1	2	1	1	1	1	1	1	3	1	1	2	0	3	1	0	2
14	15	chr01	375110	1	1	NA	1	1	0	0	1	0	0	0	1	0	0	NA	0	0	NA	0	0	0	NA	1	0	0	0	0	NA	0	0	0	0	0	0	0	1	1	NA	NA	0	0	0	1	0	0	0
15	16	chr01	472316	0	0	NA	NA	0	0	0	0	1	0	0	0	0	0	0	0	0	NA	0	0	0	0	0	0	0	0	1	0	0	0	0	0	1	1	0	1	0	0	0	0	0	0	0	0	0	0
16	17	chr01	472317	0	0	0	0	0	0	0	0	0	0	0	0	0	0	0	0	0	NA	0	0	0	1	0	0	0	0	0	0	0	0	0	0	0	0	0	0	0	0	0	0	0	0	0	0	0	0
17	18	chr01	472318	1	0	0	0	1	1	1	0	0	0	0	0	0	0	0	0	0	NA	0	0	1	0	0	0	0	0	0	0	0	0	0	0	0	1	0	0	0	0	0	0	0	0	0	0	1	0
18	20	chr01	472330	0	0	0	0	0	0	0	0	0	0	0	1	0	NA	0	0	0	1	0	0	0	0	0	0	0	0	0	0	NA	0	0	0	NA	0	0	0	0	0	0	0	0	0	0	0	0	0
19	21	chr01	472422	3	2	NA	3	4	4	2	4	4	4	4	NA	NA	NA	4	NA	1	4	NA	4	4	4	4	2	NA	4	2	4	4	4	4	4	4	4	NA	4	3	4	4	4	4	4	4	4	4	4
20	22	chr01	472440	0	1	NA	0	0	0	0	0	0	0	1	NA	NA	NA	0	NA	1	0	0	0	0	0	0	0	NA	0	0	0	0	0	0	0	0	0	NA	0	0	0	0	0	0	0	0	0	0	1
21	23	chr01	472461	0	0	NA	0	0	0	0	0	0	0	0	NA	NA	NA	0	NA	0	0	0	0	0	0	0	0	NA	0	0	0	0	0	0	0	0	0	NA	1	0	0	0	0	1	0	0	0	0	0
22	24	chr01	472464	0	0	NA	0	0	0	0	0	0	0	0	NA	NA	NA	0	NA	0	0	0	0	0	0	0	0	NA	0	0	0	1	0	0	0	0	0	NA	0	0	0	0	0	0	0	0	0	0	0
23	25	chr01	472467	0	0	NA	1	1	0	0	0	0	0	0	NA	NA	NA	0	NA	0	0	0	1	0	0	0	0	NA	0	0	0	0	0	0	0	0	0	NA	0	0	0	0	0	0	0	1	0	0	0
24	26	chr01	472480	0	0	NA	0	0	0	0	0	0	0	0	NA	NA	NA	0	NA	0	0	0	0	1	0	0	0	NA	0	0	0	0	0	0	0	0	0	NA	0	0	0	0	0	0	0	0	0	0	0
25	27	chr01	472483	0	0	NA	0	0	0	0	0	NA	0	1	NA	NA	NA	0	NA	1	0	0	1	1	0	0	0	NA	0	0	1	0	NA	0	0	0	0	NA	0	0	NA	0	1	NA	0	1	1	NA	0
26	28	chr01	531870	0	0	0	0	0	0	0	0	0	0	0	0	0	NA	1	0	0	0	0	0	0	0	0	0	0	0	0	0	0	0	0	NA	0	1	0	0	0	0	0	0	0	1	0	0	0	0
27	29	chr01	531904	0	0	0	0	0	0	0	0	0	0	0	0	0	NA	0	0	0	0	0	0	0	0	0	0	1	0	0	0	0	2	0	NA	0	0	0	1	0	0	0	0	0	0	0	0	0	0
28	30	chr01	531938	0	0	0	0	0	0	0	0	0	0	1	1	0	0	0	0	0	0	0	0	0	1	1	0	0	1	0	0	0	0	1	NA	0	0	1	0	1	0	0	0	0	0	0	0	0	0
29	31	chr01	531942	3	2	1	2	NA	4	1	3	4	4	2	3	4	4	4	4	2	4	3	4	4	3	3	2	4	2	2	4	4	4	3	4	4	3	3	4	3	4	4	4	4	4	4	4	4	3
30	32	chr01	531969	0	0	0	0	0	0	0	0	0	NA	0	0	0	0	NA	NA	0	0	0	0	0	NA	0	0	0	0	0	0	0	NA	0	NA	0	0	0	0	0	0	0	0	0	NA	0	0	0	1
31	33	chr01	531974	3	2	1	2	4	4	1	3	4	NA	3	3	4	4	NA	NA	3	3	3	4	4	NA	3	2	4	2	2	4	4	NA	2	NA	4	2	3	4	3	4	4	4	4	NA	4	4	4	3
32	34	chr01	532002	3	2	1	2	4	4	1	3	4	NA	3	3	4	4	NA	4	3	4	3	4	4	3	3	2	3	2	1	4	4	NA	2	NA	4	3	3	1	3	4	4	4	4	NA	4	4	4	3
33	35	chr01	532008	0	0	0	0	0	0	0	0	0	NA	0	1	0	0	NA	0	0	1	0	0	0	1	0	0	0	0	0	0	0	NA	0	NA	0	0	0	0	0	0	0	0	0	NA	0	0	0	0
34	36	chr01	532022	0	0	0	0	0	0	0	0	0	NA	0	0	0	0	NA	0	0	0	0	0	0	0	0	0	1	0	0	0	0	NA	0	NA	0	0	0	3	0	0	0	0	0	NA	0	0	0	0
35	37	chr01	532027	0	0	0	0	0	0	0	0	0	NA	0	0	0	0	NA	0	0	0	0	0	0	0	0	0	0	0	0	0	0	NA	1	NA	0	0	0	0	0	0	0	0	0	NA	0	0	0	0
36	38	chr01	532028	0	0	0	0	0	0	0	0	0	NA	0	0	0	0	NA	0	0	0	0	0	0	0	0	0	1	0	0	0	0	NA	0	NA	0	0	0	3	0	0	0	0	0	NA	0	0	0	0
37	39	chr01	602052	NA	0	0	0	0	0	NA	0	0	0	1	1	0	0	0	0	0	0	0	0	0	1	1	0	0	1	0	0	0	0	1	0	NA	0	1	0	1	0	NA	0	0	0	0	0	1	0
38	40	chr01	602055	NA	0	0	0	0	0	NA	0	0	0	0	0	0	0	0	0	0	0	0	0	0	1	1	0	0	1	0	0	0	0	0	0	NA	1	1	0	1	0	NA	0	0	0	0	0	0	0
39	41	chr01	602056	NA	0	0	0	0	0	NA	0	0	0	0	0	0	0	1	0	0	0	0	0	0	0	0	0	0	0	0	0	0	0	0	0	NA	0	0	0	0	0	NA	0	0	0	0	0	0	0
40	42	chr01	602076	NA	0	0	0	0	0	NA	0	0	0	0	0	0	0	0	0	0	0	0	1	1	0	0	0	0	0	1	0	0	1	1	0	NA	1	0	1	0	0	NA	0	0	0	0	0	0	0
41	43	chr01	602083	NA	0	0	0	0	0	NA	0	0	0	0	0	0	0	0	0	0	1	0	0	0	0	0	0	0	0	0	0	0	1	0	0	NA	0	0	0	0	0	NA	0	0	0	0	0	0	0
42	44	chr01	602085	NA	0	0	0	0	0	NA	0	0	0	0	0	0	0	0	0	1	0	0	0	0	0	0	0	0	0	0	0	0	0	0	0	NA	0	1	0	0	0	NA	0	0	0	0	0	0	0
43	45	chr01	602088	NA	3	0	4	4	4	NA	2	4	4	4	4	4	4	2	4	3	4	4	3	3	3	3	4	3	2	1	3	4	3	3	4	NA	1	3	3	2	3	NA	2	4	4	4	3	3	1
44	46	chr01	602094	NA	0	0	0	0	0	NA	0	0	0	0	0	0	0	0	0	0	0	0	0	0	0	0	0	0	0	0	0	0	1	0	0	NA	1	0	0	0	0	NA	0	0	0	0	0	0	0
45	47	chr01	602104	NA	0	0	0	0	0	NA	0	0	0	0	0	0	0	0	0	0	0	0	0	0	0	0	0	1	0	0	0	0	1	0	0	NA	0	0	2	0	0	NA	0	0	0	0	0	0	0
46	48	chr01	602109	NA	3	0	4	4	4	1	2	4	4	3	2	4	4	2	4	3	4	4	4	4	3	3	4	3	2	2	4	4	4	3	4	NA	2	3	4	2	4	4	3	4	4	4	4	3	1
47	49	chr01	603893	1	0	0	0	0	1	0	0	0	1	0	1	1	1	0	1	0	0	0	1	0	0	0	0	NA	0	1	1	0	0	2	1	1	1	0	0	0	2	1	1	1	0	1	1	1	1
48	50	chr01	603913	1	1	0	2	4	4	1	2	4	4	4	4	4	4	2	4	1	4	3	4	4	2	4	1	NA	4	1	4	4	4	4	4	4	4	4	3	3	4	4	2	4	4	4	4	4	2
49	63	chr01	1071471	0	0	1	0	0	1	0	0	0	1	1	NA	0	NA	0	0	0	NA	0	0	1	0	0	0	0	0	0	0	0	0	0	0	0	0	0	0	0	1	0	0	0	1	0	0	0	0
50	64	chr01	1071473	0	1	1	0	0	0	0	0	1	0	0	0	0	NA	1	0	0	1	0	0	0	0	0	1	0	1	0	1	0	1	0	0	1	0	0	0	0	0	0	0	1	0	0	0	0	0
51	65	chr01	1071494	0	2	1	0	0	0	1	0	0	0	0	0	0	NA	0	0	1	0	0	0	0	0	0	0	0	0	1	0	0	0	0	0	0	1	0	0	0	0	0	0	0	0	0	0	0	0
52	66	chr01	1071506	0	0	0	0	0	1	0	0	0	0	0	0	0	NA	0	0	0	0	0	1	1	0	0	0	0	0	0	0	0	0	0	0	0	0	0	0	0	0	0	0	0	0	0	0	0	0
53	67	chr01	1071509	0	0	0	0	0	0	0	0	0	0	0	1	0	NA	0	0	0	0	0	0	0	1	1	0	0	1	0	0	0	0	1	0	0	0	1	0	1	0	0	0	0	0	0	0	0	0
54	68	chr01	1071614	4	4	4	4	4	4	4	4	4	4	4	4	4	NA	4	NA	4	4	4	4	4	4	4	4	4	4	4	4	4	4	4	4	4	4	4	3	4	NA	4	4	4	4	4	4	4	4
55	69	chr01	1071630	0	0	0	0	0	1	0	0	0	0	0	0	0	NA	1	NA	0	0	0	0	0	0	0	1	1	0	0	0	0	1	1	0	0	0	0	0	0	NA	0	0	0	0	1	0	0	0
56	70	chr01	1071633	0	0	NA	0	0	NA	0	0	NA	0	0	0	0	NA	0	NA	0	0	0	0	0	0	0	0	0	0	0	1	0	0	0	0	0	0	0	0	0	NA	0	0	0	0	0	0	0	0
57	71	chr01	1088406	0	0	1	0	0	0	0	0	0	0	0	0	0	NA	0	1	0	0	0	0	1	0	0	0	0	NA	0	NA	1	0	0	0	0	0	0	0	0	0	0	0	0	0	0	0	1	0
58	72	chr01	1088408	1	0	0	0	0	0	0	0	1	0	0	0	0	0	0	1	0	1	1	0	0	0	0	0	1	0	0	NA	0	0	0	0	0	0	0	0	0	0	0	0	1	0	0	0	0	1
59	73	chr01	1088412	0	1	1	0	1	0	2	0	1	1	1	0	0	0	1	0	0	0	0	0	0	2	0	0	2	0	0	1	0	0	0	0	0	0	1	0	0	0	0	0	0	1	0	2	0	0
60	74	chr01	1088424	0	1	0	3	2	1	0	3	3	1	2	2	2	3	2	2	2	4	3	2	3	1	2	2	1	2	1	2	4	2	3	3	2	2	1	2	1	1	3	3	1	3	3	1	3	1
61	75	chr01	1088444	0	1	0	2	NA	3	0	3	3	2	2	1	2	3	3	2	2	4	3	3	4	2	3	2	1	2	1	2	4	3	2	3	2	2	1	2	1	2	3	3	2	3	3	2	3	1
62	76	chr01	1088450	0	1	0	2	NA	3	0	3	3	2	2	1	2	3	3	2	2	4	3	3	4	2	3	2	1	2	1	2	4	3	2	3	2	2	1	2	1	2	3	3	2	3	3	2	3	1
63	77	chr01	1088457	0	1	0	2	NA	3	0	3	3	2	2	1	2	3	3	2	2	4	3	3	4	2	3	2	1	2	1	2	4	3	2	3	2	2	1	2	1	2	3	3	2	3	3	2	3	1
64	78	chr01	1088521	0	0	0	0	0	0	0	0	0	0	0	1	0	0	0	0	0	0	0	0	0	1	1	0	0	1	0	0	0	0	1	0	0	0	1	0	1	0	0	0	0	0	0	0	0	0
65	79	chr01	1088528	2	1	1	1	1	1	1	1	1	2	1	1	1	1	2	1	1	1	1	2	2	1	1	1	2	1	1	2	1	1	2	1	1	2	1	1	1	1	2	1	2	1	1	1	2	1
66	80	chr01	1088532	0	0	0	0	NA	0	0	0	0	0	0	0	1	0	0	0	0	0	0	0	0	0	0	0	0	0	0	0	0	0	0	0	0	0	0	0	0	0	0	0	0	0	0	0	0	0
67	81	chr01	1088537	0	0	1	0	0	1	0	0	0	0	0	0	0	0	0	0	1	0	0	0	0	0	0	0	0	0	0	0	0	0	0	1	0	0	0	0	0	1	0	1	0	0	0	0	0	0
68	82	chr01	1088544	0	0	0	0	0	0	1	0	0	0	0	0	0	0	0	0	0	0	0	0	0	0	0	0	0	0	0	0	0	0	0	0	0	0	0	0	0	0	0	0	0	0	0	0	0	0
69	83	chr01	1088605	0	1	0	2	NA	3	0	3	2	2	2	2	2	3	3	2	2	4	3	2	4	2	3	2	2	2	1	2	4	2	1	3	2	2	1	2	1	1	3	1	2	3	3	2	3	1
70	84	chr01	1088619	0	1	0	2	NA	3	0	3	2	2	2	2	2	3	3	2	2	4	2	2	4	2	3	2	2	2	1	2	4	2	1	3	2	2	1	2	1	1	3	1	2	3	3	2	3	1
71	85	chr01	1088631	1	2	4	2	1	0	4	1	1	1	1	1	0	0	0	0	3	0	1	0	0	2	2	2	1	2	3	1	0	0	1	0	0	1	2	0	2	0	0	1	0	1	0	1	0	2
72	86	chr01	1088648	4	4	4	4	4	4	4	4	4	4	4	4	4	NA	4	4	4	4	4	4	4	4	4	4	4	4	4	4	4	4	4	4	4	4	4	4	4	4	4	4	4	4	4	4	4	4
73	87	chr01	1088664	0	0	0	0	0	0	0	0	0	1	0	0	0	NA	0	0	0	0	1	0	0	0	0	1	1	0	0	0	1	0	0	0	0	0	0	1	0	0	1	0	0	0	0	0	1	1
74	88	chr01	1088665	0	0	0	0	0	0	0	0	0	0	0	0	0	NA	0	0	0	NA	0	0	0	0	0	0	0	0	0	0	0	0	0	0	0	0	0	0	0	0	0	0	0	0	0	0	0	0
75	104	chr01	1153903	4	0	NA	0	1	2	NA	4	0	1	1	1	2	1	3	2	2	3	2	3	3	2	1	3	0	1	2	4	2	2	1	4	3	4	2	3	4	3	2	4	3	3	3	1	4	2
76	105	chr01	1153954	0	1	1	0	0	0	1	0	NA	1	1	0	0	0	1	0	0	0	0	0	0	1	0	0	0	0	0	1	0	0	0	0	0	1	0	0	0	0	0	1	0	1	0	0	0	0
77	106	chr01	1153955	0	1	0	1	1	1	0	0	3	2	2	1	1	3	2	1	0	1	1	2	1	1	1	0	2	1	1	0	1	1	2	0	1	0	1	0	0	1	1	0	1	1	1	1	0	1
78	107	chr01	1153963	0	1	1	0	1	0	2	0	1	1	1	0	0	0	1	0	0	0	0	0	0	1	0	0	1	0	0	1	0	0	0	0	0	1	0	0	0	0	0	1	0	1	0	1	0	0
79	109	chr01	1154001	3	0	0	0	1	1	0	3	0	1	1	1	2	1	2	2	1	3	1	2	2	1	1	1	0	1	1	3	2	2	1	4	3	3	1	2	2	3	2	3	3	2	3	1	4	2
80	110	chr01	1154006	1	2	4	2	0	0	4	1	0	0	0	0	0	0	0	0	3	0	1	0	0	0	0	2	0	1	2	0	0	0	0	0	0	0	1	0	1	0	0	0	0	0	0	0	0	2
81	111	chr01	1154012	1	2	3	2	0	0	2	1	0	0	0	0	0	0	0	0	3	0	1	0	0	0	0	2	0	1	2	0	0	0	0	0	0	0	1	0	1	0	0	0	0	0	0	0	0	2
82	112	chr01	1154019	1	3	4	2	1	1	4	1	1	1	1	0	0	0	1	0	3	0	1	0	1	1	0	2	0	1	2	1	0	1	0	0	0	1	1	1	1	0	0	1	0	1	0	1	0	2
83	113	chr01	1154028	1	2	3	2	0	0	2	1	0	0	0	0	0	0	0	0	3	0	1	0	0	0	0	2	0	1	2	0	0	0	0	0	0	0	1	0	1	0	0	0	0	0	0	0	0	2
84	114	chr01	1154037	3	0	0	0	1	1	0	3	0	1	1	1	2	1	2	2	1	3	1	2	2	1	1	1	0	1	1	3	2	2	1	4	3	3	2	2	2	3	2	3	3	2	3	1	4	2
85	117	chr01	1264268	0	0	0	0	0	0	0	0	0	0	0	0	0	0	0	0	0	0	0	0	0	0	0	0	0	0	0	0	0	1	0	0	0	0	0	1	0	0	0	0	0	0	0	0	0	0
86	118	chr01	1264278	0	4	1	4	3	2	3	0	4	2	3	1	2	3	2	3	1	1	2	1	1	1	2	1	3	1	2	0	2	1	2	0	1	0	1	1	0	1	2	0	1	2	1	2	0	1
87	119	chr01	1264284	0	0	0	0	0	1	0	0	0	0	0	0	0	0	0	0	0	0	0	0	1	0	0	0	0	0	0	0	0	0	0	0	0	0	0	0	0	0	0	0	0	0	0	0	0	0
88	120	chr01	1304981	0	0	NA	0	0	0	0	4	0	0	0	0	0	0	1	1	1	1	1	1	2	1	1	2	0	1	0	0	2	1	0	3	1	3	0	2	1	1	1	2	1	3	2	0	4	0
89	121	chr01	1304984	2	0	NA	0	1	2	0	0	0	1	1	2	0	1	0	1	0	0	0	2	0	0	0	0	0	0	1	1	0	1	0	1	1	0	0	1	0	1	1	1	2	0	2	1	0	1
90	134	chr01	1341563	NA	0	1	0	0	0	2	0	0	NA	0	2	NA	0	0	0	2	0	1	0	0	1	1	2	0	1	0	NA	0	0	2	0	0	0	2	0	2	NA	0	0	0	0	0	0	0	NA
91	135	chr01	1341572	NA	0	0	0	0	0	0	0	0	NA	0	0	NA	0	0	0	0	0	0	0	0	0	0	0	0	0	0	NA	0	0	0	0	0	0	0	0	0	NA	0	0	0	0	0	0	1	NA
92	136	chr01	1341586	NA	4	3	4	4	4	2	2	4	NA	4	2	NA	4	3	4	2	4	3	4	4	3	3	2	3	3	4	NA	4	4	2	4	4	4	2	2	2	NA	4	4	4	4	4	4	3	NA
93	137	chr01	1341589	NA	0	1	0	0	0	2	0	0	NA	0	2	NA	0	0	0	2	0	1	0	0	1	1	2	0	1	0	NA	0	0	2	0	0	0	2	0	2	NA	0	0	0	0	0	0	0	NA
94	143	chr01	1389349	2	2	1	4	3	4	1	4	3	3	3	3	3	4	2	4	2	4	3	NA	4	2	4	1	3	2	2	1	4	4	3	4	NA	2	1	3	1	3	4	2	4	3	4	3	4	2
95	144	chr01	1389368	0	0	0	0	NA	0	0	NA	0	0	0	0	0	0	1	0	1	2	1	1	2	2	1	1	0	1	0	0	2	1	NA	3	1	2	0	1	1	0	1	3	2	2	2	0	3	0
96	145	chr01	1389371	0	1	0	3	NA	2	1	NA	3	1	2	3	2	3	1	1	1	1	1	2	1	1	2	1	2	1	2	0	2	1	NA	0	2	0	1	1	0	1	3	0	2	1	1	2	1	1
97	146	chr01	1389377	2	1	1	0	NA	0	1	NA	1	1	1	0	1	0	1	0	0	1	0	0	0	1	0	0	1	1	0	3	0	0	NA	0	1	2	1	1	2	1	0	1	0	1	0	1	0	2
98	147	chr01	1389411	0	0	0	0	NA	0	0	NA	0	0	0	0	0	0	1	0	1	2	1	1	2	2	1	1	0	1	0	0	2	1	NA	3	1	2	0	1	1	0	1	3	2	2	2	0	3	0
99	148	chr01	1389418	2	2	3	0	NA	0	3	NA	1	1	1	1	1	0	1	0	1	1	1	0	0	1	1	2	1	2	1	3	0	0	NA	0	1	2	2	1	3	1	0	1	0	1	0	1	0	2
100	149	chr01	1389437	2	1	1	1	NA	1	0	NA	0	2	1	0	2	1	1	3	1	1	1	1	2	0	1	0	0	0	1	1	1	2	NA	1	0	0	2	1	1	2	0	0	0	1	1	1	0	2
101	150	chr01	1389443	0	0	0	0	0	0	0	2	0	0	0	0	0	0	1	0	1	1	1	1	2	1	1	2	0	1	0	0	1	1	0	3	1	2	0	1	1	0	1	4	3	2	2	0	3	0
102	151	chr01	1389447	0	1	NA	0	1	0	2	0	0	1	1	1	0	0	1	0	0	NA	1	0	0	1	1	1	0	1	1	2	0	0	1	0	1	NA	1	1	2	1	0	0	0	0	0	0	0	1
103	152	chr01	1389452	0	0	NA	0	0	0	0	0	0	0	0	1	1	0	0	0	0	NA	0	0	1	0	0	0	0	0	1	1	0	0	1	1	0	NA	1	0	0	1	0	0	0	1	0	1	0	0
104	153	chr01	1415609	0	2	1	4	NA	2	1	0	3	3	2	2	3	4	1	4	1	1	2	2	1	1	2	1	2	1	3	0	2	2	2	0	1	0	1	1	0	2	2	0	2	1	2	3	1	1
105	154	chr01	1415612	0	0	1	0	NA	0	2	0	0	0	0	2	0	0	0	0	1	0	1	0	0	1	1	2	0	1	0	0	0	0	1	0	0	0	2	0	1	0	0	0	0	0	0	0	0	0
106	155	chr01	1415656	0	0	0	0	0	0	0	0	0	0	0	0	0	0	0	0	0	0	0	0	1	0	0	0	0	0	0	0	0	0	0	0	0	0	0	0	0	0	0	0	0	0	0	0	NA	0
107	156	chr01	1477721	0	2	1	4	NA	2	1	1	4	2	2	0	2	2	1	2	1	1	2	1	1	1	3	1	3	1	2	0	1	1	1	0	2	0	1	1	0	1	2	0	2	1	1	2	1	1
108	157	chr01	1477728	0	0	1	0	NA	0	2	0	0	0	0	1	0	0	0	0	2	0	1	0	0	1	1	2	0	1	0	0	0	0	1	0	0	0	3	0	1	0	0	0	0	0	0	0	0	0
109	160	chr01	1503895	0	0	NA	0	0	1	0	0	0	0	0	0	0	NA	0	0	0	0	0	0	0	0	0	0	1	0	0	0	0	0	0	NA	0	0	0	0	0	0	0	0	0	0	0	0	NA	0
110	161	chr01	1503910	0	2	1	4	2	1	1	0	3	1	2	0	1	3	2	2	1	1	2	2	1	1	2	1	3	1	2	0	1	1	1	0	1	0	1	1	0	1	2	0	1	1	1	2	0	1
111	162	chr01	1503914	2	0	0	0	1	3	0	4	0	2	1	2	2	1	1	2	1	1	1	2	3	1	1	1	0	1	1	1	1	2	0	4	2	2	0	3	1	1	2	3	3	3	3	1	4	1
112	163	chr01	1503938	0	2	1	4	2	1	1	0	3	1	2	0	1	3	2	2	1	1	2	2	1	1	2	1	3	1	2	0	1	1	1	0	1	0	1	1	0	1	2	0	1	1	1	2	0	1
113	164	chr01	1503939	2	0	0	0	1	3	0	4	0	2	1	3	2	1	1	2	1	1	1	2	3	1	1	1	0	1	1	1	1	3	0	4	2	2	0	3	1	1	2	3	3	3	3	1	4	1
114	165	chr01	1503956	2	0	0	0	0	0	0	0	0	0	0	1	1	0	1	0	0	2	0	0	0	0	0	0	0	0	0	2	2	0	1	0	1	1	1	1	3	2	0	0	0	0	0	0	0	1
115	166	chr01	1503962	0	0	0	0	0	0	0	0	0	0	0	1	0	0	0	0	0	0	0	0	0	1	1	0	0	1	0	0	0	0	1	0	0	0	1	0	1	0	0	0	0	0	0	0	0	0
116	171	chr01	1504037	0	0	NA	0	0	0	NA	2	0	0	0	0	0	0	1	0	0	2	2	1	2	1	2	2	NA	2	0	0	3	1	0	NA	0	2	0	0	1	NA	1	1	1	2	1	0	NA	0
117	183	chr01	1541820	2	1	1	4	2	4	2	4	3	3	3	3	3	4	2	4	3	3	4	4	3	2	3	2	3	NA	4	2	2	4	2	NA	3	1	1	2	1	2	4	3	4	3	4	3	NA	2
118	184	chr01	1541831	2	1	1	3	2	4	2	4	3	3	3	3	3	4	2	4	3	3	4	4	4	2	3	2	3	NA	4	2	2	4	2	NA	3	1	1	2	1	2	4	3	4	3	4	3	NA	2
119	185	chr01	1541840	1	1	0	0	0	0	0	0	0	0	0	0	0	0	0	0	0	0	0	0	0	0	0	0	0	NA	0	0	0	0	1	NA	0	0	0	1	0	0	0	0	0	0	0	0	NA	0
120	186	chr01	1541847	0	0	0	0	0	0	0	0	0	0	0	0	1	0	0	1	0	0	0	0	1	0	0	0	0	NA	0	0	0	0	0	NA	0	0	0	0	0	0	0	0	0	0	0	0	NA	0
121	187	chr01	1541849	0	0	0	0	0	0	0	1	0	0	1	0	0	1	0	0	0	0	0	0	1	0	0	0	0	NA	0	1	0	0	0	NA	0	1	0	1	0	0	1	1	0	1	0	1	NA	0
122	189	chr01	1760369	0	0	NA	NA	0	0	NA	0	NA	0	0	0	0	0	0	0	0	0	0	0	0	0	0	0	NA	0	0	0	0	0	0	0	0	0	NA	0	0	0	0	0	0	0	0	0	NA	0
123	190	chr01	1760375	0	0	0	NA	0	0	NA	0	NA	0	0	0	0	0	0	0	0	0	0	0	0	0	0	0	NA	0	0	0	0	0	0	0	0	0	NA	0	0	0	0	0	0	0	0	0	NA	0
124	191	chr01	1760376	0	2	1	NA	2	0	2	0	NA	1	2	0	0	0	3	0	0	3	1	0	1	2	0	0	NA	0	1	4	0	0	2	0	0	1	NA	0	0	0	2	1	1	1	0	2	NA	2
125	192	chr01	1760381	0	0	0	NA	0	0	0	0	NA	0	0	0	0	1	0	0	0	0	0	0	0	0	0	0	NA	0	0	0	0	0	0	0	0	0	NA	0	0	0	0	0	0	0	0	0	NA	1
126	193	chr01	1760382	1	0	0	NA	0	0	0	4	NA	0	0	0	0	0	1	0	3	1	3	1	2	1	3	4	NA	1	0	0	3	2	0	3	2	3	NA	1	1	1	2	2	1	3	3	0	NA	0
127	194	chr01	1760385	0	0	0	NA	0	0	0	0	NA	0	0	0	0	0	0	0	0	0	0	0	0	0	0	0	NA	0	0	0	0	1	0	0	0	0	NA	1	0	0	0	0	0	0	0	0	NA	0
128	195	chr01	1760386	2	2	3	NA	0	0	0	0	NA	0	0	1	2	0	0	0	1	0	0	0	0	0	0	0	NA	0	3	0	1	0	0	0	1	1	NA	1	1	2	0	0	0	0	0	0	NA	1
129	196	chr01	1760394	0	0	0	NA	0	0	2	0	NA	0	0	0	0	0	0	0	0	0	0	0	0	0	0	0	NA	0	0	0	0	0	0	0	0	0	NA	0	0	0	0	0	0	0	0	0	NA	0
130	197	chr01	1796908	4	3	1	4	3	4	2	NA	4	4	4	2	4	4	4	4	0	4	3	NA	4	4	4	2	4	2	3	4	4	4	4	NA	4	4	3	3	4	4	4	NA	NA	4	4	4	4	4
131	198	chr01	1796915	0	2	1	4	1	2	1	NA	2	3	2	0	2	4	1	3	0	1	2	NA	2	1	2	2	3	1	2	2	3	0	2	NA	1	0	1	1	0	2	3	NA	NA	3	4	3	4	1
132	199	chr01	1796917	0	2	1	4	1	2	1	NA	2	3	2	0	2	4	1	4	0	1	2	NA	2	1	2	2	3	1	2	2	3	0	2	NA	1	0	1	1	0	2	3	NA	NA	3	4	3	4	2
133	200	chr01	1796934	0	0	0	0	0	0	0	NA	0	0	0	0	0	0	0	0	0	0	0	NA	0	0	0	0	0	0	0	0	0	2	0	NA	0	0	0	1	0	0	0	NA	NA	0	0	0	0	0
134	201	chr01	1844220	0	0	NA	0	0	0	0	0	1	0	0	0	0	NA	0	NA	0	0	NA	0	0	0	0	0	0	NA	0	0	0	0	0	0	0	0	0	0	0	0	0	1	0	1	0	0	0	0
135	202	chr01	1844222	0	0	NA	0	0	0	0	0	0	0	0	1	0	NA	0	NA	0	0	NA	0	0	0	0	0	0	NA	0	0	0	0	0	0	0	0	0	0	0	0	0	0	0	0	0	0	0	0
136	203	chr01	1844244	1	0	NA	0	0	2	1	0	0	2	1	1	1	NA	0	NA	0	0	NA	1	1	0	0	0	0	NA	0	1	0	0	0	0	0	0	0	0	0	0	0	1	2	0	1	2	0	1
137	204	chr01	1844249	1	0	0	0	0	0	0	3	0	0	0	0	0	NA	1	NA	1	1	NA	1	1	1	2	1	0	NA	0	0	3	2	0	1	1	0	0	1	1	0	1	2	1	1	3	0	1	0
138	205	chr01	1849609	0	0	0	0	1	0	1	0	0	0	0	1	0	0	0	0	0	0	0	0	0	0	0	0	0	1	0	0	0	0	0	0	0	0	0	0	0	0	0	0	0	0	0	0	0	0
139	206	chr01	1849632	4	4	3	4	4	4	2	4	4	4	4	4	4	4	4	4	3	4	3	4	4	4	4	2	4	4	4	4	4	4	4	4	4	4	4	4	4	4	4	4	4	4	4	4	4	4
140	207	chr01	1849646	0	2	1	3	1	2	1	1	3	1	2	0	2	3	1	2	0	2	1	1	2	1	3	2	3	1	2	2	1	0	1	2	1	1	1	1	0	2	1	0	0	2	1	2	1	1
141	208	chr01	1853970	0	0	NA	0	0	0	0	0	0	0	0	NA	NA	0	0	0	0	0	0	0	0	0	0	0	0	1	0	NA	NA	0	0	0	1	1	0	0	0	NA	0	NA	0	0	0	0	NA	NA
142	209	chr01	1853984	0	1	1	0	2	0	0	0	1	1	1	1	0	0	1	0	0	1	2	0	1	2	1	0	1	0	1	2	0	1	2	1	1	0	0	1	1	2	1	1	1	1	0	1	0	1
143	210	chr01	1854020	1	0	0	0	0	0	0	2	0	0	0	0	0	0	1	0	2	1	1	1	1	1	1	1	0	1	0	0	2	3	0	1	1	2	0	2	1	0	1	2	1	1	2	0	1	0
144	211	chr01	1854045	0	0	0	0	0	0	0	0	0	0	0	0	0	0	0	0	0	0	0	0	0	0	0	0	0	0	0	0	0	1	0	0	0	0	0	1	0	0	0	0	0	0	0	0	0	0
145	212	chr01	1854059	0	2	1	4	1	2	2	2	3	2	2	0	3	3	1	2	0	2	1	2	1	1	3	1	3	2	1	2	1	0	2	2	2	1	1	1	0	1	2	0	0	3	1	2	1	1
146	213	chr01	1854068	0	0	0	0	0	0	0	0	0	0	0	0	0	0	0	0	0	0	0	0	0	0	0	0	0	0	0	0	0	0	0	1	0	0	0	0	0	0	0	0	0	0	0	0	0	0
147	225	chr01	2036612	0	1	1	3	NA	1	2	2	3	2	2	0	2	3	2	2	NA	3	1	4	2	1	2	4	1	1	1	2	1	0	2	2	1	0	0	1	0	1	3	0	0	2	2	2	3	1
148	226	chr01	2036632	0	0	0	0	NA	0	0	0	0	0	0	1	0	0	0	0	NA	0	0	0	0	0	0	0	0	1	0	0	0	0	0	0	0	0	0	0	0	0	0	0	0	0	0	0	0	0
149	227	chr01	2036637	0	3	3	0	NA	0	0	0	1	1	1	2	0	0	2	0	NA	1	2	0	2	2	0	0	2	1	3	2	0	0	1	0	0	0	0	1	0	0	1	1	1	2	0	1	0	2
150	228	chr01	2036640	1	1	1	4	NA	2	4	4	3	3	3	1	3	4	2	4	NA	3	1	4	2	1	2	4	2	1	1	2	1	2	2	2	1	0	2	1	0	1	3	3	3	2	3	3	4	2
151	229	chr01	2036652	0	0	0	0	NA	0	0	0	0	0	0	0	0	0	0	0	NA	0	0	0	0	0	0	0	0	0	0	0	0	0	0	0	0	0	0	0	0	0	0	0	0	0	0	0	0	0
152	230	chr01	2036677	0	0	0	0	NA	0	0	0	0	1	0	0	0	0	0	0	NA	0	0	0	0	0	0	0	0	1	0	0	NA	1	0	NA	0	0	0	0	0	0	0	0	0	0	0	1	NA	0
153	231	chr01	2061158	0	0	0	0	0	0	0	0	0	0	0	0	0	0	1	0	0	0	0	0	0	0	0	0	0	0	0	0	0	0	0	1	0	0	0	0	0	0	0	1	0	0	0	0	0	1
154	233	chr01	2061202	0	3	1	4	1	1	1	1	4	2	3	0	2	2	1	1	0	3	1	3	1	1	2	1	2	2	1	4	1	0	2	2	1	1	0	1	0	1	2	0	0	2	1	3	3	1
155	234	chr01	2075518	0	0	NA	0	0	NA	0	1	0	0	0	0	0	0	0	NA	NA	0	0	0	0	0	0	0	0	NA	0	NA	0	1	0	0	0	0	0	0	0	NA	0	0	0	0	0	0	0	0
156	235	chr01	2075528	1	0	NA	0	0	NA	0	0	0	1	1	1	1	0	0	NA	NA	0	0	0	0	0	0	0	1	NA	0	NA	0	0	0	0	0	0	1	0	0	NA	0	1	2	0	1	1	0	1
157	236	chr01	2075533	0	0	NA	0	0	NA	0	1	0	0	0	0	0	0	0	NA	NA	0	0	0	0	0	1	0	0	NA	0	NA	0	0	0	0	0	0	0	0	0	NA	0	0	0	0	0	0	0	0
158	237	chr01	2075543	1	1	NA	0	0	NA	0	0	0	1	1	1	1	0	0	NA	NA	0	0	0	0	0	0	0	1	NA	0	NA	0	0	0	0	0	1	1	0	0	NA	0	1	2	0	1	1	0	1
159	238	chr01	2075547	1	0	NA	0	0	NA	0	0	0	0	0	0	0	0	0	NA	NA	0	0	0	0	0	0	0	0	NA	0	NA	0	0	0	0	0	0	0	0	1	NA	0	0	0	0	0	0	0	0
160	239	chr01	2075548	0	3	NA	4	2	NA	2	1	3	2	3	0	2	4	1	NA	NA	2	1	4	0	1	2	1	3	NA	1	NA	2	0	2	3	1	1	0	1	0	NA	NA	0	0	2	2	2	3	2
161	240	chr01	2075549	0	0	NA	0	0	NA	0	0	0	0	0	0	0	1	0	NA	NA	0	0	0	0	0	0	0	0	NA	0	NA	0	0	0	0	0	0	0	0	0	NA	0	0	0	0	0	0	0	0
162	241	chr01	2075553	0	0	NA	0	0	NA	0	1	0	0	0	0	0	0	0	NA	NA	0	0	0	2	0	0	0	0	NA	0	NA	0	0	0	0	0	0	0	0	0	NA	0	0	0	0	0	0	0	0
163	242	chr01	2075556	0	0	NA	0	0	NA	0	0	0	0	0	1	0	0	0	NA	NA	0	0	0	0	0	0	0	0	NA	1	NA	0	1	1	1	1	1	1	0	0	NA	0	1	0	0	0	0	0	0
164	243	chr01	2075587	1	1	NA	0	1	0	0	0	0	0	0	1	1	0	1	0	0	0	1	0	0	0	0	0	1	1	0	0	0	1	0	0	0	0	0	1	1	0	0	1	1	0	0	0	0	0
165	244	chr01	2075599	1	1	NA	0	1	0	1	2	0	0	0	0	0	0	2	0	3	2	2	1	1	1	1	3	0	2	2	0	2	1	1	1	1	1	0	1	2	0	1	2	2	1	1	0	1	1
166	245	chr01	2075605	1	1	NA	0	1	0	0	1	0	0	0	1	1	0	0	0	1	0	1	1	1	1	0	1	1	0	0	0	0	1	1	1	1	1	1	0	1	0	1	1	0	1	0	0	0	0
167	246	chr01	2140632	1	0	0	0	NA	1	0	0	0	0	0	1	1	0	0	1	0	0	0	0	0	0	0	0	0	0	0	0	1	0	0	0	1	1	1	0	0	2	0	0	0	0	0	0	0	0
168	247	chr01	2140634	1	0	0	0	NA	1	0	0	0	1	1	0	1	1	0	1	0	0	0	0	1	0	0	1	1	0	0	0	0	1	0	0	0	0	1	1	0	0	0	1	2	0	1	1	0	1
169	248	chr01	2140644	1	2	3	4	NA	3	3	3	3	3	3	1	4	4	1	2	2	2	2	3	3	1	2	3	3	1	1	2	1	2	2	2	1	1	1	2	0	1	2	1	2	1	2	3	2	2
170	249	chr01	2143569	0	0	0	0	0	0	0	0	0	0	0	0	0	0	0	NA	0	0	0	0	0	0	0	0	0	0	0	0	0	0	0	NA	0	0	0	0	0	0	0	0	0	0	0	0	1	0
171	256	chr01	2167691	0	0	0	NA	0	0	0	0	0	0	0	0	0	NA	0	0	0	0	0	0	0	0	0	0	0	0	0	0	0	1	0	0	0	0	0	1	0	0	0	0	0	0	0	0	0	0
172	257	chr01	2167695	0	2	2	NA	1	2	1	2	3	2	2	0	3	NA	1	2	0	2	1	2	0	1	3	1	3	1	1	3	1	0	3	3	2	1	0	1	0	1	1	0	0	2	2	2	2	1
173	258	chr01	2167722	0	0	0	NA	0	0	0	0	0	0	0	0	0	NA	0	0	0	0	0	0	0	0	0	0	0	1	0	0	0	1	0	0	0	0	0	1	0	0	0	0	0	0	0	0	0	0
174	259	chr01	2169772	0	0	NA	0	0	0	0	0	0	0	0	0	0	NA	0	0	0	0	0	0	0	0	0	0	NA	NA	0	0	0	0	0	0	0	0	0	0	0	1	0	0	0	0	0	0	0	0
175	260	chr01	2169781	0	0	NA	0	0	0	0	0	0	0	0	1	0	NA	0	0	0	0	0	0	0	0	0	0	NA	NA	0	0	0	0	0	0	0	0	0	0	0	0	0	0	0	0	0	0	0	0
176	261	chr01	2169789	0	0	NA	0	0	1	0	0	0	1	0	0	0	NA	0	0	0	0	0	0	0	0	0	0	NA	NA	0	0	1	1	1	0	0	0	0	1	1	0	0	0	0	0	0	0	0	0
177	262	chr01	2169791	0	0	NA	0	0	0	0	0	0	0	0	0	0	NA	0	1	0	0	0	1	0	0	0	0	NA	NA	0	0	0	0	0	0	0	0	0	0	0	0	0	0	0	0	0	0	0	0
178	263	chr01	2169799	0	0	NA	0	0	0	0	0	0	0	0	0	0	NA	0	0	0	0	0	0	0	0	0	0	NA	NA	0	0	0	0	0	0	0	0	0	0	0	0	0	0	0	0	0	0	0	0
179	264	chr01	2169800	0	0	NA	0	0	0	0	0	0	0	0	0	0	NA	0	0	0	1	0	0	0	0	0	0	NA	NA	0	0	0	0	0	0	0	0	0	0	0	0	0	0	0	0	0	0	0	0
180	265	chr01	2169808	0	0	NA	0	0	0	0	0	0	0	0	0	0	NA	0	0	0	0	0	0	0	0	0	0	NA	NA	0	0	0	0	0	0	0	0	0	0	0	0	0	0	0	0	0	0	0	0
181	285	chr01	2492347	0	0	0	0	0	1	0	1	0	0	1	1	0	0	0	0	0	0	0	0	0	0	0	0	0	0	0	NA	0	0	0	0	1	0	0	0	1	0	0	0	0	0	0	1	0	1
182	286	chr01	2492351	4	1	3	0	3	1	3	1	2	0	1	3	1	1	3	2	3	3	3	1	4	1	1	2	0	1	3	NA	3	1	1	1	1	2	1	1	2	3	1	1	2	1	2	1	0	2
183	287	chr01	2492393	0	0	0	0	NA	0	0	0	0	0	0	0	0	0	0	0	0	0	0	0	0	0	0	0	0	0	0	0	0	1	0	0	0	0	0	1	0	0	0	0	0	0	0	0	0	0
184	288	chr01	2492415	0	0	0	0	NA	0	0	1	0	0	0	0	0	0	0	0	0	0	0	0	0	0	0	0	0	1	0	0	0	0	0	0	0	0	0	0	0	0	0	0	0	0	0	0	0	0
185	289	chr01	2492423	0	0	0	0	NA	0	0	0	0	0	0	0	0	0	0	0	0	0	0	0	0	0	0	1	0	0	0	0	0	0	0	0	0	0	0	0	0	0	0	0	0	0	0	0	0	0
186	290	chr01	2492468	0	0	NA	0	0	0	0	0	0	0	0	0	0	0	0	0	0	0	0	0	0	0	0	0	0	0	0	0	0	0	0	0	0	0	2	0	0	0	0	0	0	0	0	0	0	0
187	291	chr01	2492484	1	0	NA	1	0	1	0	0	0	0	0	0	0	0	0	0	0	0	0	0	0	1	0	0	0	0	0	1	0	0	0	0	0	0	0	0	0	0	0	0	0	0	0	1	1	1
188	292	chr01	2492485	0	0	NA	1	0	0	1	1	0	0	0	0	0	1	0	0	1	0	0	1	0	0	0	0	0	0	0	0	0	1	1	0	1	0	0	1	0	0	0	1	1	0	0	0	0	0
189	293	chr01	2532870	3	1	1	0	NA	0	0	2	0	0	0	2	0	1	3	1	2	2	2	2	2	1	1	1	0	1	2	2	1	2	1	1	1	1	0	1	1	1	1	1	2	1	2	0	1	1
190	294	chr01	2532872	0	0	0	0	NA	0	0	0	0	0	0	0	0	0	0	0	0	0	0	0	0	0	0	0	0	0	0	0	0	0	0	0	0	0	0	0	0	0	0	0	0	0	0	1	0	0
191	295	chr01	2532879	0	0	0	0	NA	0	1	0	0	0	0	0	0	0	0	0	0	0	0	0	0	0	0	0	0	0	0	0	0	0	0	0	1	2	2	1	0	0	0	0	0	0	0	0	0	0
192	296	chr01	2532890	4	1	1	0	NA	1	0	2	0	0	0	3	1	2	3	2	2	2	2	2	2	1	1	1	0	2	2	2	3	2	1	1	1	1	1	1	2	3	1	1	2	1	2	0	1	1
193	297	chr01	2532893	0	0	0	0	NA	0	0	0	0	0	0	0	0	0	0	0	0	0	0	0	0	0	0	1	0	0	0	0	0	0	0	0	0	0	0	0	0	0	0	0	0	0	0	0	0	0
194	298	chr01	2532904	4	3	3	4	NA	4	1	4	1	3	2	3	4	4	3	4	2	4	3	4	4	2	3	3	3	3	3	3	4	2	3	3	3	4	4	3	2	4	3	3	4	4	4	2	4	3
195	299	chr01	2532906	0	0	1	0	NA	0	3	0	1	0	1	1	0	0	0	0	2	0	1	0	0	0	0	1	0	0	0	0	0	0	0	0	0	0	0	0	0	0	0	0	0	0	0	1	0	0
196	300	chr01	2532918	0	0	0	0	NA	0	0	0	0	0	0	1	0	0	0	0	0	0	0	0	0	1	1	0	0	1	0	0	0	1	1	1	1	0	0	1	1	0	0	0	0	0	0	0	0	0
197	301	chr01	2532923	0	0	0	0	NA	0	0	0	0	0	0	1	0	0	0	0	0	0	0	0	0	1	1	0	0	1	0	0	0	1	1	1	1	0	0	1	1	0	0	0	0	0	0	0	0	0
198	302	chr01	2781050	4	3	2	3	2	2	0	4	2	1	1	3	2	2	2	2	2	3	3	1	4	2	4	2	1	2	3	1	4	4	4	4	4	4	4	3	3	4	2	2	2	3	2	0	3	3
199	303	chr01	2781089	0	0	0	0	0	0	0	0	0	0	0	1	0	0	0	0	0	0	0	0	0	0	0	0	0	0	0	0	0	0	0	0	0	0	0	0	0	0	0	0	0	0	0	0	0	0
200	304	chr01	2781095	0	1	2	1	2	0	2	0	2	2	2	0	0	0	2	0	1	0	1	0	0	1	0	2	0	0	1	1	0	0	0	0	0	0	0	0	1	0	2	2	0	1	0	2	0	1
201	305	chr01	2781117	0	1	2	0	2	0	2	0	2	2	2	1	0	0	2	0	1	0	1	0	0	1	0	2	0	0	1	1	0	0	0	0	0	0	0	0	1	0	2	2	0	1	0	2	0	1
202	306	chr01	2781121	1	1	1	1	1	1	1	1	0	1	0	1	1	1	1	1	1	0	0	1	1	1	1	0	1	0	1	0	1	1	1	1	1	1	0	1	0	1	0	1	1	1	1	1	1	0
203	307	chr01	2781127	0	1	3	3	0	2	1	1	0	3	2	0	2	2	0	2	1	0	1	3	0	1	3	2	4	1	2	0	0	0	0	0	1	0	0	0	0	0	1	2	3	0	1	NA	1	1
204	308	chr01	2781134	4	4	4	4	4	4	1	4	4	4	4	4	4	4	2	4	4	2	4	4	4	4	4	4	4	3	4	2	4	4	4	4	3	2	4	4	4	4	4	4	4	4	4	NA	4	4
205	309	chr01	2781145	0	0	0	0	0	1	0	0	0	3	1	0	2	1	0	2	1	0	0	1	0	1	0	0	2	0	0	0	0	0	0	0	0	0	0	0	0	0	0	1	3	0	1	0	1	1
206	310	chr01	2781154	0	2	3	3	2	2	2	1	2	3	3	1	3	2	1	2	2	0	2	3	0	2	3	2	4	1	2	1	0	0	0	0	1	0	0	0	2	0	1	2	3	1	1	4	1	2
207	311	chr01	2781155	4	2	1	1	2	2	0	3	2	1	1	3	1	2	1	2	2	2	2	1	4	2	1	2	0	2	2	2	4	4	4	4	3	4	4	4	2	4	2	2	1	3	3	0	3	2
208	312	chr01	2781176	0	1	2	3	0	2	1	1	0	0	0	0	1	2	0	0	0	0	1	3	0	0	3	2	2	1	1	0	0	0	0	0	1	0	0	0	0	0	1	0	0	0	0	1	0	0
209	313	chr01	2781183	0	0	0	0	0	0	0	0	0	0	0	0	0	0	0	0	0	0	0	0	0	0	0	0	0	0	0	0	0	0	0	0	0	0	0	0	0	0	0	0	0	0	0	0	0	0
210	314	chr01	2781194	4	1	1	1	NA	2	0	3	2	1	1	2	1	1	1	1	2	2	1	1	4	1	1	1	0	1	1	1	4	3	4	4	2	3	4	3	1	4	2	1	1	3	2	0	2	2
211	315	chr01	2781213	0	0	0	0	NA	1	0	0	0	3	1	0	2	1	0	2	1	0	0	1	0	1	0	0	2	0	0	0	0	0	0	0	0	0	0	0	0	0	0	2	2	0	1	0	1	1
212	316	chr01	2781218	0	1	3	3	NA	1	1	1	0	0	0	0	1	1	0	0	0	0	1	3	0	0	2	2	1	1	1	0	0	1	0	0	2	0	0	1	0	0	1	0	0	0	0	1	0	0
213	317	chr01	2781221	2	0	0	0	NA	1	0	3	0	0	0	2	1	0	1	1	1	1	1	1	2	2	2	1	0	2	0	0	3	3	2	2	2	3	2	2	3	2	2	1	1	2	2	0	1	1
214	318	chr01	2781241	0	1	0	1	0	0	0	0	3	1	1	1	1	1	0	0	0	1	0	0	1	0	0	0	1	0	0	0	1	0	2	0	0	0	1	1	0	1	1	0	0	2	1	0	1	2
215	319	chr01	2781257	0	0	0	0	0	0	0	0	0	2	1	0	1	1	0	2	1	0	0	0	0	1	0	0	1	0	0	0	0	0	0	0	0	0	0	0	0	0	0	1	2	0	2	0	0	1
216	320	chr01	2781281	4	4	4	4	4	4	3	4	4	4	4	4	4	4	3	4	4	3	4	4	4	4	4	4	4	2	4	1	4	4	4	4	4	NA	4	4	4	4	4	4	4	4	4	4	4	4
217	321	chr01	2781285	0	0	0	0	1	0	0	0	0	0	0	0	0	1	1	0	1	0	0	0	0	0	0	0	0	0	0	0	0	0	0	0	0	NA	0	0	0	0	0	0	0	0	0	0	0	1
218	322	chr01	2799268	0	0	NA	0	0	0	NA	0	NA	0	NA	1	0	0	0	0	0	0	0	0	0	0	0	0	0	0	0	1	0	0	0	0	0	0	0	0	1	0	0	0	0	0	0	0	1	0
219	323	chr01	2799272	1	1	NA	0	1	1	0	0	NA	1	NA	1	1	1	0	1	0	0	1	0	1	1	0	1	0	0	1	0	0	0	0	0	1	1	1	0	1	0	0	0	1	0	0	1	1	1
220	324	chr01	2799293	0	1	NA	3	0	1	2	0	NA	0	NA	0	2	0	0	0	0	0	1	1	0	0	2	2	2	1	2	0	0	0	0	0	1	0	0	0	0	0	2	0	0	0	0	2	0	0
221	325	chr01	2799299	0	2	NA	1	0	0	0	0	NA	1	NA	0	1	2	0	0	0	1	0	0	1	0	1	0	1	0	0	0	1	0	1	0	0	0	1	1	0	1	2	0	0	2	1	0	1	1
222	326	chr01	2799332	0	0	NA	0	0	1	0	0	0	0	0	0	0	0	0	0	0	0	0	0	0	0	0	0	0	0	0	0	0	0	0	0	0	0	0	0	0	0	0	0	0	0	0	1	0	0
223	327	chr01	2799358	0	3	NA	4	0	2	2	1	4	4	4	0	3	3	0	2	2	2	1	2	1	2	2	3	4	1	2	0	1	1	1	0	1	0	1	2	0	1	3	2	2	2	2	4	1	3
224	328	chr01	2799376	0	0	NA	0	0	0	1	0	NA	NA	0	0	0	0	NA	0	0	0	0	0	0	0	0	0	0	0	NA	0	0	0	0	0	0	0	0	0	0	0	0	0	0	NA	0	0	0	0
225	329	chr01	2799404	1	0	NA	0	0	0	0	0	NA	NA	1	0	0	0	NA	0	0	0	0	0	0	0	0	0	0	0	NA	0	0	0	0	1	0	0	0	0	0	0	0	0	0	NA	0	0	0	0
226	330	chr01	2799409	0	0	NA	0	0	0	0	0	NA	NA	0	0	0	0	NA	0	0	0	0	0	0	0	0	0	0	0	NA	0	0	1	0	0	0	0	0	1	0	0	0	0	0	NA	0	0	0	0
227	331	chr01	2799412	0	0	NA	0	0	0	0	0	NA	NA	0	0	0	0	NA	0	1	0	0	0	1	0	0	0	0	0	NA	1	0	0	0	0	0	0	0	0	0	0	0	0	0	NA	0	0	0	0
228	332	chr01	2799414	0	NA	NA	0	0	0	1	0	NA	NA	0	0	0	1	NA	1	0	1	0	0	1	0	0	0	0	1	NA	NA	0	0	1	0	0	1	0	0	0	0	0	0	0	NA	0	NA	0	0
229	333	chr01	2832877	0	0	0	NA	0	NA	0	NA	0	0	0	0	0	0	0	0	0	NA	0	NA	NA	0	0	0	NA	0	0	0	0	NA	0	NA	0	0	0	NA	0	0	0	0	0	0	0	0	0	0
230	334	chr01	2832912	0	0	0	NA	0	NA	0	NA	0	0	0	0	0	1	1	0	0	NA	0	NA	NA	1	0	0	NA	0	0	0	0	NA	0	NA	0	0	0	NA	0	0	0	0	0	0	0	0	0	0
231	335	chr01	2832918	0	0	0	NA	0	NA	0	NA	0	0	0	0	0	0	0	0	0	NA	0	NA	NA	0	0	0	NA	1	0	0	0	NA	0	NA	0	0	0	NA	0	0	0	0	0	0	0	0	0	0
232	336	chr01	2832940	0	0	0	NA	0	NA	0	NA	0	0	0	0	0	0	0	0	0	NA	0	NA	NA	0	0	0	NA	0	0	0	0	NA	0	NA	0	0	0	NA	0	0	0	NA	0	0	0	0	0	0
233	337	chr01	2832960	1	0	0	0	0	0	0	0	0	0	0	0	0	0	0	0	0	NA	0	0	0	0	0	0	0	0	0	0	0	0	0	NA	0	1	0	0	0	1	0	0	0	0	0	0	0	0
234	338	chr01	2832985	0	0	0	0	0	0	0	0	0	NA	NA	0	0	0	0	0	0	0	0	0	0	0	0	0	0	0	0	0	NA	0	0	NA	0	0	NA	0	0	NA	0	0	0	0	0	0	0	0
235	339	chr01	2832986	0	1	0	4	0	1	1	0	1	NA	NA	0	3	2	0	1	0	1	1	1	1	0	2	1	2	1	1	0	NA	0	2	NA	1	0	NA	0	0	NA	2	1	1	3	2	1	1	2
236	340	chr01	2832988	0	0	0	0	0	0	0	0	0	NA	NA	0	0	0	0	0	0	0	0	0	0	0	0	0	0	0	0	0	NA	0	0	NA	0	0	NA	0	0	NA	0	0	0	0	0	0	0	0
237	341	chr01	2833027	0	0	0	0	0	0	0	0	0	NA	NA	0	0	0	0	0	0	0	0	0	0	0	0	0	0	0	0	0	NA	0	0	NA	1	0	NA	1	0	NA	0	0	0	0	0	0	0	0
238	342	chr01	2833035	0	0	0	0	0	1	0	0	0	NA	NA	0	0	0	0	0	0	0	0	0	0	0	0	0	0	0	0	0	NA	0	0	NA	0	0	NA	0	0	NA	0	0	0	0	0	0	0	0
239	343	chr01	2833044	0	0	0	0	0	0	0	0	0	NA	NA	0	0	0	1	0	0	0	0	0	0	0	0	0	0	0	0	0	NA	0	0	NA	0	0	NA	0	0	NA	0	0	0	0	0	0	0	0
240	344	chr01	2833053	1	0	0	0	1	1	0	0	0	NA	NA	1	0	0	0	1	0	0	0	0	1	0	0	0	0	0	0	0	NA	0	0	NA	0	0	NA	0	0	NA	0	0	0	0	0	0	0	0
241	345	chr01	2833055	NA	1	0	1	0	0	1	0	0	NA	NA	1	0	0	0	0	0	0	0	0	0	0	0	0	1	0	0	1	NA	0	0	NA	1	NA	NA	0	0	NA	0	1	0	0	1	0	0	0
242	346	chr01	2842100	0	0	0	NA	0	1	0	0	0	0	0	0	0	NA	0	0	0	0	0	0	0	0	0	0	1	0	0	0	0	0	0	0	0	0	0	0	0	0	0	NA	0	0	0	0	0	0
243	347	chr01	2842105	0	0	0	NA	0	0	0	0	0	0	1	0	0	NA	0	0	0	0	0	0	0	0	0	0	0	0	0	0	0	0	0	0	0	0	0	0	0	0	0	NA	0	0	0	2	0	0
244	348	chr01	2842108	0	0	0	NA	0	0	0	0	0	0	0	0	0	NA	0	0	0	0	0	0	0	0	0	2	0	0	0	0	0	0	0	0	0	0	0	0	0	0	0	NA	0	0	1	0	0	0
245	349	chr01	2842133	0	0	0	NA	0	0	0	0	0	0	0	0	0	NA	0	0	0	0	0	0	0	0	0	2	0	0	0	0	0	0	0	0	0	0	0	0	0	0	0	NA	0	0	0	0	0	0
246	350	chr01	2842136	0	0	0	NA	0	1	0	0	0	0	0	0	0	NA	0	0	0	0	0	0	0	0	0	0	0	0	0	0	0	0	0	0	0	1	0	0	0	0	0	NA	0	0	0	0	0	1
247	351	chr01	2842145	0	0	0	NA	0	1	0	1	0	0	0	0	0	NA	0	0	0	0	0	0	0	0	0	0	0	0	0	0	0	0	0	0	0	0	0	0	0	0	0	NA	0	0	0	2	0	0
248	352	chr01	2856041	0	0	0	NA	0	1	NA	0	NA	NA	0	0	0	NA	0	0	0	0	NA	NA	0	0	0	NA	NA	NA	0	0	0	0	0	0	0	0	0	1	0	0	0	0	0	1	0	0	0	0
249	353	chr01	2856068	0	0	0	NA	0	0	0	1	NA	NA	0	0	1	NA	0	0	0	0	NA	NA	0	0	0	0	0	NA	0	0	0	1	0	0	0	0	0	1	0	0	0	0	0	0	0	0	2	0
250	354	chr01	2856075	0	0	0	NA	0	1	0	0	NA	NA	0	0	0	NA	0	0	0	0	NA	NA	0	0	0	1	0	NA	0	0	0	0	0	0	0	0	0	0	0	0	0	0	0	0	0	0	0	1
251	355	chr01	2856089	1	0	0	NA	2	2	0	0	NA	NA	0	2	1	NA	0	2	0	0	NA	NA	2	0	0	0	0	NA	0	0	1	0	0	0	0	0	1	0	0	3	0	0	0	0	0	0	0	0
252	356	chr01	2856093	0	0	0	NA	0	0	0	1	NA	NA	0	0	0	NA	0	0	0	0	NA	NA	0	0	0	0	0	NA	0	0	0	1	0	0	0	0	0	1	0	0	0	0	0	0	0	0	1	0
253	361	chr01	2966676	0	0	0	0	0	0	0	0	0	0	0	0	0	0	0	0	0	1	0	1	1	0	0	0	0	0	0	0	NA	NA	0	NA	NA	NA	0	NA	1	0	0	0	1	1	1	0	1	0
254	362	chr01	2966681	0	3	3	4	1	2	4	3	3	4	3	0	2	3	3	1	0	3	2	2	1	3	3	2	4	3	1	2	NA	NA	3	0	NA	NA	1	NA	2	1	4	4	1	4	4	3	2	4
255	363	chr01	2966697	0	0	0	0	0	0	0	0	0	0	0	0	0	0	0	0	0	0	0	0	0	0	0	0	0	0	0	0	NA	NA	0	0	NA	NA	0	NA	0	0	0	0	0	0	0	0	0	0
256	364	chr01	2966698	0	0	0	0	0	0	0	1	0	0	0	0	0	0	0	0	0	0	0	0	0	0	0	0	0	0	0	0	NA	NA	0	0	NA	NA	0	NA	0	0	0	0	0	0	0	0	0	0
257	365	chr01	2966743	0	0	0	0	NA	0	0	0	0	0	0	0	1	0	0	0	0	0	0	0	0	0	0	0	1	0	0	0	0	NA	0	0	NA	0	0	NA	0	0	0	0	0	0	0	0	0	0
258	366	chr01	2966758	0	1	1	1	NA	1	0	0	0	0	1	0	1	1	0	1	0	0	1	1	0	0	1	1	1	1	1	0	0	NA	0	1	NA	0	0	NA	0	0	1	1	1	0	1	1	0	1
259	367	chr01	2966815	1	1	1	0	1	0	0	1	1	0	0	1	1	2	1	1	2	1	2	1	1	1	NA	1	1	0	3	1	NA	NA	0	NA	NA	NA	1	NA	0	1	0	0	1	0	0	0	1	NA
260	368	chr01	2966821	0	1	1	3	0	1	1	1	2	3	2	0	2	2	0	1	1	NA	1	2	2	1	3	2	3	1	1	0	2	NA	2	NA	1	0	1	NA	0	0	2	1	2	3	4	1	2	2
261	369	chr01	2966830	1	0	0	0	1	2	0	0	0	0	0	3	2	0	0	1	0	0	0	2	1	2	1	0	0	1	0	0	2	NA	2	NA	0	0	1	NA	2	3	0	0	0	0	0	0	0	0
262	370	chr01	2966867	3	1	1	0	1	0	0	3	0	0	0	1	0	2	2	1	2	2	1	0	1	0	0	0	0	0	2	1	0	NA	0	NA	0	2	1	NA	0	1	0	0	2	0	0	0	2	0
263	371	chr01	2966895	0	1	0	3	0	1	0	1	2	2	1	0	2	1	0	0	0	1	0	0	2	0	2	0	2	0	0	0	1	NA	2	NA	NA	0	1	NA	0	0	2	0	0	3	3	1	2	2
264	372	chr01	2966896	3	1	1	0	1	0	0	3	0	0	0	1	0	2	2	1	2	2	1	0	1	0	0	0	0	0	2	1	0	NA	0	NA	NA	2	1	NA	0	1	0	0	2	0	0	0	2	0
265	373	chr01	2966908	3	1	1	0	1	0	0	3	0	0	0	1	0	1	2	1	2	2	1	0	1	0	0	0	0	0	2	1	0	NA	0	NA	NA	2	1	NA	0	1	0	0	2	0	0	0	2	0
266	374	chr01	2966910	0	0	0	1	0	0	0	0	0	1	0	0	0	0	0	0	0	0	0	0	0	0	0	0	0	1	0	1	0	NA	0	NA	0	0	0	NA	0	0	0	0	0	0	0	0	0	1
267	375	chr01	2972736	0	0	0	0	1	0	0	0	NA	0	0	1	0	0	0	0	0	0	0	NA	0	0	0	0	NA	0	0	0	0	0	0	1	0	0	0	0	0	0	0	0	0	0	1	NA	0	0
268	376	chr01	2972738	1	0	0	0	0	0	0	0	NA	0	0	0	1	0	0	0	0	1	0	NA	0	0	1	1	NA	0	0	1	1	0	0	0	0	1	0	0	1	0	1	0	0	1	0	0	0	0
269	377	chr01	2972742	1	1	1	0	1	0	0	1	NA	0	0	1	0	1	1	1	1	1	1	0	1	0	0	0	0	0	3	2	0	0	0	2	0	1	1	0	0	1	0	0	2	0	0	0	1	0
270	378	chr01	2972862	0	0	NA	0	0	1	0	0	NA	0	0	0	0	0	0	0	0	0	0	0	0	0	0	0	0	0	0	0	0	0	0	0	0	0	0	0	0	0	0	0	0	0	0	1	0	0
271	379	chr01	2972872	0	1	NA	0	0	0	0	0	NA	0	0	0	0	NA	0	0	0	0	1	0	0	0	0	0	1	1	0	0	0	0	1	0	1	0	0	0	0	0	0	0	0	0	0	1	0	0
272	380	chr01	2972874	0	0	NA	1	0	0	0	0	NA	NA	0	0	0	NA	1	0	0	0	0	0	0	0	0	0	0	0	0	NA	0	0	0	0	0	0	0	0	0	0	1	0	0	0	0	0	0	0
273	398	chr01	3338571	0	0	NA	0	0	0	1	0	0	0	0	0	0	0	0	0	0	0	0	0	0	0	0	0	0	0	0	NA	0	0	0	NA	0	NA	0	0	NA	0	0	0	0	0	0	0	0	0
274	399	chr01	3338579	0	1	NA	0	0	0	0	0	0	0	0	0	0	0	0	0	0	0	0	0	0	0	0	0	0	0	0	NA	0	0	0	NA	0	NA	0	0	NA	0	0	0	0	0	0	0	0	0
275	400	chr01	3338582	0	0	NA	0	0	1	0	0	0	0	0	2	2	0	0	0	0	0	0	0	0	2	0	0	0	1	0	NA	1	0	0	NA	0	NA	0	0	NA	2	2	0	0	0	0	0	0	0
276	401	chr01	3338609	2	0	NA	0	0	1	2	0	1	0	0	1	0	0	2	0	0	2	0	0	0	1	2	0	0	1	0	NA	0	0	1	NA	0	NA	0	0	NA	0	0	0	0	0	1	3	0	0
277	402	chr01	3338619	0	0	NA	0	0	0	0	0	0	0	1	0	0	0	0	0	0	0	0	0	0	0	0	0	0	0	0	NA	0	3	0	NA	0	NA	0	1	NA	0	0	0	0	0	0	0	0	0
278	403	chr01	3397772	2	0	0	NA	0	0	0	2	0	0	0	0	NA	0	1	0	0	1	1	NA	1	3	4	0	0	NA	0	0	2	4	4	1	2	2	1	3	1	NA	1	2	1	1	4	0	2	0
279	404	chr01	3397773	0	0	2	NA	1	0	2	0	0	4	2	0	NA	0	1	0	0	0	0	NA	0	0	0	0	0	NA	0	1	0	0	0	0	0	0	0	0	1	NA	0	0	0	3	0	2	0	3
280	405	chr01	3397784	4	3	3	NA	1	0	2	4	0	4	2	2	NA	4	3	4	3	3	3	NA	2	4	4	2	1	NA	3	2	4	4	4	3	4	3	3	3	3	NA	1	3	4	4	4	2	4	4
281	406	chr01	3429545	1	0	NA	0	1	0	2	3	0	1	1	0	0	0	2	0	0	1	1	0	2	1	1	0	0	1	0	2	1	3	1	2	1	3	1	3	2	0	1	1	1	2	1	1	1	1
282	407	chr01	3429550	0	2	NA	4	1	2	1	1	2	3	2	1	4	3	0	3	1	1	0	3	1	2	1	0	1	1	1	1	2	1	2	1	1	0	0	1	0	3	2	1	1	2	3	0	2	2
283	408	chr01	3429553	0	2	NA	4	1	2	1	1	2	3	2	1	4	3	0	3	1	1	0	3	1	2	1	0	1	1	1	1	2	1	2	1	1	0	0	1	0	3	2	1	1	2	3	0	2	2
284	409	chr01	3429581	0	1	NA	3	1	1	1	1	0	2	1	0	3	2	0	3	1	1	0	2	0	1	1	0	1	0	1	1	0	1	0	1	1	0	0	1	0	0	0	1	1	0	2	0	1	1
285	410	chr01	3429652	0	1	0	1	0	0	0	0	3	1	1	0	1	1	0	0	0	0	0	1	1	0	0	0	0	0	0	0	0	0	2	0	0	0	0	0	0	1	1	0	0	2	1	0	0	1
286	411	chr01	3429655	0	1	0	1	0	0	0	0	3	1	1	0	1	1	0	0	0	0	0	1	1	0	0	0	0	0	0	0	0	0	2	0	0	0	0	0	0	1	1	0	0	2	1	0	0	1
287	412	chr01	3429670	1	0	0	0	0	0	0	2	0	0	0	0	0	0	1	0	0	1	1	0	1	1	1	0	0	1	0	0	1	2	2	1	1	2	1	2	1	0	1	1	1	1	2	0	1	0
288	413	chr01	3429679	0	0	0	0	0	0	0	1	0	0	0	0	0	0	0	0	0	0	0	0	0	0	0	0	0	0	0	0	0	0	1	0	0	0	0	1	0	0	0	1	0	0	0	0	0	0
289	414	chr01	3429681	0	0	NA	0	1	0	0	0	0	0	0	0	0	0	0	0	0	0	0	0	0	0	0	1	0	0	0	0	0	0	0	0	0	0	0	1	0	0	0	0	0	1	0	0	1	0
290	415	chr01	3467949	0	0	NA	0	0	0	1	0	0	0	0	0	0	0	0	0	0	0	0	0	0	0	0	0	1	0	0	0	0	0	0	0	NA	0	NA	0	0	1	0	0	0	NA	0	0	0	0
291	416	chr01	3467958	2	0	NA	0	0	0	0	0	0	0	0	1	0	1	1	0	1	1	2	1	1	0	1	NA	1	2	1	0	0	0	1	0	NA	1	NA	0	1	1	0	1	1	NA	0	1	1	0
292	417	chr01	3467963	0	0	NA	0	0	0	0	0	0	0	0	0	0	0	0	0	0	0	0	0	0	0	0	0	0	1	0	0	0	0	0	0	NA	0	NA	0	0	0	0	0	0	NA	0	0	0	0
293	418	chr01	3467966	2	0	NA	0	0	0	0	0	0	0	0	1	0	1	1	0	1	1	2	1	1	0	1	1	1	2	1	0	0	0	1	0	NA	1	NA	0	1	1	0	1	1	NA	0	1	1	0
294	419	chr01	3467970	2	0	NA	0	0	0	0	0	0	0	0	1	0	1	1	0	1	1	2	1	1	0	1	1	1	2	1	0	0	0	1	0	NA	1	NA	0	1	1	0	1	1	NA	0	1	1	0
295	420	chr01	3468016	0	0	NA	1	0	0	0	0	0	0	0	0	0	0	0	0	0	0	0	0	0	0	0	0	0	0	0	0	0	0	0	0	NA	0	NA	0	0	0	0	0	0	NA	0	0	0	0
296	421	chr01	3468064	NA	0	0	0	0	0	0	0	0	0	0	0	0	NA	0	0	0	0	0	0	0	0	0	0	0	0	0	NA	0	3	0	0	0	0	NA	1	0	0	0	0	NA	0	0	0	0	0
297	422	chr01	3468069	NA	0	0	0	0	0	0	0	0	0	0	0	0	NA	0	0	0	0	0	0	0	0	1	0	0	0	0	NA	0	0	0	0	0	0	NA	0	0	0	0	0	NA	0	0	0	0	0
298	423	chr01	3468071	NA	2	1	3	1	2	1	1	0	1	2	0	0	NA	0	1	0	0	0	1	0	0	1	1	3	0	1	NA	0	0	0	0	0	0	NA	0	0	0	0	0	NA	0	1	0	0	1
299	424	chr01	3468086	NA	0	0	0	0	0	0	0	0	0	0	1	0	NA	1	1	1	0	1	1	0	0	1	1	1	2	1	NA	0	0	1	1	1	1	NA	0	0	1	0	0	NA	0	0	1	1	1
300	425	chr01	3468096	NA	0	0	0	0	0	0	0	0	0	0	0	0	NA	0	0	0	0	0	0	0	0	0	0	0	0	0	NA	0	0	0	0	0	0	NA	0	1	0	0	0	NA	0	0	2	0	1
301	426	chr01	3468113	NA	0	0	0	0	0	0	0	0	0	0	1	0	NA	1	1	1	0	1	1	0	0	1	1	0	1	1	NA	0	0	1	1	1	0	NA	0	0	1	0	0	NA	0	0	1	NA	1
302	427	chr01	3484422	0	0	NA	0	0	0	0	1	0	0	0	0	0	NA	0	1	0	0	0	0	0	1	0	1	0	0	0	NA	0	0	1	0	0	0	0	0	0	1	0	0	0	0	0	0	NA	0
303	428	chr01	3484423	0	0	NA	0	0	0	0	0	0	0	0	0	0	NA	0	0	0	0	0	0	0	1	0	0	0	0	0	0	0	0	0	0	0	0	0	0	0	0	0	0	0	0	0	0	0	0
304	429	chr01	3484424	1	0	NA	0	0	0	0	0	0	0	0	0	0	0	0	0	0	0	0	1	1	0	0	0	0	1	0	0	0	0	0	0	0	0	1	0	0	0	0	0	1	1	0	1	0	0
305	431	chr01	3484504	0	1	1	3	NA	1	1	1	0	1	1	0	0	2	0	2	0	0	0	2	0	0	1	1	2	0	1	0	0	0	0	0	0	0	0	0	0	0	0	1	1	0	1	0	0	1
306	432	chr01	3484508	0	0	1	0	NA	0	2	0	0	0	0	0	0	0	1	0	0	0	0	0	0	0	0	0	0	0	0	0	0	0	0	0	0	0	1	1	0	0	0	0	0	0	0	0	0	0
307	433	chr01	3484523	0	0	0	0	0	0	0	0	0	0	0	0	0	0	0	0	0	0	0	0	0	0	0	0	0	0	0	0	0	0	0	0	0	0	0	0	0	0	0	0	0	0	0	0	0	0
308	434	chr01	3484525	0	1	0	0	1	0	0	0	0	0	0	0	0	0	0	0	0	0	0	0	1	0	0	0	1	1	0	0	0	0	0	2	0	1	0	0	0	0	0	0	0	0	0	0	0	0
309	435	chr01	3484534	0	0	NA	0	0	0	0	0	0	1	0	1	0	0	0	0	0	1	0	0	1	0	0	1	0	1	1	0	0	0	0	0	0	1	0	0	0	0	0	0	1	0	0	0	0	0
310	436	chr01	3484536	0	0	NA	0	0	0	0	1	1	0	0	NA	0	0	0	0	0	0	0	0	0	0	0	1	1	0	0	0	0	0	0	0	0	0	0	0	0	0	0	0	0	0	0	0	0	0
311	437	chr01	3495204	0	0	0	0	0	0	0	0	0	0	0	0	0	0	0	0	0	0	0	0	0	0	0	0	0	0	0	0	0	0	0	0	0	0	0	0	1	0	0	0	0	0	0	1	0	1
312	438	chr01	3495218	0	1	1	3	1	1	1	1	0	1	1	0	0	2	0	2	0	0	0	2	0	0	1	1	2	0	1	0	0	0	0	0	0	0	0	0	0	0	0	1	1	0	1	0	0	1
313	439	chr01	3495227	0	1	1	3	1	1	1	1	0	1	1	0	0	2	0	2	0	0	0	2	0	0	1	1	2	0	1	0	0	0	0	0	0	0	0	0	1	0	0	1	1	0	1	1	0	2
314	440	chr01	3495230	0	0	0	0	0	0	0	0	0	1	0	0	1	1	0	1	1	1	0	1	0	1	1	0	0	0	1	2	0	2	0	1	1	0	0	1	0	0	0	0	0	0	0	1	1	0
315	441	chr01	3495252	0	0	0	0	0	0	0	1	0	0	0	0	0	0	1	0	0	0	0	0	0	0	0	0	0	0	0	0	0	0	0	0	0	0	0	1	1	0	0	0	0	0	0	1	0	1
316	442	chr01	3495255	0	0	0	0	0	0	0	0	0	0	0	0	0	0	0	0	0	0	0	0	0	0	0	0	0	0	0	0	0	0	0	0	0	0	0	0	1	0	0	0	0	0	0	1	0	1
317	443	chr01	3495258	2	0	0	0	0	0	0	0	1	1	1	0	1	1	0	0	1	0	0	1	2	0	0	2	0	0	0	0	3	1	2	0	1	0	0	0	0	1	1	0	0	2	2	0	1	2
318	444	chr01	3495269	0	0	0	0	0	0	0	0	0	1	0	0	1	1	0	1	1	1	0	1	0	1	1	0	0	0	1	1	0	1	0	1	1	0	0	1	0	0	0	0	0	0	0	0	1	0
319	445	chr01	3534243	0	0	NA	0	0	0	0	0	0	0	1	0	0	0	0	0	0	NA	0	0	0	0	0	0	NA	0	0	0	0	0	0	NA	0	0	0	0	0	0	0	0	0	0	0	0	0	0
320	446	chr01	3534286	0	0	0	0	0	0	0	1	0	0	0	0	0	0	0	0	0	0	0	0	0	0	0	0	0	0	0	0	0	0	0	NA	0	0	0	0	0	0	0	0	0	0	0	0	0	0
321	447	chr01	3538033	0	0	0	0	0	0	0	0	0	0	0	0	0	0	0	0	0	0	0	0	0	0	0	0	0	0	0	NA	0	0	0	0	0	0	0	0	0	0	0	0	0	NA	0	0	0	0
322	448	chr01	3538034	0	0	0	0	0	0	0	0	1	0	0	0	0	0	0	0	0	0	0	0	0	0	0	0	0	0	0	NA	0	0	0	1	0	0	1	1	0	0	0	0	0	NA	0	1	0	0
323	449	chr01	3538036	1	0	1	0	0	0	0	0	0	0	0	0	1	0	0	0	0	0	0	0	0	0	0	1	0	0	0	0	1	1	0	0	0	0	0	0	0	0	0	0	0	NA	0	0	0	0
324	450	chr01	3538049	3	1	1	3	0	1	2	1	2	2	1	0	2	3	0	1	1	0	0	2	1	0	1	1	2	0	1	0	1	0	1	0	1	0	0	0	0	1	1	0	0	2	1	0	0	1
325	451	chr01	3538071	0	0	0	0	0	0	0	0	0	0	0	0	0	0	0	0	0	0	0	0	0	0	0	0	0	0	0	0	0	0	0	0	1	1	0	0	0	0	0	0	0	0	0	0	0	0
326	452	chr01	3538073	0	0	0	0	0	0	0	0	0	1	0	0	1	1	0	1	1	2	0	1	0	1	1	0	0	0	1	2	0	2	0	1	1	0	0	1	0	0	0	0	0	0	0	0	2	0
327	453	chr01	3538136	0	0	0	0	0	0	0	0	2	1	1	0	0	0	0	0	0	0	0	0	1	0	0	0	0	0	0	0	1	0	1	0	0	0	0	0	0	0	0	0	0	3	1	0	0	0
328	454	chr01	3538148	0	0	1	0	1	1	2	0	0	1	1	1	2	0	1	1	0	0	0	0	0	1	0	0	0	1	0	0	1	0	0	0	0	0	0	1	0	2	1	1	1	0	1	0	0	2
329	455	chr01	3538157	1	1	1	3	0	2	1	1	2	1	1	0	2	4	0	2	3	1	0	3	1	1	2	2	2	0	1	1	2	1	1	1	2	0	0	1	0	1	1	1	0	3	1	0	1	1
330	456	chr01	3538167	2	0	0	0	1	0	1	2	0	2	1	0	0	0	1	0	0	1	0	0	1	1	1	0	0	1	0	2	1	3	2	1	0	2	1	2	2	0	1	1	1	1	3	0	1	0
331	457	chr01	3538183	0	0	0	0	0	0	0	0	0	0	0	0	0	0	0	0	0	0	0	0	0	0	0	0	0	0	0	0	0	0	0	0	0	0	0	0	0	0	0	0	0	0	0	0	0	0
332	458	chr01	3538197	0	0	0	0	1	0	1	0	1	1	0	0	1	0	0	1	0	0	0	NA	0	0	0	0	0	1	0	0	0	0	0	1	0	0	1	0	0	1	0	0	0	0	0	0	0	0
333	459	chr01	3545841	0	0	NA	0	0	0	0	0	1	NA	0	0	0	0	1	0	0	0	0	0	0	NA	0	0	0	1	0	0	0	0	0	NA	NA	0	0	0	0	0	0	0	0	0	0	1	0	0
334	460	chr01	3545843	0	0	NA	0	0	0	1	0	0	NA	0	0	0	0	1	0	0	0	0	0	0	NA	0	0	0	0	0	0	0	0	0	NA	0	0	0	0	0	0	0	0	0	0	0	0	0	0
335	461	chr01	3545847	1	0	NA	0	0	0	0	0	0	NA	0	2	0	0	0	0	0	0	0	0	0	NA	1	0	0	1	0	0	0	0	1	NA	0	0	0	0	2	0	0	0	0	0	0	1	0	0
336	462	chr01	3545848	0	0	NA	0	0	0	0	0	0	NA	0	0	0	0	0	0	0	0	0	0	0	NA	0	0	0	0	0	0	0	0	0	NA	0	0	0	0	0	0	0	0	0	0	0	0	0	0
337	463	chr01	3545853	0	0	NA	0	0	0	0	0	0	NA	0	0	0	0	0	0	0	0	0	0	0	NA	0	0	0	0	0	2	0	0	0	NA	NA	0	1	0	0	0	0	0	0	0	0	0	0	0
338	472	chr01	3683447	0	0	0	0	0	0	0	0	0	0	0	0	0	NA	0	0	0	0	0	NA	0	0	0	0	0	0	0	0	0	0	0	0	0	0	0	0	0	0	0	0	0	0	0	0	0	0
339	473	chr01	3683450	0	0	0	0	0	0	0	0	0	0	0	0	0	NA	0	0	0	0	0	NA	0	0	0	0	0	0	0	0	1	0	0	0	0	0	0	0	0	0	0	0	0	0	0	0	0	0
340	474	chr01	3683463	0	0	0	0	0	0	0	0	0	0	0	0	0	NA	0	0	1	0	0	NA	0	0	0	0	0	0	0	0	0	0	0	0	1	0	0	0	0	0	0	0	0	0	0	0	0	0
341	475	chr01	3683474	2	1	2	0	1	0	2	2	0	1	1	0	0	NA	2	0	0	1	1	NA	2	1	2	0	2	1	0	2	1	4	2	1	NA	2	1	3	0	0	1	0	1	2	2	0	2	0
342	476	chr01	3683481	0	0	0	0	0	0	0	0	0	0	0	0	0	NA	0	0	0	0	0	NA	0	0	0	0	0	0	0	1	0	0	0	0	0	0	1	0	0	0	0	0	0	0	0	0	0	0
343	477	chr01	3716443	0	0	0	0	0	0	0	0	NA	0	0	0	0	0	0	0	0	NA	0	NA	0	NA	0	0	0	0	0	NA	0	NA	0	0	0	0	0	0	0	NA	0	0	0	0	0	NA	0	0
344	478	chr01	3716448	0	0	0	0	0	1	0	0	1	0	0	0	0	0	0	0	0	NA	0	NA	0	NA	0	0	0	0	0	NA	0	NA	0	0	0	0	0	0	0	NA	0	0	0	0	0	NA	0	0
345	479	chr01	3716451	0	0	0	0	0	0	0	0	0	0	0	0	0	0	0	0	0	NA	0	NA	0	NA	0	0	0	0	0	NA	0	NA	0	0	0	0	0	1	0	NA	0	0	0	0	0	NA	0	0
346	480	chr01	3716487	0	0	0	0	1	0	0	0	0	0	0	0	0	0	0	0	1	0	0	0	0	0	0	0	0	0	0	0	0	0	0	0	1	1	0	0	1	1	0	0	0	0	0	1	0	1
347	481	chr01	3716495	4	4	3	4	2	3	3	3	3	3	2	2	3	4	4	3	3	4	3	4	4	3	4	3	4	3	3	4	3	4	4	3	4	3	2	3	3	1	2	2	3	4	3	3	3	3
348	482	chr01	3716517	0	0	1	0	1	0	0	0	1	0	1	1	0	0	0	0	1	0	1	0	0	0	0	1	0	0	0	0	0	0	0	0	0	0	0	1	0	1	0	0	0	0	0	1	0	0
349	483	chr01	3716519	0	0	0	0	0	1	0	0	1	0	0	0	0	0	0	0	0	0	0	0	0	0	0	0	0	0	0	0	0	0	0	0	0	0	0	0	0	0	0	0	0	0	0	1	0	0
350	484	chr01	3716542	1	1	1	0	1	0	3	3	0	2	1	0	0	0	1	0	0	0	1	0	2	1	1	0	0	1	0	1	1	2	2	2	0	2	1	3	1	0	1	1	1	3	2	0	1	0
351	485	chr01	3716550	2	1	1	0	2	0	3	3	0	2	1	2	0	0	1	0	2	NA	2	0	2	2	3	NA	0	2	0	1	1	3	2	2	1	3	1	3	2	1	1	1	1	2	2	2	1	1
352	486	chr01	3716561	1	1	0	0	0	0	1	0	0	0	0	0	0	0	0	0	0	NA	1	0	0	0	0	NA	0	0	0	0	0	0	0	0	0	0	0	1	0	0	0	1	0	0	1	0	1	0
353	487	chr01	3716563	0	1	0	0	0	0	0	0	0	NA	1	0	0	0	0	1	0	NA	1	0	0	0	1	NA	0	0	1	1	0	0	0	0	0	0	0	0	0	0	0	0	0	0	0	0	1	0
354	488	chr01	3761919	0	0	0	0	0	0	0	0	3	3	1	0	0	0	0	0	0	1	0	1	1	1	1	0	0	0	1	1	1	2	2	1	1	0	0	1	0	0	0	0	0	2	2	0	1	1
355	489	chr01	3761925	4	4	2	4	2	3	1	3	3	3	2	1	3	4	3	3	3	4	3	4	4	3	4	3	4	3	3	4	3	4	4	3	4	3	4	3	2	2	2	2	2	4	3	3	3	2
356	490	chr01	3761933	0	0	0	0	0	0	0	0	0	0	0	0	0	0	0	0	0	0	0	0	0	0	0	0	0	0	0	1	0	0	0	0	0	0	1	0	0	0	0	0	0	0	0	0	0	0
357	494	chr01	3764601	0	0	1	0	0	0	0	0	1	0	1	1	0	NA	NA	0	0	0	0	0	0	0	1	0	0	NA	0	NA	NA	0	1	0	1	0	0	0	0	0	0	1	0	0	0	1	0	0
358	495	chr01	3764604	4	4	3	4	2	3	3	3	3	3	2	1	2	NA	NA	2	3	4	3	4	4	3	4	3	4	2	3	NA	NA	4	4	2	4	3	4	4	3	3	1	1	3	4	3	3	2	3
359	496	chr01	3764659	1	2	1	1	NA	0	0	0	0	0	0	1	0	1	1	2	1	1	2	1	2	1	1	1	1	2	1	0	0	0	0	0	1	0	1	0	0	0	0	1	2	0	0	1	0	0
360	497	chr01	3764673	2	1	1	3	NA	3	1	2	3	2	1	0	2	3	1	1	2	2	0	3	1	1	2	2	2	0	2	2	2	1	2	1	3	1	0	1	2	3	1	0	0	1	1	1	2	3
361	498	chr01	3764685	2	1	1	3	NA	3	1	2	2	2	1	0	3	3	0	1	1	1	0	3	1	1	2	2	2	0	2	2	2	1	2	1	2	0	0	1	1	2	1	0	0	1	1	0	2	1
362	499	chr01	3764726	0	0	NA	0	0	0	0	0	0	0	0	0	0	1	0	1	0	0	0	0	0	0	1	0	0	NA	0	1	0	0	1	0	0	1	0	0	0	0	0	1	0	NA	0	1	1	0
363	500	chr01	3912506	1	1	NA	0	1	0	0	2	0	1	1	0	0	0	1	0	0	0	1	0	3	1	0	0	1	1	0	1	1	3	2	2	0	3	1	2	1	0	1	1	0	2	2	0	1	0
364	501	chr01	3912510	0	0	NA	0	0	0	0	0	0	0	0	0	0	0	0	1	0	0	0	0	0	0	0	1	0	0	0	0	0	0	0	0	1	0	0	0	0	0	0	0	0	0	0	0	0	0
365	502	chr01	3912522	0	0	NA	0	0	0	0	1	0	0	0	0	0	0	0	0	0	0	0	0	0	0	0	0	0	0	0	0	0	0	0	0	0	0	0	0	0	0	0	0	0	0	0	0	0	0
366	503	chr01	3912545	1	2	2	1	1	0	3	0	1	1	2	1	0	0	1	3	3	2	1	1	0	1	2	1	1	2	1	0	0	0	0	0	2	1	1	0	1	1	0	1	3	0	0	2	0	1
367	504	chr01	3912548	1	1	2	1	NA	0	2	0	1	1	1	1	0	0	2	2	3	2	1	1	0	1	1	1	1	2	1	0	0	0	0	0	2	1	1	0	1	1	0	1	2	0	0	2	0	1
368	505	chr01	3912553	2	1	1	3	NA	1	1	2	0	0	0	0	3	3	0	1	1	0	1	2	1	0	2	1	2	0	1	0	2	0	0	1	0	1	0	0	1	1	2	0	1	0	0	0	1	1
369	506	chr01	3912562	1	2	3	1	NA	0	2	0	1	1	1	1	0	0	2	2	3	2	1	1	0	1	1	1	1	2	1	0	0	0	0	0	2	1	1	0	1	1	0	1	2	0	0	2	0	1
370	507	chr01	3912574	0	0	0	0	NA	0	0	0	0	0	0	0	0	1	1	0	0	1	0	0	0	0	0	0	0	0	0	1	0	0	0	0	0	0	1	0	0	0	0	0	0	0	0	0	0	0
371	508	chr01	3912632	0	0	NA	0	0	0	0	0	1	1	2	1	0	0	NA	2	2	NA	0	0	0	0	1	0	0	0	0	0	0	0	0	0	0	0	0	0	0	0	0	1	2	0	0	0	0	0
372	509	chr01	3912641	0	0	NA	0	0	0	0	1	0	0	0	0	0	0	NA	1	1	NA	0	0	1	0	1	1	0	0	0	0	0	0	0	1	0	1	0	0	0	1	0	0	0	1	0	0	0	1
373	510	chr01	3938254	0	0	0	0	0	1	0	0	NA	0	0	0	0	0	0	0	0	0	0	0	0	0	NA	1	0	0	0	NA	0	4	NA	NA	2	0	0	NA	0	0	0	NA	0	NA	NA	0	0	0
374	511	chr01	3938281	0	0	0	0	0	0	0	0	NA	0	0	0	0	0	0	0	0	0	0	0	0	0	NA	0	0	0	0	NA	0	0	NA	NA	0	0	2	NA	0	0	0	NA	0	NA	NA	0	3	0
375	512	chr01	3938299	2	1	1	3	0	1	2	4	NA	0	0	0	1	3	0	2	1	0	2	2	4	0	NA	1	3	0	1	NA	2	0	NA	NA	0	2	0	NA	1	1	2	NA	0	NA	NA	0	1	2
376	513	chr01	4028157	0	0	0	0	0	1	0	0	0	0	0	1	0	1	0	1	0	1	0	0	0	0	1	0	0	1	0	0	0	0	0	1	0	0	0	0	1	0	1	0	0	0	0	0	0	1
377	514	chr01	4028164	0	1	3	3	0	1	2	1	0	0	0	0	0	1	0	1	0	0	0	1	0	0	1	1	1	0	1	0	0	0	0	0	1	0	0	0	0	0	0	0	0	0	0	0	0	0
378	515	chr01	4028268	0	1	2	3	0	1	2	1	1	1	0	0	0	1	0	1	0	1	0	2	2	2	2	1	1	0	1	1	0	1	2	1	2	0	0	1	0	0	0	0	0	2	1	0	1	1
379	516	chr01	4028278	0	0	0	0	0	0	0	0	0	0	0	1	0	0	0	0	0	0	0	0	0	0	0	0	0	0	0	0	1	0	0	0	0	0	0	0	0	0	0	0	1	0	0	0	0	0
380	517	chr01	4077878	4	4	NA	4	4	4	4	4	NA	4	4	4	4	4	3	4	4	2	4	4	4	3	4	4	4	4	4	1	4	4	4	4	4	4	3	4	4	4	4	4	4	4	4	4	4	4
381	518	chr01	4077886	1	0	NA	0	2	0	0	3	NA	2	2	3	0	0	1	0	0	0	1	0	1	1	4	0	0	1	2	1	1	4	4	1	0	1	3	3	2	0	2	3	2	4	3	0	2	0
382	519	chr01	4077924	3	0	NA	0	2	0	0	4	NA	2	2	3	1	4	1	0	4	0	2	3	3	1	4	2	0	1	2	1	3	4	4	2	0	2	3	3	3	2	3	3	2	4	3	0	4	1
383	520	chr01	4077939	3	0	NA	1	2	0	0	4	NA	2	2	3	1	4	1	0	4	0	2	3	3	1	4	2	0	1	2	1	3	4	4	2	0	2	3	3	3	2	3	3	2	4	2	0	4	1
384	526	chr01	4263168	0	0	0	0	NA	0	1	0	0	0	0	0	0	0	1	0	0	0	0	0	0	0	0	0	0	0	0	1	0	0	0	0	0	0	1	1	0	0	0	0	0	0	0	0	0	0
385	527	chr01	4263172	1	0	0	0	NA	0	0	2	0	0	0	0	0	0	1	0	0	0	1	0	1	2	0	0	0	2	0	1	2	2	2	1	0	1	1	2	1	0	1	1	1	1	2	0	1	0
386	528	chr01	4263186	1	0	0	0	NA	0	0	2	0	0	0	0	0	0	1	0	0	0	1	0	1	2	0	0	0	2	0	1	1	2	2	1	0	1	1	2	1	0	1	1	1	1	2	0	1	0
387	529	chr01	4263190	3	2	2	3	NA	1	2	4	1	1	0	0	1	2	1	1	1	0	1	1	3	2	1	1	3	2	1	1	3	4	4	3	1	2	2	3	2	1	2	1	1	3	3	0	3	2
388	530	chr01	4263196	1	0	0	0	NA	0	0	2	0	0	0	0	0	0	1	0	0	0	1	0	1	2	0	0	0	2	0	1	1	2	2	1	0	1	1	2	1	0	1	1	1	1	2	0	1	0
389	531	chr01	4285984	0	0	NA	NA	0	0	0	0	NA	0	0	0	0	NA	0	0	1	0	0	0	0	0	NA	0	NA	0	0	0	0	0	0	0	0	0	0	0	0	0	0	0	0	0	0	0	0	0
390	532	chr01	4286018	1	0	NA	NA	1	1	0	1	NA	0	1	0	1	NA	2	0	0	1	1	2	1	2	NA	0	NA	2	0	2	1	2	1	1	0	1	2	2	0	0	0	0	1	2	2	1	3	0
391	533	chr01	4286023	0	2	NA	NA	0	0	2	0	NA	1	0	0	0	NA	0	0	0	0	0	0	2	0	NA	0	NA	0	0	0	0	0	3	1	2	0	0	1	0	0	0	0	0	2	1	0	0	0
392	534	chr01	4286030	0	0	NA	NA	0	0	0	0	NA	0	0	0	0	NA	0	0	0	0	0	0	0	1	NA	0	NA	0	0	0	0	0	0	0	0	0	0	0	0	0	0	0	0	0	0	0	0	0
393	535	chr01	4286031	0	0	NA	NA	2	3	1	0	NA	2	2	1	1	NA	2	1	1	2	0	1	0	1	NA	2	NA	1	1	1	1	0	0	0	0	0	1	1	0	2	2	0	2	0	1	2	0	3
394	536	chr01	4286032	0	0	NA	NA	0	0	0	0	NA	0	0	0	0	NA	0	0	1	0	0	0	0	0	NA	0	NA	0	0	0	0	0	0	0	0	0	0	0	0	0	0	0	0	0	0	0	0	0
395	537	chr01	4286033	0	0	NA	NA	2	3	1	0	NA	2	2	1	1	NA	2	1	1	2	0	1	0	1	NA	2	NA	1	1	1	1	0	0	0	0	0	1	1	0	2	2	0	2	0	1	2	0	3
396	538	chr01	4286036	1	0	NA	NA	1	0	0	0	NA	0	1	0	1	NA	0	0	0	1	0	2	0	0	NA	0	NA	0	0	1	0	0	0	0	0	0	0	0	0	0	0	0	0	1	0	1	2	0
397	539	chr01	4286062	1	0	0	0	0	1	1	1	0	0	0	0	0	NA	2	0	1	0	1	0	1	3	0	0	NA	2	0	2	1	2	1	1	0	1	1	2	1	0	0	1	1	1	2	0	1	0
398	540	chr01	4286064	0	0	0	NA	0	NA	0	0	0	0	0	NA	0	NA	0	0	0	0	0	0	0	0	0	0	NA	0	0	0	0	0	0	0	0	0	0	1	0	0	0	0	0	0	0	0	0	0
399	541	chr01	4286069	0	0	1	NA	2	NA	1	0	NA	1	2	NA	1	NA	1	1	1	NA	1	NA	0	1	NA	1	NA	1	1	1	0	0	0	0	0	0	NA	1	0	1	1	1	1	0	1	2	0	2
400	542	chr01	4286082	0	2	NA	NA	1	NA	NA	0	NA	1	2	NA	0	NA	2	3	2	NA	1	NA	0	0	NA	2	NA	2	3	1	0	0	0	0	2	1	NA	0	3	1	2	2	2	0	0	1	0	0
401	543	chr01	4286084	0	0	NA	NA	0	NA	NA	0	NA	0	0	NA	0	NA	0	0	1	NA	0	NA	0	0	NA	0	NA	0	0	0	0	0	0	0	0	0	NA	0	0	0	0	0	0	0	0	0	0	0
402	544	chr01	4286092	0	0	NA	NA	0	NA	NA	0	NA	1	0	NA	0	NA	0	0	0	NA	0	NA	0	0	NA	0	NA	0	0	0	0	0	0	0	0	0	NA	0	1	0	0	0	0	0	0	0	0	0
403	545	chr01	4286130	3	2	NA	NA	1	NA	NA	2	NA	2	1	NA	3	NA	0	0	1	NA	1	NA	1	0	NA	1	NA	0	0	1	3	2	3	2	2	2	NA	1	1	1	1	0	0	3	1	1	3	2
404	546	chr01	4286133	0	0	NA	NA	0	NA	NA	0	NA	0	0	NA	0	NA	0	0	1	NA	0	NA	0	0	NA	0	NA	0	0	0	0	0	0	0	0	0	NA	0	0	0	0	0	0	0	0	0	0	0
405	547	chr01	4286136	0	0	NA	NA	0	NA	NA	0	NA	0	0	NA	0	NA	0	0	0	NA	0	NA	2	1	NA	0	NA	0	0	0	0	0	0	1	0	1	NA	0	0	0	0	0	0	0	0	0	0	0
406	548	chr01	4286138	0	2	NA	NA	1	NA	NA	0	NA	1	2	NA	0	NA	2	3	2	NA	1	NA	0	0	NA	2	NA	2	3	1	0	0	0	0	2	1	NA	0	3	1	2	2	2	0	0	1	0	0
407	549	chr01	4286142	1	0	NA	NA	1	NA	NA	0	NA	1	0	NA	1	NA	0	0	0	NA	0	NA	0	0	NA	0	NA	0	0	1	0	0	0	0	0	0	NA	0	0	0	0	0	0	1	0	1	1	0
408	550	chr01	4286144	0	0	NA	NA	1	NA	NA	1	NA	1	1	NA	0	NA	0	1	0	NA	0	NA	1	NA	NA	1	NA	0	1	0	2	0	0	0	0	0	NA	0	0	0	0	0	0	0	0	0	1	0
409	563	chr01	4686743	0	0	NA	0	0	0	0	0	0	0	0	0	0	NA	NA	0	0	NA	0	NA	0	0	0	0	0	0	0	0	0	0	NA	0	0	0	0	0	0	0	0	0	0	0	0	0	0	0
410	564	chr01	4686752	0	0	NA	0	0	0	0	0	0	0	0	0	0	NA	NA	0	0	NA	0	NA	0	0	0	0	0	0	0	0	0	0	NA	0	0	0	0	0	0	0	0	0	0	0	0	0	0	0
411	565	chr01	4686755	0	1	NA	3	0	2	1	1	0	0	0	0	0	NA	NA	2	0	NA	0	NA	0	0	1	0	3	0	2	0	0	0	NA	0	0	0	1	0	0	0	0	0	0	0	0	0	0	0
412	566	chr01	4686757	0	0	NA	0	0	0	0	1	0	0	0	0	0	NA	NA	0	0	NA	0	NA	0	0	0	1	0	0	0	0	0	0	NA	1	0	0	0	0	1	0	0	0	0	0	0	0	0	0
413	567	chr01	4686764	1	0	NA	0	0	0	0	0	0	1	2	0	1	NA	NA	0	0	NA	0	NA	0	0	0	0	0	0	0	1	0	0	NA	0	0	0	0	0	0	0	0	0	0	1	0	1	1	0
414	568	chr01	4686800	4	4	NA	4	4	4	3	4	4	4	4	4	4	4	4	4	3	4	4	4	4	4	4	4	4	4	4	4	4	4	4	4	4	4	4	4	4	4	4	4	4	4	4	4	4	4
415	569	chr01	4686807	0	1	NA	3	0	1	1	1	0	0	0	0	0	1	1	1	0	0	0	0	0	0	2	0	3	0	2	0	0	0	0	0	0	0	1	0	0	0	0	0	0	0	0	0	0	0
416	570	chr01	4686851	0	1	NA	0	0	0	0	0	0	0	0	0	0	NA	0	NA	0	0	0	NA	0	0	0	0	NA	0	0	0	0	NA	0	0	0	0	NA	NA	0	NA	0	0	0	0	0	0	0	0
417	571	chr01	4686860	0	0	NA	0	0	0	0	0	0	0	0	0	0	NA	0	NA	0	0	0	NA	0	0	0	0	NA	0	0	0	0	NA	0	0	0	0	NA	NA	0	NA	0	0	0	0	0	0	0	0
418	572	chr01	4686868	0	1	NA	0	0	0	0	0	0	0	0	0	0	NA	0	NA	0	0	0	NA	0	0	0	0	NA	0	0	0	0	NA	0	0	0	0	NA	NA	0	NA	0	0	0	0	0	0	0	0
419	573	chr01	4686869	1	1	NA	1	1	1	1	1	1	1	1	0	1	1	1	NA	1	1	1	NA	1	1	1	0	NA	1	1	0	0	1	1	1	1	1	NA	NA	1	2	1	1	1	1	1	0	1	1
420	574	chr01	4686874	1	NA	0	0	1	1	1	0	0	1	0	0	1	0	0	1	1	1	0	0	1	0	1	1	0	1	1	0	1	0	1	1	1	1	1	0	1	0	0	1	1	NA	0	1	1	1
421	575	chr01	4686877	3	NA	4	4	4	4	2	2	4	4	4	NA	3	3	1	4	3	4	3	4	2	1	4	4	4	1	4	2	3	2	2	2	4	2	2	1	2	4	2	3	3	NA	2	4	2	3
422	576	chr01	4686886	0	NA	1	0	0	0	0	0	0	0	0	0	0	0	0	0	0	1	0	0	0	0	0	0	0	0	0	0	0	0	0	0	0	0	0	0	0	0	0	0	0	0	0	0	0	0
423	577	chr01	4686918	2	NA	0	0	0	0	0	2	0	0	0	0	1	1	0	0	2	0	3	0	1	0	0	1	0	0	0	0	3	0	2	2	0	1	0	0	1	2	1	0	0	0	0	0	1	1
424	579	chr01	4686931	2	NA	0	0	0	0	0	2	0	0	0	0	1	1	0	0	2	0	3	0	1	0	0	1	0	0	0	0	3	0	1	1	0	1	0	0	1	2	1	0	0	0	0	0	1	1
425	580	chr01	4687021	0	0	0	0	0	0	0	0	0	0	0	0	0	0	0	0	0	0	0	0	0	0	0	0	0	0	0	0	0	0	0	0	0	0	0	1	0	0	0	0	0	0	0	0	0	0
426	581	chr01	4687022	3	0	0	0	1	0	0	1	0	1	2	0	1	2	0	0	1	1	2	1	1	0	0	2	0	0	0	2	3	0	1	1	0	1	0	0	1	0	1	0	0	0	0	1	3	1
427	582	chr01	4687029	0	1	1	1	1	0	1	1	0	1	1	1	0	0	0	0	1	1	0	0	0	1	0	0	0	0	0	1	1	0	1	1	1	0	1	0	0	1	1	1	1	1	1	0	0	0
428	583	chr01	4687041	0	1	2	3	NA	2	1	2	0	0	0	0	0	2	0	1	0	0	0	1	0	0	2	0	3	0	1	0	0	0	0	0	0	0	1	0	0	0	0	0	0	0	0	0	0	0
429	584	chr01	4687057	0	0	0	0	NA	0	0	0	0	0	0	0	0	0	0	0	0	0	0	0	2	0	0	0	0	0	0	0	0	0	0	1	0	1	0	0	0	0	0	0	0	0	0	0	0	0
430	585	chr01	4687093	1	0	0	0	NA	0	0	2	0	0	0	0	0	0	1	0	0	0	1	0	1	2	0	0	0	1	0	1	1	2	2	1	0	2	1	2	1	0	1	1	2	2	2	0	1	0
431	586	chr01	4902627	0	0	0	0	0	0	0	0	0	0	0	0	0	0	1	0	0	1	0	0	0	1	0	0	0	0	0	0	0	0	0	0	0	0	0	0	0	0	0	0	0	0	0	0	0	0
432	587	chr01	4902641	1	1	1	1	0	1	1	1	1	0	0	0	1	1	0	1	1	0	1	1	1	0	1	1	2	1	1	0	1	1	1	1	1	1	1	1	1	1	1	0	0	1	1	0	NA	1
433	588	chr01	4902661	0	0	0	0	0	0	0	0	1	1	0	0	0	0	0	0	0	0	0	0	0	0	0	0	0	0	0	0	0	1	1	0	0	0	0	0	0	0	0	0	0	0	1	0	NA	1
434	589	chr01	4902695	1	0	0	NA	0	1	0	NA	0	0	0	0	1	1	0	0	1	0	NA	0	1	0	NA	1	NA	0	0	0	1	0	1	1	0	1	0	0	1	1	1	0	0	0	0	0	NA	1
435	590	chr01	4902734	0	1	0	0	0	0	0	0	1	1	0	0	1	0	0	0	0	0	0	0	1	1	0	0	0	0	0	0	0	1	1	1	1	0	0	1	0	0	0	0	0	1	1	0	0	1
436	591	chr01	4902759	0	0	1	1	0	1	1	1	0	0	0	0	0	0	1	1	0	0	0	1	0	0	1	0	1	0	1	0	0	0	0	0	0	0	1	0	0	0	0	0	0	0	0	0	0	0
437	592	chr01	4902762	1	0	0	0	0	1	0	1	0	0	0	0	1	1	0	0	1	0	1	0	1	0	1	1	0	0	0	0	1	0	0	1	0	1	0	0	1	1	1	0	0	0	0	0	2	1
438	593	chr01	4902769	1	0	0	0	0	1	0	1	0	0	0	0	1	1	0	0	1	0	1	0	1	0	1	1	0	0	0	0	1	0	0	1	0	1	0	0	1	1	1	0	0	0	0	0	2	1
439	594	chr01	4902779	0	1	1	1	0	1	1	1	0	0	0	0	1	1	0	1	0	0	0	1	0	1	1	1	1	1	1	0	0	0	0	0	1	0	1	0	0	0	1	0	0	0	0	0	0	0
440	595	chr01	4980721	0	NA	0	0	0	0	0	0	0	0	1	NA	0	NA	0	0	0	0	0	1	0	0	0	0	1	1	0	0	0	0	0	0	0	0	0	0	0	0	0	0	0	1	1	0	0	0
441	596	chr01	4980729	0	NA	0	0	0	0	0	0	0	0	0	NA	0	NA	0	0	0	0	0	0	0	0	0	0	0	0	1	0	0	0	0	0	1	1	0	0	0	0	0	0	0	0	0	0	0	0
442	597	chr01	4980738	0	NA	0	0	1	2	0	0	2	1	2	NA	1	NA	0	2	1	2	0	2	0	1	2	1	1	1	1	1	0	0	0	0	1	0	1	1	0	3	1	0	2	0	0	2	0	0
443	598	chr01	4980745	0	NA	0	0	0	1	0	0	0	0	0	NA	1	NA	2	0	0	1	1	0	1	1	0	0	0	0	0	1	1	0	1	0	0	0	1	0	0	1	1	1	0	0	0	0	0	1
444	599	chr01	4980761	0	NA	1	1	2	0	1	1	1	2	0	NA	1	NA	0	1	1	1	2	2	1	0	0	1	1	1	1	1	1	0	1	2	0	2	0	1	0	0	1	0	1	2	0	1	2	0
445	600	chr01	4980762	0	NA	0	0	0	0	0	0	0	0	0	NA	0	NA	0	0	0	0	0	0	0	0	0	0	0	0	0	0	0	0	0	0	0	0	0	0	0	0	0	0	0	0	0	0	0	0
446	601	chr01	4980766	0	NA	0	0	0	2	0	0	0	0	0	NA	2	NA	3	0	0	0	1	0	1	3	0	0	0	0	0	0	1	0	2	0	0	0	1	0	0	1	2	0	0	0	0	0	0	2
447	602	chr01	4980776	0	NA	1	1	2	0	1	1	1	2	0	NA	1	NA	0	1	1	1	2	1	1	0	0	1	1	1	1	1	1	0	1	2	0	2	0	1	0	0	1	0	1	2	0	1	2	0
448	603	chr01	4980782	0	NA	0	0	0	0	0	0	0	0	0	NA	0	NA	0	0	0	0	0	0	0	0	0	0	0	0	0	0	1	0	0	0	0	0	0	0	0	0	0	0	0	0	0	0	0	0
449	604	chr01	4980783	0	NA	0	0	0	0	0	0	0	0	0	NA	0	NA	0	0	0	0	0	0	0	0	0	0	0	0	0	0	0	0	0	0	0	0	0	0	0	0	0	1	0	0	0	0	0	0
450	605	chr01	5096022	0	1	0	0	0	0	0	0	1	1	0	0	0	0	0	0	0	NA	0	0	0	0	0	0	0	0	0	0	0	0	1	0	0	0	0	0	0	0	0	0	0	1	1	0	0	1
451	606	chr01	5096024	0	0	1	0	0	0	1	0	1	1	1	1	0	0	1	0	3	NA	0	0	0	0	0	0	0	0	0	0	0	0	0	0	0	0	1	0	0	0	0	1	1	0	0	0	0	0
452	607	chr01	5096036	3	0	0	0	0	2	0	1	0	0	0	0	0	0	0	0	1	NA	2	0	1	0	1	1	0	0	0	0	2	0	1	0	0	1	0	0	2	1	0	0	0	0	0	0	1	1
453	608	chr01	5096042	1	0	0	0	0	0	0	2	0	0	0	0	2	2	1	0	0	NA	1	0	1	1	0	0	0	1	0	1	1	2	2	1	0	2	1	1	1	2	2	1	2	1	2	0	1	0
454	609	chr01	5096046	3	0	0	0	0	2	0	1	1	0	0	0	0	0	0	0	1	NA	2	0	1	0	1	1	0	0	0	0	2	0	1	0	0	1	0	0	2	1	0	0	0	0	0	0	1	1
455	610	chr01	5096052	0	0	1	0	0	0	0	0	0	0	0	0	0	0	0	0	0	NA	0	0	1	0	0	0	0	0	0	0	0	0	0	0	0	0	0	0	1	0	0	1	0	0	0	0	0	1
456	611	chr01	5142257	1	0	0	1	0	0	0	0	0	0	0	0	NA	NA	0	1	0	NA	0	NA	0	0	0	0	NA	NA	0	0	NA	0	0	1	NA	0	0	0	0	0	1	0	0	0	0	0	NA	0
457	616	chr01	5142378	0	0	0	0	0	1	0	0	1	0	0	0	0	NA	0	0	0	NA	0	0	1	1	0	0	0	0	0	0	0	0	0	NA	0	1	0	0	0	0	0	0	0	0	0	2	0	0
458	617	chr01	5142387	0	1	2	1	1	1	2	0	2	0	1	1	1	NA	1	2	1	NA	1	2	1	1	0	1	0	1	1	1	0	0	0	NA	3	2	0	1	2	1	1	0	0	0	0	4	0	0
459	618	chr01	5385290	0	0	NA	0	0	1	0	1	0	0	0	0	0	1	0	0	1	0	0	0	0	1	0	0	1	0	0	0	0	1	1	0	NA	0	0	1	0	0	0	0	0	0	0	0	1	0
460	619	chr01	5385312	0	0	NA	0	0	0	0	0	0	0	0	0	0	0	0	0	0	0	0	0	0	0	0	0	0	0	0	0	0	2	0	0	NA	0	0	1	0	0	0	0	0	0	0	0	0	0
461	620	chr01	5385315	0	0	NA	0	0	0	0	0	0	0	0	0	0	0	0	0	0	0	0	0	0	0	0	0	0	0	0	0	0	2	0	0	NA	0	0	1	0	0	0	0	0	0	0	0	0	0
462	621	chr01	5385348	0	0	0	0	NA	0	0	0	0	0	0	0	0	0	0	0	0	0	0	0	0	0	0	0	0	0	0	0	0	0	0	0	0	0	0	0	0	0	0	0	0	0	0	0	0	0
463	622	chr01	5385361	4	4	4	4	NA	3	4	3	3	3	3	3	4	4	4	2	3	3	4	4	4	1	4	4	3	4	3	4	3	4	4	4	4	4	4	4	4	4	4	3	3	4	3	3	4	2
464	623	chr01	5385364	0	0	0	0	NA	0	0	0	0	0	0	0	0	0	0	0	0	0	0	0	0	0	0	0	0	0	0	0	0	0	0	0	0	0	0	0	0	0	0	0	0	0	0	0	0	0
465	625	chr01	5385385	0	0	0	0	0	0	0	0	0	0	0	0	0	0	0	0	0	0	0	0	0	0	0	0	0	0	0	0	0	0	0	0	0	0	0	0	0	0	0	1	0	0	1	0	0	0
466	626	chr01	5385386	2	2	1	3	1	1	1	2	0	1	1	0	2	3	2	0	0	1	1	2	1	1	1	1	3	2	2	NA	0	1	1	0	1	0	2	1	0	0	1	0	0	2	0	1	2	0
467	627	chr01	5385407	0	0	0	0	0	1	0	0	0	0	0	0	0	0	0	0	0	0	0	0	0	0	0	0	0	0	0	NA	0	0	0	0	0	0	0	0	0	0	0	0	0	0	0	0	0	0
468	628	chr01	5385409	0	0	0	0	0	0	0	0	0	0	0	0	0	0	1	0	1	0	0	0	0	0	0	0	0	0	0	NA	0	0	0	0	0	0	0	0	0	0	0	0	0	0	0	0	0	0
469	630	chr01	5385436	0	0	0	0	1	0	0	0	0	0	1	1	0	1	0	1	1	1	0	1	1	0	0	0	1	1	0	NA	1	0	0	1	0	NA	1	0	0	1	0	0	0	1	0	1	1	0
470	631	chr01	5385438	0	0	0	0	0	0	0	0	0	0	0	0	0	0	0	0	0	1	0	0	NA	0	1	0	1	0	0	NA	0	0	0	NA	0	NA	0	0	0	0	0	0	0	0	0	1	0	1
471	632	chr01	5387089	0	0	0	0	0	0	0	0	1	0	0	0	0	0	0	0	0	NA	0	1	0	0	0	0	0	1	0	0	0	0	0	0	0	0	0	1	0	0	0	1	0	0	0	0	0	0
472	633	chr01	5427963	0	0	0	0	NA	0	0	0	0	0	0	0	0	0	0	0	0	0	0	0	0	0	0	0	0	0	0	1	0	0	0	0	0	0	0	0	0	0	0	0	0	0	0	0	0	0
473	634	chr01	5427974	1	0	1	3	NA	1	0	1	0	0	0	0	1	2	1	0	0	0	1	1	1	1	1	2	3	2	1	0	0	1	1	0	1	0	1	1	0	0	1	0	0	1	0	0	1	0
474	635	chr01	5428021	0	1	0	0	NA	2	2	0	1	0	0	1	1	0	2	0	0	1	0	0	0	0	0	0	0	0	0	1	1	2	1	1	0	1	1	1	1	0	1	1	1	0	2	1	1	0
475	636	chr01	5443755	4	4	3	4	3	4	4	3	2	3	2	2	4	4	4	1	0	3	2	4	NA	1	4	3	3	2	3	4	2	4	4	4	4	4	4	3	4	4	4	3	3	4	3	3	4	0
476	637	chr01	5443760	3	0	1	3	0	2	0	3	0	0	0	0	1	2	2	0	0	0	2	1	NA	1	4	1	3	2	3	0	0	3	2	0	2	0	1	2	0	0	1	0	0	2	0	0	3	0
477	638	chr01	5443770	0	3	1	1	0	0	1	0	0	0	0	0	2	1	0	1	1	0	0	2	NA	0	0	2	0	1	1	0	0	0	0	0	2	1	1	0	0	2	2	0	0	0	0	0	0	0
478	639	chr01	5443774	3	1	2	3	0	2	2	3	0	0	0	2	1	2	2	0	0	0	2	1	NA	1	4	1	3	2	2	1	2	4	4	2	2	1	2	2	3	0	2	2	1	2	3	0	3	0
479	640	chr01	5472613	0	0	0	0	0	NA	0	0	0	0	0	0	0	0	0	0	0	NA	0	1	0	0	1	0	0	0	0	0	0	1	0	0	0	0	0	0	0	0	0	0	0	0	0	0	0	0
480	641	chr01	5472615	0	0	0	1	0	NA	0	0	0	0	0	0	0	0	0	0	0	NA	0	1	1	0	0	0	0	0	0	1	0	0	0	0	1	0	0	0	0	1	1	1	0	0	0	0	1	0
481	642	chr01	5472691	0	0	0	0	0	0	0	0	1	1	1	0	0	0	1	0	0	0	0	0	0	0	0	0	0	0	0	0	0	0	0	0	0	0	1	1	0	0	0	1	2	0	0	0	0	0
482	643	chr01	5472703	0	1	1	0	0	0	1	0	0	0	0	0	0	0	0	0	0	0	0	0	0	0	0	0	0	0	0	1	2	1	1	1	0	1	2	1	1	0	1	1	1	0	2	0	0	0
483	644	chr01	5472705	2	2	1	0	0	2	1	1	1	1	0	0	0	0	0	2	1	0	2	0	1	0	1	1	0	0	0	1	3	3	3	3	1	2	2	2	2	2	1	1	1	2	3	0	1	2
484	645	chr01	5472716	2	2	2	0	0	2	1	0	1	1	0	0	0	0	0	2	1	0	2	NA	1	0	0	1	0	0	0	1	3	3	3	3	1	2	1	2	2	1	1	1	1	2	3	0	1	2
485	646	chr01	5472722	4	2	2	2	3	4	2	2	3	3	2	2	2	3	4	2	1	3	3	NA	4	1	4	2	2	3	2	4	3	4	4	4	1	3	3	4	2	1	3	2	2	4	3	2	4	1
486	647	chr01	5472727	0	0	1	0	1	0	0	0	1	0	0	0	0	0	1	0	0	0	0	NA	0	0	1	1	0	0	0	1	0	0	1	0	1	0	0	0	0	1	0	0	0	1	0	0	0	0
487	648	chr01	5472729	0	0	0	0	0	0	0	0	0	0	0	0	0	0	0	0	0	0	0	NA	0	0	1	0	0	0	0	0	0	0	0	1	1	0	0	0	0	0	0	0	0	0	0	0	0	0
488	649	chr01	5495898	0	1	NA	0	0	0	1	0	0	0	0	0	0	0	0	0	0	0	0	0	0	0	0	0	0	0	0	NA	1	2	0	1	0	1	1	1	1	0	1	1	2	0	1	0	0	0
489	650	chr01	5495928	3	1	NA	0	0	1	0	2	1	1	0	0	1	0	0	2	1	0	1	0	2	0	1	1	0	0	0	NA	2	1	2	1	1	1	0	1	1	1	0	0	0	3	1	0	1	3
490	651	chr01	5495930	0	0	NA	0	0	0	0	0	0	0	0	0	0	0	0	0	0	0	0	0	0	0	0	0	0	0	0	NA	0	0	0	0	0	0	0	0	0	0	0	0	0	0	0	0	0	0
491	652	chr01	5495938	0	0	NA	0	0	0	0	0	0	0	0	0	0	0	0	1	0	0	0	0	0	0	0	0	0	0	0	NA	0	0	0	0	0	0	0	0	0	NA	0	0	0	0	0	0	0	0
492	653	chr01	5517273	NA	1	NA	0	NA	0	2	NA	0	NA	0	1	0	0	1	0	0	0	0	0	1	0	NA	0	0	0	0	NA	2	1	4	1	0	2	NA	1	1	0	1	1	2	1	2	0	NA	NA
493	654	chr01	5517291	NA	0	0	0	NA	0	0	NA	0	NA	0	0	0	0	0	1	0	0	0	0	2	0	NA	0	0	0	0	NA	0	3	0	2	1	0	0	2	0	0	0	0	0	2	0	0	NA	NA
494	655	chr01	5517293	NA	0	0	0	NA	2	0	NA	0	NA	1	0	2	0	0	1	0	0	0	0	2	0	NA	0	0	0	0	NA	0	3	0	2	1	0	0	2	0	0	0	0	0	1	0	0	NA	NA
495	658	chr01	6160735	NA	1	1	0	0	0	1	1	0	0	0	0	NA	NA	1	0	0	0	0	0	0	0	NA	0	NA	0	0	NA	NA	1	NA	NA	0	1	1	NA	1	0	1	1	1	NA	1	0	0	0
496	659	chr01	6160738	NA	2	2	2	2	3	1	3	2	1	2	2	NA	NA	1	1	2	1	3	2	3	2	NA	3	NA	3	2	NA	NA	3	NA	NA	3	0	2	NA	2	3	3	1	1	NA	1	1	3	3
497	660	chr01	6326004	0	0	0	0	0	0	0	0	1	0	0	1	1	NA	0	NA	NA	NA	0	0	0	0	0	0	0	0	0	0	NA	0	0	NA	0	0	1	0	0	3	1	NA	0	0	0	0	0	NA
498	661	chr01	6326032	0	0	0	0	0	0	0	0	0	0	0	0	0	NA	0	NA	NA	NA	0	0	0	0	0	0	0	0	0	0	NA	0	0	0	0	0	0	0	0	0	0	NA	0	0	0	0	0	NA
499	663	chr01	6332873	0	0	0	0	NA	NA	0	0	0	0	0	0	0	0	0	0	0	0	0	0	0	0	0	0	0	0	0	0	0	0	0	0	0	0	0	0	0	0	0	0	0	0	0	0	0	0
500	664	chr01	6332883	2	3	2	1	NA	NA	1	0	0	1	2	1	1	1	0	1	2	1	2	3	0	1	0	2	0	1	1	1	0	0	0	0	2	2	1	1	0	0	0	0	0	0	0	2	2	0
501	672	chr01	6818974	0	NA	0	NA	NA	0	0	0	1	1	0	NA	0	0	1	NA	NA	1	NA	NA	0	NA	2	NA	NA	0	1	0	0	0	0	NA	NA	1	0	1	1	0	1	2	1	0	0	0	0	0
502	673	chr01	6818979	0	NA	1	NA	NA	0	1	1	0	0	0	NA	0	0	0	NA	NA	0	NA	NA	0	NA	0	NA	NA	0	0	1	1	1	1	1	NA	1	2	1	1	0	1	1	1	0	1	0	0	0
503	674	chr01	6818981	0	NA	1	NA	NA	2	1	0	1	0	0	NA	1	1	1	NA	NA	0	NA	NA	0	NA	0	NA	NA	0	0	0	0	0	0	0	NA	1	0	1	0	0	0	0	0	1	0	1	1	0
504	675	chr01	6818984	1	NA	0	NA	NA	1	0	1	3	1	2	NA	0	0	0	NA	NA	0	NA	NA	1	NA	1	NA	NA	0	0	0	1	1	1	1	NA	1	0	0	1	1	0	0	0	1	1	3	1	1
505	676	chr01	6818986	1	NA	1	NA	NA	1	2	1	0	2	1	NA	2	2	0	NA	NA	1	NA	NA	1	NA	2	NA	NA	1	1	3	1	1	1	1	NA	1	3	1	1	2	2	1	1	1	1	1	1	0
506	677	chr01	6819001	1	NA	1	NA	NA	1	1	0	0	1	1	NA	1	1	0	NA	NA	1	NA	NA	0	NA	0	NA	NA	1	1	1	0	0	0	0	NA	1	1	0	0	1	1	0	0	0	0	0	1	0
507	678	chr01	6819016	0	NA	0	NA	NA	0	0	0	0	0	0	NA	0	0	0	NA	NA	0	NA	NA	0	NA	0	NA	NA	0	0	0	0	0	0	0	NA	0	0	0	0	0	0	0	0	0	0	0	0	0
508	679	chr01	6819029	0	NA	1	NA	NA	0	1	1	0	0	0	NA	0	0	0	NA	NA	0	NA	NA	0	NA	0	NA	NA	0	0	1	1	1	1	1	NA	1	2	1	1	0	1	1	1	0	1	0	0	0
509	680	chr01	6819039	0	NA	1	NA	NA	0	0	0	0	0	0	NA	0	0	0	NA	NA	0	NA	NA	0	NA	0	NA	NA	0	0	0	0	0	0	0	NA	0	0	0	0	0	0	0	0	0	0	0	0	0
510	681	chr01	6819043	1	NA	1	NA	NA	0	1	0	0	1	1	NA	1	1	0	NA	NA	1	NA	NA	0	NA	0	NA	NA	1	1	1	0	0	0	0	NA	1	1	0	0	1	1	0	0	0	0	0	1	0
511	682	chr01	6819053	0	NA	0	NA	NA	1	0	0	1	0	0	0	0	1	1	NA	NA	0	0	NA	0	NA	0	NA	NA	0	0	0	0	0	0	0	NA	0	0	0	0	0	0	0	0	1	0	0	0	0
512	685	chr01	6942134	0	0	0	0	NA	0	0	0	0	0	0	0	0	0	0	0	0	NA	0	0	1	0	1	0	0	0	0	1	0	0	0	0	0	0	0	0	0	2	0	0	0	1	0	0	0	0
513	686	chr01	6942138	0	1	1	1	NA	0	0	0	0	0	0	1	0	0	0	1	0	NA	1	1	1	1	0	1	1	1	0	NA	0	0	0	1	1	1	0	1	0	0	0	0	0	0	0	0	0	0
514	687	chr01	6942144	0	0	NA	0	0	0	0	0	0	0	0	0	0	0	0	0	0	NA	0	0	0	0	0	0	0	0	0	NA	0	0	0	0	0	0	0	0	NA	NA	0	NA	0	0	0	0	0	NA
515	697	chr01	7147213	0	1	1	0	NA	0	1	1	0	0	0	0	0	0	0	0	0	0	0	0	0	0	0	0	0	0	0	1	1	1	1	2	0	1	1	1	1	0	1	2	1	0	2	0	0	0
516	698	chr01	7147214	1	0	1	2	NA	1	1	2	0	1	1	2	1	1	1	2	0	1	1	1	2	3	0	2	3	2	2	2	1	1	1	0	1	0	0	2	1	1	2	1	2	1	1	0	1	2
517	699	chr01	7147240	2	1	0	0	NA	2	0	1	1	2	0	0	1	0	1	1	1	0	2	0	2	0	2	0	1	0	0	0	3	2	2	2	1	1	1	1	1	1	0	0	0	1	1	0	2	2
518	700	chr01	7147242	1	0	1	2	NA	1	1	2	0	1	1	2	1	1	1	2	0	1	1	1	2	3	0	2	3	2	2	2	1	1	1	0	1	0	0	2	1	1	2	1	2	1	1	0	1	2
519	701	chr01	7147255	0	0	0	0	NA	0	0	0	0	0	0	0	1	0	1	1	0	0	0	0	0	0	0	0	0	0	0	0	0	1	0	2	1	0	0	1	0	0	0	0	0	0	0	0	0	0
520	702	chr01	7147258	0	0	0	0	NA	0	0	0	0	0	0	0	1	0	1	1	0	0	0	0	0	0	0	0	0	0	0	0	0	1	0	2	1	0	0	1	0	0	0	0	0	0	0	0	0	0
521	703	chr01	7147262	2	1	0	0	NA	1	0	1	1	2	0	0	0	0	0	0	1	0	2	0	2	0	2	0	1	0	0	0	3	0	2	1	0	1	1	0	1	1	0	0	0	1	1	0	1	2
522	705	chr01	7147289	0	0	0	0	NA	0	0	0	1	0	1	0	0	0	0	0	0	1	0	0	0	0	0	0	0	0	0	0	0	0	0	1	0	0	0	0	0	0	0	0	0	0	0	1	0	0
523	706	chr01	7147291	2	1	0	0	NA	1	0	1	1	2	0	0	0	0	0	0	1	0	2	0	2	0	2	0	1	0	0	0	3	0	2	1	0	1	1	0	1	1	0	0	0	1	1	0	1	1
524	731	chr01	7805339	0	0	0	0	0	NA	0	0	1	0	NA	0	0	NA	0	2	1	0	0	0	1	NA	0	0	0	0	1	0	NA	0	0	1	0	1	0	0	NA	0	1	1	0	0	1	2	0	1
525	732	chr01	7805349	0	0	0	0	0	NA	0	0	0	1	0	0	0	NA	0	0	0	0	0	1	0	NA	1	0	0	0	1	0	NA	0	0	1	0	1	0	0	NA	0	1	0	1	0	0	0	0	0
526	750	chr01	8150335	0	1	0	0	0	0	0	0	NA	0	0	0	0	0	0	0	0	0	0	0	NA	0	NA	0	0	0	0	0	NA	NA	0	NA	0	0	0	0	0	0	0	NA	NA	0	0	1	0	0
527	816	chr01	8669856	0	0	NA	0	0	0	0	0	0	0	0	0	NA	NA	0	0	0	NA	0	0	0	1	NA	1	0	0	0	0	NA	NA	0	0	0	NA	0	0	0	1	0	0	0	1	0	0	0	0
528	817	chr01	8669860	0	2	NA	0	0	1	3	0	0	1	0	0	NA	NA	0	0	0	NA	0	0	0	1	NA	0	0	0	0	0	NA	0	0	0	0	0	1	0	0	0	0	0	0	0	0	0	1	2
529	818	chr01	8669867	0	0	NA	0	1	1	0	0	3	2	3	1	NA	NA	1	1	1	NA	0	0	2	0	NA	0	0	0	1	1	NA	0	0	1	0	1	0	1	2	1	2	3	3	0	2	2	0	0
530	819	chr01	8669874	0	0	NA	0	1	1	0	0	3	2	3	1	NA	NA	1	1	1	NA	0	0	2	0	NA	0	0	0	1	1	NA	0	0	1	0	1	0	1	2	0	2	3	3	0	2	2	0	0
531	820	chr01	8669879	0	0	NA	0	0	0	0	0	0	0	0	0	NA	NA	0	0	0	NA	0	0	0	0	NA	0	0	0	0	0	NA	0	0	0	0	0	1	0	0	0	0	0	0	0	0	0	0	0
532	821	chr01	8669885	0	0	NA	0	0	0	0	0	0	0	0	0	NA	NA	0	0	0	NA	0	0	0	0	NA	0	1	0	0	2	NA	0	0	0	1	2	0	0	0	1	0	0	0	0	0	0	0	0
533	822	chr01	8669896	0	0	NA	0	0	0	0	0	1	0	0	0	NA	NA	0	0	0	NA	0	0	0	0	NA	0	0	0	0	0	NA	0	0	0	0	0	0	0	0	0	0	0	0	0	0	0	0	0
534	976	chr01	10403446	0	2	3	0	0	1	3	1	1	0	1	0	2	2	1	0	1	0	1	0	0	0	1	1	1	0	0	0	0	0	0	0	0	0	2	0	1	2	2	0	0	0	0	0	0	NA
535	977	chr01	10403455	1	0	0	2	0	3	0	0	0	0	0	0	1	2	0	0	0	1	0	2	0	0	3	1	2	0	0	2	0	2	2	1	1	1	0	2	0	1	1	0	0	0	0	2	0	NA
536	978	chr01	10403471	0	0	0	0	0	0	0	1	0	0	0	0	0	0	0	0	0	0	0	0	0	0	0	0	0	0	0	0	0	0	0	0	0	0	0	0	0	0	0	0	0	0	0	0	0	NA
537	989	chr01	10539425	0	2	2	0	0	2	3	2	1	0	1	2	2	4	2	0	1	0	1	0	1	0	3	1	1	0	0	0	0	0	0	0	0	0	3	0	1	2	1	0	0	1	0	0	1	0
538	990	chr01	10539436	0	2	2	0	0	0	1	2	0	0	0	0	2	3	0	0	1	0	1	0	0	0	2	1	1	0	0	0	0	0	0	0	0	0	2	0	0	0	1	0	0	0	0	0	0	0
539	1033	chr01	10620626	0	0	0	0	0	NA	0	0	NA	0	0	0	0	0	NA	0	0	0	0	0	0	0	NA	0	NA	0	0	0	0	0	0	NA	0	1	0	NA	0	0	0	0	0	0	0	0	1	NA
540	1034	chr01	10620627	0	0	0	0	0	NA	0	0	NA	0	0	0	0	0	NA	0	0	0	0	0	0	0	0	0	NA	0	0	0	0	0	0	NA	0	0	0	NA	0	0	0	0	0	0	0	0	0	NA
541	1035	chr01	10620630	0	1	1	0	0	NA	0	0	0	0	0	0	0	1	NA	1	1	0	0	0	0	0	0	0	NA	0	0	NA	1	0	0	NA	0	NA	0	NA	0	0	0	0	0	0	NA	1	0	NA
542	1036	chr01	10620644	2	1	1	3	0	NA	0	0	0	0	0	1	0	0	NA	0	1	0	0	1	0	0	0	0	NA	0	3	NA	1	0	0	NA	0	0	1	NA	1	2	0	1	2	1	4	2	0	NA
543	1037	chr01	10620645	0	0	0	0	0	NA	0	0	0	0	0	0	0	0	NA	0	0	0	0	0	0	0	0	0	NA	0	0	NA	0	0	0	NA	0	0	0	NA	0	0	0	0	0	0	0	0	0	NA
544	1038	chr01	10620660	0	3	2	0	0	NA	3	1	0	0	0	0	2	3	NA	0	1	0	2	0	0	0	2	2	NA	0	0	NA	0	0	0	NA	0	0	3	NA	0	0	2	0	0	0	0	0	0	NA
545	1039	chr01	10620699	4	1	2	4	NA	NA	1	3	4	4	4	4	1	2	4	4	3	4	3	4	3	4	2	3	2	4	4	4	4	4	4	4	4	3	1	3	4	4	2	4	4	4	4	3	2	NA
546	1040	chr01	10620726	0	0	0	0	0	NA	0	0	0	0	0	0	0	0	0	0	0	0	0	0	1	0	NA	0	0	0	0	0	0	0	0	0	0	0	0	0	0	0	0	0	0	0	0	1	2	NA
547	1042	chr01	10620737	0	0	0	0	0	NA	0	0	0	0	0	0	0	0	0	0	0	0	0	0	1	0	NA	0	NA	0	0	0	0	0	0	0	0	0	0	0	0	0	0	0	0	0	0	2	2	NA
548	1043	chr01	10620745	0	0	0	0	0	NA	0	0	0	0	0	0	0	0	0	0	0	1	0	0	0	0	NA	0	NA	0	0	0	0	0	0	0	0	1	0	0	0	0	0	0	0	0	0	0	0	NA
549	1044	chr01	10620751	1	0	0	0	0	NA	0	1	0	0	0	0	0	0	0	0	0	0	0	0	0	0	NA	0	NA	0	0	0	0	0	0	0	0	0	0	0	0	0	0	0	0	0	0	0	0	NA
550	1045	chr01	10680208	0	0	NA	0	0	0	0	0	NA	NA	0	0	0	0	0	0	0	0	0	0	0	0	0	0	0	0	0	0	0	0	NA	NA	0	NA	1	0	0	0	0	NA	0	0	0	0	0	NA
551	1046	chr01	10680214	1	0	NA	2	0	2	0	0	NA	NA	0	0	2	1	0	0	0	2	0	3	0	0	2	2	2	0	0	1	0	2	NA	NA	4	NA	0	3	0	1	2	NA	0	0	0	1	0	NA
552	1047	chr01	10680219	0	0	NA	0	0	0	0	0	NA	NA	0	1	0	0	0	0	0	0	0	0	1	0	0	0	0	0	0	0	0	0	NA	NA	0	NA	0	0	0	0	0	NA	0	0	0	2	1	NA
553	1048	chr01	10680261	0	0	NA	0	0	2	2	0	NA	NA	2	0	0	0	1	0	0	0	0	0	0	0	0	0	0	0	0	0	0	0	NA	NA	0	NA	0	0	1	1	0	NA	0	0	0	0	1	NA
554	1056	chr01	10785569	0	1	1	0	0	NA	1	2	0	0	0	NA	0	NA	0	0	0	NA	0	NA	0	0	0	0	0	NA	0	0	0	0	0	NA	0	0	0	0	0	0	0	0	0	0	0	0	NA	0
555	1057	chr01	10785571	1	0	1	1	0	NA	1	1	3	3	2	NA	1	NA	2	1	0	NA	2	NA	2	2	1	2	0	NA	1	1	1	1	4	NA	4	2	0	1	0	1	1	1	1	1	0	1	NA	0
556	1058	chr01	10785576	1	0	2	1	0	NA	1	1	3	3	2	NA	1	NA	2	1	0	NA	2	NA	2	2	1	2	0	NA	1	1	1	1	4	NA	4	2	0	1	0	1	1	1	1	1	0	1	NA	0
557	1059	chr01	10785578	0	0	0	0	0	NA	0	0	0	0	0	NA	0	NA	0	0	0	NA	0	NA	0	0	0	0	0	NA	0	0	0	0	0	NA	0	0	0	0	0	0	0	0	0	0	0	0	NA	0
558	1061	chr01	10785591	3	1	1	3	0	NA	0	0	1	1	0	NA	0	NA	1	2	2	NA	0	NA	0	1	2	0	1	NA	2	1	1	1	0	NA	0	2	1	3	3	1	2	3	2	3	3	1	NA	1
559	1062	chr01	10785601	0	0	0	0	1	NA	0	1	0	0	2	NA	0	NA	0	1	1	NA	1	NA	1	1	0	0	0	NA	0	0	2	2	0	NA	0	0	0	1	1	0	0	0	1	0	0	0	NA	0
560	1063	chr01	10785608	0	0	0	0	0	NA	1	0	1	0	1	NA	0	NA	1	0	0	NA	0	NA	0	0	0	0	0	NA	0	0	0	0	0	NA	0	0	0	0	1	2	0	0	0	0	0	0	NA	0
561	1064	chr01	10785615	0	2	2	0	0	NA	2	2	0	0	0	NA	3	NA	0	0	1	NA	1	NA	0	0	1	2	2	NA	0	0	0	0	0	NA	0	0	1	0	0	0	2	0	0	0	0	0	NA	0
562	1102	chr01	10915765	0	0	0	0	NA	NA	0	0	0	0	0	0	NA	NA	0	0	0	0	0	0	0	0	0	0	1	0	0	0	0	0	0	1	0	0	0	0	0	1	0	0	0	0	0	0	0	0
563	1128	chr01	11058617	0	0	NA	0	0	NA	NA	0	0	0	0	0	NA	NA	0	0	0	0	0	0	1	0	0	0	0	0	0	0	0	0	0	0	0	0	0	0	0	0	1	0	0	0	0	0	0	0
564	1129	chr01	11058624	0	0	NA	0	0	NA	NA	0	0	0	0	0	NA	NA	0	0	0	0	0	0	0	0	0	1	0	0	0	0	0	0	0	0	0	0	0	0	0	0	0	0	0	0	0	0	1	0
565	1130	chr01	11058628	0	0	NA	0	0	NA	NA	0	0	0	0	0	NA	NA	0	0	0	0	0	0	0	1	1	0	0	0	0	0	0	0	0	0	0	0	0	0	0	0	0	0	0	0	0	0	0	0
566	1168	chr01	11376508	0	0	0	0	0	0	0	0	1	1	0	1	0	0	0	0	0	0	0	0	0	0	1	0	0	0	0	0	1	1	1	1	0	2	0	2	1	0	1	1	2	1	1	0	1	1
567	1169	chr01	11376514	0	0	0	0	0	2	1	0	1	0	1	0	0	0	1	0	0	0	0	0	0	0	0	0	0	0	0	0	0	0	0	0	0	0	0	0	1	1	0	0	0	0	0	0	1	0
568	1170	chr01	11376515	1	0	0	1	0	0	0	0	0	0	0	0	1	1	0	0	0	1	0	1	0	0	0	1	1	0	0	1	0	0	1	2	1	1	0	1	0	0	1	0	0	0	0	1	0	0
569	1171	chr01	11376520	1	2	1	1	0	1	2	0	1	0	0	0	2	2	0	0	1	1	1	1	1	0	1	2	1	0	1	1	0	1	1	2	1	1	1	1	1	1	2	1	1	2	1	1	1	2
570	1172	chr01	11376531	0	0	0	0	0	0	0	0	0	0	0	0	0	0	0	0	0	0	0	0	0	0	0	0	0	1	0	0	1	0	0	0	1	0	0	0	0	1	0	1	0	1	0	1	0	0
571	1173	chr01	11376533	0	0	0	0	0	0	0	0	0	0	0	0	0	0	0	0	0	0	0	0	0	0	0	0	0	0	0	0	0	0	0	0	0	0	0	0	0	0	0	0	0	0	0	1	0	0
572	1174	chr01	11424967	0	0	NA	0	0	0	0	0	0	0	0	0	NA	NA	0	NA	0	NA	NA	0	0	0	NA	0	0	0	0	0	0	0	0	NA	1	0	0	0	0	0	0	0	0	NA	0	0	0	0
573	1175	chr01	11424986	0	0	NA	0	0	0	0	0	0	0	0	0	NA	NA	0	NA	0	NA	NA	0	0	0	NA	0	0	0	0	1	0	0	0	NA	0	0	0	0	0	0	0	0	1	NA	0	0	0	0
574	1176	chr01	11425004	2	0	NA	1	0	3	2	0	2	0	2	0	NA	NA	1	NA	0	NA	NA	1	0	0	NA	2	2	0	0	1	0	1	2	NA	1	1	0	3	2	3	1	0	0	NA	0	2	0	1
575	1177	chr01	11425072	0	NA	NA	0	0	0	0	0	0	0	0	0	0	NA	0	0	0	0	0	0	0	0	NA	0	0	0	0	0	0	0	0	1	0	0	NA	0	0	0	0	0	0	0	1	0	0	0
576	1178	chr01	11425091	0	NA	NA	0	0	0	0	0	0	0	0	0	0	NA	0	0	0	0	0	0	0	0	NA	0	0	0	0	0	0	0	0	0	0	1	NA	0	0	0	0	0	0	0	1	0	0	0
577	1179	chr01	11425101	1	NA	NA	1	0	3	2	0	1	0	2	0	1	NA	1	0	0	2	0	2	0	0	NA	2	2	0	0	1	0	3	2	2	1	2	NA	2	2	3	2	0	0	0	0	1	0	0
578	1180	chr01	11425112	0	NA	NA	0	0	0	1	0	0	0	0	0	0	NA	0	0	0	0	0	0	0	0	NA	0	0	0	0	0	0	0	0	0	0	0	NA	0	0	0	0	0	0	0	0	0	0	0
579	1181	chr01	11425119	0	NA	NA	0	0	0	1	0	0	0	0	0	0	NA	0	0	NA	0	1	0	0	0	NA	0	0	1	1	1	1	0	1	1	1	0	NA	0	0	0	0	0	1	0	0	0	1	1
580	1201	chr01	11849638	0	1	0	0	0	0	0	0	0	0	0	0	0	0	0	0	0	0	0	0	0	0	0	0	0	0	0	0	0	0	0	0	0	0	0	0	0	NA	0	0	0	0	0	0	0	0
581	1202	chr01	11852786	0	0	NA	0	0	0	0	0	NA	0	0	0	1	NA	0	0	0	0	0	0	0	0	0	0	0	0	0	0	0	0	0	0	0	0	0	0	0	0	0	1	0	0	0	0	0	0
582	1203	chr01	11852788	1	0	1	0	0	0	0	1	NA	1	0	0	0	NA	0	0	0	1	1	0	0	0	0	0	0	0	0	0	0	0	0	0	0	0	0	0	0	0	0	0	0	0	0	0	1	0
583	1204	chr01	11852838	0	2	2	0	NA	1	3	0	1	0	1	0	2	1	1	0	1	0	1	0	0	0	1	1	2	0	0	0	0	0	0	0	0	0	2	0	1	1	1	0	0	0	0	0	1	0
584	1205	chr01	11852850	1	0	0	1	NA	2	0	0	0	0	0	0	1	1	0	0	0	2	0	2	0	0	1	1	1	0	0	1	0	1	1	1	1	1	0	1	0	1	1	0	0	0	0	1	0	0
585	1206	chr01	11852863	0	2	2	0	NA	1	3	0	1	0	1	0	2	1	1	0	1	0	1	0	0	0	1	1	2	0	0	0	0	0	0	0	0	0	2	0	1	1	1	0	0	0	0	0	1	0
586	1295	chr01	12190796	0	0	NA	0	1	NA	0	0	0	0	0	0	0	0	0	0	0	0	0	0	0	0	1	0	0	1	0	0	0	1	0	NA	0	0	0	NA	0	NA	0	1	1	0	0	NA	0	0
587	1296	chr01	12190805	0	0	NA	1	0	NA	0	0	0	0	0	0	0	0	0	0	0	0	0	0	0	0	0	1	0	0	0	0	0	0	1	NA	0	0	0	NA	0	NA	0	0	0	0	0	NA	0	0
588	1297	chr01	12190812	0	0	NA	0	0	NA	0	0	0	0	0	0	0	0	0	1	0	0	0	0	0	0	2	0	0	0	0	0	1	0	0	NA	0	0	0	NA	0	NA	0	0	0	0	0	NA	0	0
589	1298	chr01	12190837	0	0	NA	0	0	NA	0	0	0	0	0	0	0	0	0	1	0	0	0	0	0	0	0	0	0	0	0	0	0	0	0	NA	0	0	0	NA	0	NA	0	0	0	0	0	NA	0	0
590	1299	chr01	12190842	3	1	NA	2	1	NA	0	0	0	0	0	2	0	0	0	2	1	0	0	1	0	0	0	0	0	0	2	0	1	0	0	NA	0	0	1	NA	1	NA	1	1	2	1	1	NA	0	0
591	1300	chr01	12190847	0	0	NA	0	0	NA	0	0	1	1	0	0	1	0	0	0	0	0	0	0	0	0	0	0	0	0	0	0	0	0	0	NA	0	0	0	NA	0	NA	0	0	0	0	0	NA	0	0
592	1304	chr01	12593392	0	0	0	0	0	0	0	0	1	0	1	0	0	NA	0	0	NA	0	0	0	0	0	1	0	0	0	0	0	0	0	0	0	0	1	0	1	0	0	0	0	1	0	0	0	0	0
593	1305	chr01	12593394	0	1	1	0	0	0	0	0	0	0	1	0	0	0	0	0	0	0	0	1	1	0	0	0	0	0	0	0	0	0	0	0	1	1	1	0	0	0	0	0	0	0	1	0	0	0
594	1306	chr01	12593395	0	0	0	0	0	0	1	0	0	0	0	0	0	0	0	0	0	0	0	0	0	0	0	0	0	0	0	0	0	1	0	0	0	0	0	0	0	0	0	0	0	0	0	0	0	0
595	1307	chr01	12593398	0	1	1	0	0	0	1	0	1	1	0	0	0	0	0	0	0	0	0	0	0	0	0	0	0	0	0	0	0	0	1	1	0	1	0	1	1	0	1	2	1	0	0	0	0	1
596	1308	chr01	12593401	0	0	0	0	0	1	0	0	0	0	0	0	1	1	0	0	1	0	1	1	0	0	2	2	1	0	0	0	1	1	0	0	0	0	2	1	2	1	1	0	0	0	0	0	0	0
597	1309	chr01	12593408	0	1	0	0	1	0	2	0	0	0	0	0	0	0	2	0	0	0	0	0	1	0	0	0	0	0	0	0	0	0	0	0	0	0	0	0	0	0	0	0	2	0	0	0	1	0
598	1310	chr01	12593425	0	0	0	0	0	0	0	0	0	0	0	0	0	0	0	0	0	0	0	0	0	0	0	0	0	0	0	0	0	0	0	0	0	0	0	0	0	0	0	0	0	0	0	0	0	0
599	1311	chr01	12593443	1	0	1	1	3	1	0	2	1	1	3	0	0	1	0	1	1	2	1	0	2	3	0	1	1	3	2	3	3	0	2	1	1	1	1	1	0	1	1	2	0	0	3	2	0	1
600	1312	chr01	12593445	0	3	1	0	1	1	3	0	1	1	0	0	3	1	2	0	1	0	1	1	1	0	2	3	1	0	0	0	1	1	1	1	0	1	2	1	3	1	2	2	2	3	1	0	1	3
601	1313	chr01	12593458	0	3	1	0	1	1	3	0	1	1	0	0	3	1	2	0	1	0	1	1	1	0	2	3	1	0	0	0	1	1	1	1	0	1	2	1	3	1	2	2	2	3	1	0	1	2
602	1314	chr01	12593464	0	3	1	0	1	1	3	0	1	1	0	0	3	1	2	0	1	0	1	1	1	0	2	2	1	0	0	0	1	1	1	1	0	1	2	1	3	1	2	1	2	2	1	0	1	2
603	1315	chr01	12593471	0	0	0	0	NA	1	0	0	0	0	0	0	2	2	0	0	1	0	1	1	0	0	2	1	1	0	0	0	1	2	0	0	0	0	1	1	2	1	1	0	0	0	0	0	0	0
604	1354	chr01	12714826	1	0	0	1	NA	0	1	0	1	1	1	0	0	1	1	1	1	1	1	0	1	1	0	NA	0	1	1	1	1	NA	1	1	1	0	1	1	0	0	NA	1	1	0	1	1	1	0
605	1355	chr01	12714846	0	0	0	0	0	1	0	0	0	0	0	0	1	1	0	0	1	0	1	1	0	0	2	0	1	0	0	0	1	1	0	0	0	0	1	0	1	1	1	0	0	0	0	0	0	0
606	1356	chr01	12714856	0	0	0	0	0	0	1	0	0	0	0	1	0	0	0	0	0	0	0	0	0	0	0	0	0	0	0	0	0	0	0	0	0	0	0	0	0	0	0	0	0	0	0	0	0	0
607	1379	chr01	12839235	0	NA	NA	0	0	0	0	0	0	0	0	0	NA	NA	0	0	0	0	0	0	NA	0	NA	0	0	0	0	0	0	1	0	0	0	0	0	0	0	0	0	0	0	NA	0	0	0	0
608	1380	chr01	12839238	0	NA	NA	0	0	0	0	0	0	0	0	0	NA	NA	0	0	0	0	0	0	NA	0	NA	0	0	0	0	0	0	0	0	0	0	0	0	0	0	0	0	0	0	NA	0	0	0	0
609	1381	chr01	12839255	0	NA	NA	0	0	0	0	0	0	0	0	0	NA	NA	0	0	0	0	0	0	NA	0	NA	0	0	0	0	0	0	0	0	0	0	0	0	0	1	1	0	0	0	NA	0	0	0	0
610	1382	chr01	12839294	0	NA	NA	0	0	0	0	0	0	0	0	0	0	NA	0	0	0	0	0	0	NA	0	NA	0	0	0	0	0	0	0	0	0	0	0	0	1	0	0	0	0	1	0	0	0	0	0
611	1383	chr01	12879201	0	1	1	0	NA	1	2	0	2	2	0	0	2	2	2	0	1	0	1	1	1	0	3	1	1	0	0	0	1	2	1	1	0	0	2	1	2	1	2	1	2	2	2	0	0	2
612	1384	chr01	12879218	0	0	0	0	NA	0	0	0	0	0	0	0	0	1	0	0	0	0	0	0	0	0	0	0	0	0	0	0	0	0	0	0	0	0	0	0	0	0	0	0	0	0	0	1	0	0
613	1385	chr01	12954848	0	0	1	0	0	0	0	1	0	0	0	0	1	0	0	NA	0	0	0	0	0	0	0	0	0	0	0	0	0	0	0	0	0	0	0	1	0	1	0	0	1	0	0	0	0	0
614	1386	chr01	12954857	0	2	1	0	NA	2	2	0	2	1	0	0	2	1	3	NA	1	0	1	1	1	0	3	1	1	0	0	0	1	2	1	1	0	1	3	2	3	1	2	2	3	2	2	0	2	2
615	1387	chr01	12954867	0	0	0	0	NA	0	0	0	0	0	0	0	0	0	0	NA	0	0	0	0	0	1	0	0	0	0	0	0	0	1	0	0	0	0	0	1	0	0	0	0	0	0	0	0	0	0
616	1409	chr01	13138994	0	0	1	0	0	NA	0	0	0	1	0	1	0	0	1	0	0	0	0	0	1	0	0	0	0	NA	0	0	0	0	0	0	0	0	0	0	0	0	1	1	0	1	0	1	1	0
617	1410	chr01	13139009	0	1	1	0	0	NA	1	0	1	2	0	0	0	0	0	0	0	0	0	0	0	0	NA	0	0	0	0	0	0	0	1	2	0	1	0	1	1	0	1	2	2	0	1	0	0	1
618	1415	chr01	13139097	0	0	0	0	0	0	0	0	0	0	0	0	0	0	0	0	0	0	0	0	0	0	0	0	0	0	0	0	0	2	0	0	0	0	0	1	0	0	0	0	0	0	0	0	0	NA
619	1416	chr01	13139108	0	0	0	0	0	0	0	0	0	0	0	1	0	0	0	0	0	0	0	0	0	0	0	0	0	0	1	0	1	0	0	0	0	0	0	0	0	0	0	0	0	0	1	0	0	NA
620	1417	chr01	13139130	0	1	1	0	0	1	1	0	1	1	0	0	NA	1	1	0	1	0	1	1	1	0	1	1	0	0	0	0	0	NA	1	0	0	1	1	1	2	0	NA	0	2	NA	1	0	NA	NA
621	1418	chr01	13139134	0	1	1	0	0	1	1	0	1	1	0	0	1	1	1	0	1	0	1	1	1	0	1	1	0	0	0	0	0	NA	1	0	0	1	1	1	2	0	NA	0	1	NA	1	0	1	NA
622	1419	chr01	13139135	1	1	0	1	0	0	1	0	1	1	0	0	1	0	1	0	1	1	0	1	0	0	0	1	0	0	0	1	1	NA	1	0	1	0	0	0	0	0	1	1	0	NA	1	1	1	NA
623	1420	chr01	13139136	0	0	0	1	0	1	0	0	0	0	0	0	0	0	0	0	0	0	0	0	0	0	0	0	0	0	0	0	0	NA	0	1	1	0	0	1	0	0	1	0	0	NA	0	0	NA	NA
624	1421	chr01	13139139	0	0	0	0	0	0	0	0	0	0	0	0	0	0	1	0	0	0	0	1	0	0	NA	0	0	0	0	0	0	NA	0	0	0	0	0	0	0	0	0	0	0	NA	0	0	0	NA
625	1431	chr01	13251883	0	0	NA	0	0	1	0	0	0	0	0	0	1	2	0	0	1	0	1	1	0	0	3	1	1	1	0	0	1	1	0	0	0	0	2	0	1	1	1	0	0	0	0	0	0	NA
626	1432	chr01	13251888	0	2	0	0	1	0	2	0	0	0	0	0	0	0	2	0	0	0	0	0	0	0	0	0	0	0	0	0	0	0	0	0	0	0	0	0	0	0	0	0	1	0	0	0	1	NA
627	1433	chr01	13251917	1	2	2	3	4	3	3	2	2	4	4	1	1	3	2	2	3	3	3	2	3	2	3	3	2	3	2	3	3	3	2	3	2	1	3	3	1	2	3	4	3	0	4	3	2	NA
628	1434	chr01	13251943	0	0	2	1	2	1	0	1	1	0	1	0	2	2	0	0	1	0	2	1	3	1	3	1	2	0	1	0	3	2	2	2	0	1	3	2	1	1	1	0	0	0	0	3	0	NA
629	1435	chr01	13251952	0	2	0	0	1	1	2	0	0	0	0	0	2	2	2	0	1	0	1	2	0	0	3	1	1	0	0	0	1	1	0	0	0	0	2	0	1	1	1	0	1	0	0	0	1	NA
630	1436	chr01	13251971	0	2	2	1	3	1	2	1	1	0	1	0	1	2	2	0	1	0	2	2	3	1	3	1	1	0	1	0	2	2	2	2	0	1	3	2	1	1	1	0	1	0	0	2	0	NA
631	1437	chr01	13281961	2	0	0	1	1	3	2	1	0	3	3	0	NA	NA	1	2	2	2	0	2	0	1	0	2	0	3	1	3	0	0	2	0	1	0	0	0	0	1	4	2	0	0	4	0	0	2
632	1438	chr01	13281994	0	0	0	0	0	0	0	0	0	0	0	0	NA	NA	0	0	0	0	0	0	0	0	0	0	0	0	0	0	2	0	0	0	0	0	0	0	0	0	0	0	0	0	0	0	0	0
633	1441	chr01	13282032	2	0	0	1	1	3	2	1	0	3	3	0	NA	NA	1	2	2	2	0	2	0	1	0	2	0	3	1	3	0	0	2	0	1	0	0	0	0	1	4	2	0	0	4	0	0	2
634	1442	chr01	13282042	0	0	NA	0	0	0	0	0	0	0	0	0	NA	NA	0	0	0	0	0	0	0	0	0	0	1	0	0	0	0	0	0	NA	0	0	0	0	0	0	0	0	0	0	0	0	0	0
635	1464	chr01	13484921	0	0	0	0	0	2	0	0	0	0	0	0	NA	NA	0	0	0	0	0	0	0	0	0	0	0	0	0	0	0	NA	0	0	0	0	0	0	0	0	0	0	0	0	0	0	0	NA
636	1465	chr01	13484972	0	0	0	0	0	2	0	0	0	0	0	0	NA	NA	0	0	0	0	0	0	0	0	0	0	0	0	0	0	0	NA	0	0	0	0	0	0	0	0	0	0	0	0	0	0	0	NA
637	1466	chr01	13484981	0	0	1	0	0	0	0	0	0	0	0	0	NA	NA	0	0	0	0	0	0	0	0	NA	0	0	0	0	0	0	NA	0	1	0	0	0	0	1	0	0	0	0	0	0	0	0	NA
638	1467	chr01	13498426	0	0	1	0	0	1	0	1	3	1	1	0	0	NA	2	1	1	1	2	0	0	0	0	1	0	0	NA	0	0	4	0	1	1	0	0	1	0	0	0	1	1	0	0	0	0	1
639	1468	chr01	13498440	0	0	0	0	0	0	0	0	0	0	0	0	0	NA	0	0	0	0	0	0	0	0	0	0	0	0	NA	0	0	0	0	0	0	0	0	0	0	0	0	0	0	0	0	1	0	0
640	1469	chr01	13498441	0	0	0	0	0	0	0	0	1	0	0	0	0	NA	0	0	0	0	0	0	0	0	0	0	0	0	NA	0	0	0	0	0	0	0	0	0	0	0	0	0	0	0	0	0	0	0
641	1470	chr01	13498455	0	0	0	0	0	0	0	0	0	0	0	0	1	NA	0	0	0	0	0	0	0	0	0	1	0	0	NA	0	0	0	0	0	0	0	0	0	0	0	0	0	0	0	0	1	0	0
642	1471	chr01	13498459	0	0	0	0	0	0	0	0	0	0	0	1	0	NA	0	0	0	0	0	0	0	0	0	0	0	0	NA	0	1	0	0	0	0	0	0	0	0	0	0	0	0	0	0	0	1	0
643	1472	chr01	13498460	0	0	0	1	0	0	0	0	0	0	0	0	0	NA	0	0	0	0	0	0	0	0	0	0	0	0	NA	0	0	0	0	0	0	0	0	0	0	0	0	0	0	0	0	0	0	0
644	1478	chr01	13589199	0	0	0	0	NA	0	0	0	0	0	0	0	2	1	0	0	1	0	1	1	1	0	2	1	1	0	0	0	1	1	0	0	0	0	2	0	1	0	1	0	0	2	1	0	0	1
645	1479	chr01	13589208	1	0	2	1	NA	0	0	0	1	0	0	0	2	3	0	1	2	2	1	2	1	0	2	2	3	0	1	1	1	2	1	1	1	1	2	1	2	0	2	0	0	2	1	1	0	1
646	1480	chr01	13589211	1	0	2	1	NA	0	0	0	1	0	0	0	1	2	0	1	1	2	0	1	0	0	0	1	2	0	1	1	0	1	1	1	1	1	0	1	1	0	1	0	0	0	0	1	0	0
647	1481	chr01	13589235	4	4	4	4	NA	4	4	4	4	4	4	4	4	4	3	4	4	3	4	4	4	3	4	4	3	4	4	3	4	4	4	4	3	3	4	4	4	4	4	4	4	4	4	4	3	4
648	1482	chr01	13589246	0	0	0	1	NA	1	1	1	0	2	1	0	0	1	0	1	1	1	0	1	0	1	0	2	0	3	0	1	0	0	1	0	1	0	0	0	0	0	0	1	0	0	0	0	0	0
649	1483	chr01	13589256	0	1	1	0	NA	0	1	0	1	2	0	0	0	0	0	0	0	0	0	0	0	0	0	0	0	0	0	0	0	0	1	1	0	1	0	1	2	0	1	1	2	0	1	0	0	1
650	1484	chr01	13591965	0	0	0	0	0	0	0	0	0	NA	1	0	0	NA	0	1	0	NA	0	0	0	1	0	0	0	NA	0	0	0	0	0	0	0	0	0	0	0	0	0	0	0	0	0	0	0	0
651	1485	chr01	13591966	0	0	0	0	0	1	0	0	0	NA	0	0	0	NA	0	0	0	NA	0	0	0	0	0	0	0	NA	0	1	0	0	0	0	0	0	0	0	0	0	0	0	0	0	0	0	0	0
652	1486	chr01	13635348	0	0	1	0	0	0	0	0	0	0	0	0	0	NA	0	0	0	0	0	0	0	0	0	0	0	0	0	0	0	0	0	0	0	0	0	0	0	0	0	1	0	0	0	0	1	0
653	1487	chr01	13635356	4	4	4	4	4	4	4	4	4	4	4	4	4	NA	3	4	4	3	3	4	4	2	4	4	3	4	4	3	4	4	4	4	3	2	4	4	4	4	4	4	4	3	4	4	4	4
654	1489	chr01	13635416	0	0	0	0	0	0	0	0	0	0	0	0	0	NA	0	0	0	1	0	1	0	0	0	0	0	0	0	0	0	0	0	0	0	0	0	1	0	0	1	1	0	0	1	0	0	0
655	1490	chr01	13635423	0	0	0	0	0	0	0	1	1	1	1	0	0	0	1	1	1	1	1	0	0	0	0	1	0	0	0	0	0	1	0	1	2	0	0	1	0	0	0	1	1	0	0	0	1	0
656	1491	chr01	13635445	0	0	0	0	0	0	0	0	0	0	0	0	0	0	0	0	0	1	0	1	0	0	0	0	0	0	0	0	0	0	0	0	0	0	0	1	0	0	1	1	0	0	1	0	0	0
657	1492	chr01	13635470	0	0	0	0	0	0	0	0	0	0	0	0	0	0	0	0	0	0	0	0	0	0	0	0	0	0	0	0	0	0	0	0	0	0	0	0	0	0	0	0	0	0	0	0	0	0
658	1493	chr01	13635499	0	0	1	0	0	0	0	0	0	0	0	0	0	0	0	0	0	0	0	0	0	0	0	0	0	0	0	0	0	0	0	0	0	0	0	0	1	0	0	0	0	0	0	0	0	0
659	1494	chr01	13635523	0	0	0	1	0	0	0	0	0	0	0	1	1	1	0	1	1	1	0	1	0	0	1	0	1	0	0	0	0	1	0	0	1	0	0	0	0	1	1	0	0	0	0	0	1	0
660	1495	chr01	13635539	2	3	3	2	3	1	4	2	2	2	2	2	2	1	2	1	1	1	3	1	4	3	2	2	3	3	2	0	2	1	3	3	2	2	4	1	1	1	1	2	3	3	3	2	2	2
661	1508	chr01	13665560	0	1	NA	0	0	0	0	1	0	0	0	0	0	0	1	0	0	1	0	0	1	1	0	0	0	1	0	0	1	0	0	1	1	0	0	0	1	1	0	0	0	1	0	1	1	0
662	1509	chr01	13665588	0	0	1	0	NA	0	0	0	0	0	0	0	0	0	0	0	0	0	0	0	0	0	0	0	0	0	0	0	0	0	0	0	0	0	1	0	0	0	0	0	0	0	0	0	0	0
663	1510	chr01	13665607	0	0	0	0	NA	0	0	0	0	0	0	0	0	0	0	0	0	0	0	0	0	0	0	0	0	0	0	0	0	0	0	0	0	0	1	0	0	0	0	0	0	0	0	0	0	0
664	1511	chr01	13665614	1	0	0	1	NA	0	0	0	1	0	0	0	1	1	0	2	1	2	0	1	0	0	0	1	1	0	1	1	0	1	1	1	1	1	0	1	1	0	1	0	0	0	0	1	0	0
665	1512	chr01	13665618	0	0	0	0	NA	0	0	0	0	0	0	0	0	0	0	0	0	0	0	0	0	0	0	0	0	0	0	0	0	0	0	0	0	0	1	0	0	0	0	0	0	0	0	0	0	0
666	1513	chr01	13665641	1	0	0	1	NA	0	0	0	1	0	0	0	1	1	0	2	1	2	0	1	0	1	0	1	1	0	1	1	0	1	1	1	1	1	0	1	1	0	1	0	0	0	0	1	0	0
667	1514	chr01	13665655	0	0	0	0	NA	0	0	0	1	0	1	0	0	0	0	0	0	0	0	0	1	0	0	0	0	0	0	0	0	0	0	0	0	0	0	1	0	0	0	0	0	0	0	2	1	0
668	1515	chr01	13665660	1	0	NA	1	0	0	0	0	1	0	0	0	1	2	0	1	1	1	0	1	0	0	0	1	1	0	1	1	0	1	1	1	2	1	0	1	1	0	1	0	0	0	0	1	0	0
669	1516	chr01	13665666	0	0	NA	0	1	0	0	2	0	1	1	0	0	1	0	0	2	0	0	1	0	0	0	0	0	1	0	0	0	0	0	0	0	0	0	0	0	0	0	0	0	0	0	0	0	0
670	1517	chr01	13665679	0	0	NA	0	0	0	0	0	0	0	0	0	0	0	0	0	0	0	0	0	0	0	1	0	0	1	0	0	0	0	0	0	0	0	0	0	0	0	0	0	0	0	1	0	0	0
671	1518	chr01	13739641	0	0	NA	0	0	0	0	0	0	0	0	0	0	0	0	0	0	0	0	0	0	0	0	0	0	0	0	0	0	0	0	0	0	0	0	0	0	0	0	0	0	0	0	0	0	0
672	1519	chr01	13739642	1	0	NA	0	0	0	0	0	0	0	0	0	1	1	0	0	0	1	0	1	0	0	0	1	1	0	0	1	0	1	1	1	1	2	0	0	0	0	1	0	0	0	0	1	0	0
673	1520	chr01	13739653	1	0	NA	0	0	0	0	0	0	0	0	0	1	1	0	0	0	1	0	1	0	0	0	1	1	0	0	1	0	1	1	1	1	2	0	0	0	0	1	0	0	0	0	1	0	0
674	1521	chr01	13739657	0	0	NA	1	0	0	0	0	2	1	0	0	0	0	0	0	0	0	0	0	1	0	1	0	0	0	1	0	0	0	1	0	0	0	0	1	1	0	0	0	0	2	1	0	0	2
675	1522	chr01	13739662	2	1	NA	0	0	1	1	1	1	1	1	2	0	0	1	4	2	1	2	2	0	0	1	2	0	0	1	0	0	1	0	1	1	0	1	2	3	2	0	1	1	1	0	0	1	0
676	1523	chr01	13739681	0	0	NA	0	0	0	0	0	0	0	0	0	0	0	0	0	0	0	0	0	0	0	0	0	0	0	0	0	0	0	0	0	0	0	0	0	0	0	0	0	0	0	0	0	0	0
677	1524	chr01	13739685	1	0	NA	0	0	0	0	0	0	0	0	0	1	1	0	0	0	1	0	1	0	0	0	1	1	0	0	1	0	1	1	1	1	1	0	0	0	0	1	0	0	0	0	1	0	0
678	1525	chr01	13739686	0	0	NA	0	0	0	0	0	0	0	0	0	0	0	0	0	0	0	0	0	0	0	0	1	1	0	0	0	0	0	0	0	0	0	0	0	0	0	0	0	0	0	0	0	0	0
679	1526	chr01	13739689	0	0	NA	0	0	0	0	0	0	0	0	0	0	0	0	0	0	0	0	0	1	0	0	0	0	0	0	0	0	0	0	0	0	0	0	0	0	NA	0	0	0	0	0	0	0	0
680	1527	chr01	13739729	1	0	NA	1	1	1	NA	1	1	1	1	3	0	NA	NA	0	0	NA	1	NA	2	NA	0	1	1	2	1	0	2	0	1	NA	2	2	0	0	0	NA	0	2	0	NA	0	1	0	0
681	1560	chr01	14616413	1	0	NA	0	0	0	0	0	0	0	0	0	1	1	0	0	0	1	0	1	0	0	NA	1	1	0	0	1	NA	2	2	1	1	0	0	1	0	1	1	0	0	0	0	1	0	0
682	1564	chr01	14714048	2	0	NA	NA	3	1	NA	2	0	3	3	0	NA	NA	2	1	2	3	NA	3	0	NA	3	2	3	NA	2	3	1	3	4	2	2	3	0	2	2	2	4	NA	0	0	NA	3	1	NA
683	1687	chr01	14975833	1	0	NA	3	2	3	2	1	1	0	2	2	2	NA	1	0	0	NA	1	0	1	2	0	1	1	1	3	NA	NA	0	1	1	2	2	0	1	0	0	NA	NA	0	0	3	4	0	4
684	1688	chr01	14975839	0	0	NA	0	0	0	0	0	0	0	0	1	0	NA	0	0	0	NA	0	1	0	0	0	1	0	0	0	NA	0	0	0	0	0	0	0	0	0	0	NA	NA	0	0	0	0	0	0
685	1689	chr01	14975840	0	3	NA	0	0	1	1	0	0	0	0	0	2	NA	2	0	0	NA	0	0	0	0	0	0	0	0	0	NA	0	0	0	0	0	0	0	0	0	0	NA	NA	0	0	0	0	2	0
686	1690	chr01	14975841	0	0	NA	0	0	0	0	0	0	1	0	0	0	NA	0	0	0	NA	0	0	0	0	0	0	0	0	0	NA	0	0	0	0	0	0	0	0	0	0	NA	NA	0	0	0	0	0	0
687	1691	chr01	14975850	0	0	NA	0	0	0	0	0	0	0	0	0	0	NA	0	0	0	NA	0	0	0	0	0	0	3	0	0	NA	NA	0	0	0	0	0	1	0	0	0	NA	NA	0	0	0	0	0	0
688	1692	chr01	14975855	0	0	NA	0	0	0	0	0	0	1	0	1	0	NA	0	0	0	NA	0	0	0	0	0	0	0	0	0	NA	0	0	0	0	0	0	0	0	0	0	NA	NA	0	0	0	0	0	0
689	1935	chr01	15722588	0	0	NA	0	0	0	0	1	2	NA	1	0	0	NA	1	1	3	2	1	1	1	0	0	1	0	0	0	0	2	1	0	1	1	2	0	2	1	0	0	1	3	0	0	0	1	0
690	1936	chr01	15722589	1	0	NA	0	0	0	0	0	0	NA	0	0	1	NA	0	0	0	1	0	1	0	0	0	2	1	0	0	1	0	2	1	1	1	1	0	1	0	0	2	0	0	0	0	1	0	0
691	1937	chr01	15722596	0	0	NA	0	0	0	0	0	0	NA	0	1	0	NA	1	0	0	1	0	0	0	0	0	0	0	0	0	1	0	0	0	0	0	0	0	0	0	0	0	0	0	0	0	0	0	0
692	1938	chr01	15722597	0	0	NA	0	0	1	0	0	0	NA	0	0	1	NA	0	0	0	0	0	0	0	0	0	0	0	0	0	0	0	0	0	0	0	0	0	0	0	0	0	0	0	0	0	0	0	0
693	1939	chr01	15722626	1	0	NA	0	0	0	0	0	0	NA	0	0	1	NA	0	0	0	1	0	1	0	0	0	2	1	0	0	1	0	2	2	1	1	1	0	1	0	0	2	0	0	0	0	1	0	0
694	1940	chr01	15722637	2	1	NA	0	0	1	1	0	0	NA	0	1	0	NA	0	1	0	0	0	1	0	0	3	0	0	0	2	0	0	0	0	0	0	0	1	1	2	2	0	0	0	3	0	0	0	0
695	1941	chr01	15722639	0	0	NA	0	0	0	0	0	0	NA	0	0	0	NA	1	0	0	1	0	0	0	0	0	0	0	0	0	1	0	0	0	0	0	0	0	0	0	0	0	0	0	0	0	0	0	0
696	1949	chr01	15755777	1	2	1	2	0	0	1	0	2	2	0	2	1	2	2	0	3	3	1	3	2	0	1	1	3	0	2	3	0	2	2	NA	1	3	1	3	1	NA	3	2	2	3	2	1	2	NA
697	1950	chr01	15755788	0	0	0	0	0	0	0	0	0	0	0	0	0	0	0	1	0	0	0	0	0	0	0	0	0	0	0	0	0	0	0	NA	0	0	0	0	0	NA	0	0	0	1	1	0	0	NA
698	1951	chr01	15755794	0	0	0	0	0	0	0	0	0	0	0	0	0	0	0	0	0	0	0	0	0	0	0	0	0	0	0	0	0	0	0	NA	0	0	0	0	0	NA	0	0	0	1	1	0	0	NA
699	1963	chr01	15959183	NA	0	3	1	0	NA	NA	0	2	1	0	0	NA	4	0	0	1	0	1	1	0	0	1	1	1	0	1	0	0	0	2	0	0	0	1	1	1	NA	2	0	0	3	2	0	0	2
700	1964	chr01	15959210	NA	0	0	0	0	NA	NA	0	0	0	0	0	NA	0	2	0	0	1	0	0	0	0	0	0	0	0	0	1	0	0	0	0	0	0	0	0	0	NA	0	0	0	0	0	0	0	0
701	1965	chr01	15959224	NA	0	3	1	0	NA	NA	0	2	1	0	0	NA	0	0	0	0	0	0	0	0	0	1	0	0	0	1	0	0	0	2	0	0	0	0	1	1	NA	0	0	0	3	2	0	0	2
702	1999	chr01	16228247	0	0	0	0	NA	0	0	1	1	1	1	0	0	0	2	2	1	1	2	1	1	0	0	1	0	0	0	0	1	1	0	1	1	1	0	1	1	0	0	2	2	0	0	0	1	0
703	2000	chr01	16228263	2	0	0	0	NA	0	0	0	0	0	0	0	1	1	0	0	0	2	0	1	0	0	0	1	3	0	0	2	0	1	1	1	2	2	0	2	0	0	1	0	0	0	0	1	0	0
704	2001	chr01	16228273	0	0	0	0	NA	0	0	3	0	2	1	0	0	0	0	1	1	0	1	0	1	1	1	0	0	2	0	0	2	1	1	0	0	0	0	0	1	0	0	0	1	1	0	0	1	0
705	2002	chr01	16228276	2	0	0	0	NA	0	0	1	0	0	0	0	1	1	0	0	0	2	0	1	0	0	0	1	3	0	0	2	0	1	1	1	2	1	0	2	0	1	1	0	0	0	0	1	0	0
706	2003	chr01	16228311	0	0	0	0	NA	0	0	0	0	0	0	0	0	0	0	0	0	0	0	0	0	0	0	0	0	0	0	0	0	0	0	0	0	0	1	0	0	0	0	0	0	0	0	0	1	0
707	2004	chr01	16280726	1	0	0	0	0	0	0	0	0	0	0	0	1	1	0	0	0	1	0	1	0	0	0	1	1	0	0	1	0	1	1	1	2	1	0	1	0	0	1	0	0	0	0	1	0	0
708	2005	chr01	16280734	1	0	0	0	0	0	0	0	0	0	0	0	1	1	0	0	0	1	0	1	0	0	0	1	1	0	0	1	0	1	1	1	2	1	0	1	0	0	1	0	0	0	0	1	0	0
709	2006	chr01	16280752	1	0	0	0	0	0	0	0	0	0	0	0	1	1	0	0	0	1	0	1	0	0	0	1	1	0	0	1	0	1	1	1	2	1	0	1	0	0	1	0	0	0	0	1	0	0
710	2007	chr01	16280755	3	2	2	2	4	3	3	4	3	3	4	2	1	1	2	4	3	2	3	2	3	4	2	2	0	4	2	1	3	2	2	3	2	2	2	2	3	1	0	3	4	2	2	2	3	2
711	2008	chr01	16280762	0	1	0	0	0	1	1	0	0	0	0	0	1	0	1	0	0	0	0	0	0	0	0	0	0	0	0	0	0	0	0	0	0	0	0	0	0	1	0	0	0	0	0	0	0	0
712	2025	chr01	16406852	2	1	1	2	4	3	3	4	3	3	4	3	1	0	2	4	3	NA	NA	3	3	4	3	3	0	NA	3	2	3	2	3	NA	3	3	1	3	3	1	0	2	3	2	1	2	2	2
713	2026	chr01	16406858	0	0	0	0	0	0	0	0	0	0	0	0	0	0	0	0	0	NA	0	0	0	0	0	0	0	0	0	0	0	0	0	NA	0	0	1	0	0	0	0	0	0	0	0	0	1	0
714	2027	chr01	16406873	3	1	0	0	3	2	1	2	1	3	2	1	1	0	1	2	2	NA	2	2	1	2	3	0	0	1	1	2	1	1	1	NA	0	0	1	0	1	1	0	0	1	2	1	1	1	2
715	2028	chr01	16406879	0	0	0	0	0	0	0	0	0	0	0	0	0	0	0	0	0	NA	0	0	0	0	0	0	0	0	0	0	0	0	0	NA	0	0	0	0	0	0	0	0	0	0	0	0	0	0
716	2029	chr01	16406893	0	0	0	0	0	0	0	0	0	0	0	0	0	0	0	0	0	NA	0	0	0	0	0	0	0	0	0	0	0	0	0	NA	0	0	0	1	0	0	0	0	0	0	0	0	0	0
717	2036	chr01	16568439	3	2	NA	3	4	4	4	4	4	4	4	3	NA	NA	4	4	4	NA	4	NA	4	3	3	4	2	4	4	2	3	4	4	NA	3	4	3	NA	4	3	0	2	4	4	3	3	2	4
718	2037	chr01	16568443	3	2	NA	3	4	4	4	4	4	4	4	3	NA	NA	4	4	4	NA	4	NA	4	4	4	4	2	4	4	2	3	4	4	NA	3	4	3	NA	4	3	0	2	4	4	3	3	2	4
719	2038	chr01	16568468	4	2	NA	3	4	4	4	4	4	4	4	3	NA	NA	4	3	4	NA	4	NA	4	4	4	4	3	4	4	2	4	4	4	NA	4	4	3	NA	4	3	0	2	4	4	3	4	2	4
720	2039	chr01	16568472	1	0	NA	0	0	0	0	0	0	0	0	0	NA	NA	0	0	0	NA	0	NA	0	0	0	0	1	0	0	0	0	0	0	NA	1	0	0	NA	0	0	0	0	0	0	0	1	0	0
721	2108	chr01	16868359	0	0	NA	0	0	0	0	1	0	0	0	0	0	0	0	0	0	0	0	0	0	0	NA	0	0	1	0	0	0	0	0	0	0	NA	2	0	0	0	0	0	0	0	0	0	NA	NA
722	2109	chr01	16868362	1	0	NA	0	0	0	0	0	0	0	0	0	2	1	0	0	0	1	0	1	0	0	NA	1	1	0	0	1	0	1	1	2	2	NA	0	2	0	0	1	0	0	0	0	1	NA	NA
723	2160	chr01	16951988	4	4	2	0	0	2	3	0	0	0	0	1	NA	NA	NA	1	NA	0	0	4	0	0	2	NA	NA	0	2	NA	0	0	0	0	0	0	4	NA	3	4	NA	0	0	1	NA	NA	NA	NA
724	2161	chr01	16951989	0	0	0	0	0	0	0	0	0	0	0	0	NA	NA	NA	0	NA	0	0	0	0	0	0	NA	NA	0	0	NA	0	0	0	0	0	0	0	NA	0	0	NA	0	0	0	NA	NA	NA	NA
725	2162	chr01	16952000	4	4	4	4	4	4	4	4	4	4	4	4	NA	NA	NA	4	NA	4	4	4	4	4	4	NA	NA	4	4	NA	4	4	4	4	4	4	4	NA	4	4	NA	4	4	4	NA	NA	NA	NA
726	2163	chr01	16952003	0	0	0	0	0	0	0	0	0	0	0	0	NA	NA	NA	0	NA	0	0	1	0	0	0	NA	NA	0	0	NA	0	0	0	0	0	0	0	NA	0	0	NA	0	0	0	NA	NA	NA	NA
727	2164	chr01	16952013	0	0	0	0	0	0	0	0	0	0	0	0	NA	NA	NA	0	NA	0	0	0	0	0	0	NA	NA	0	0	NA	0	0	0	0	0	0	0	NA	0	0	NA	0	0	0	NA	NA	NA	NA
728	2266	chr01	17357845	0	0	NA	0	0	0	0	0	0	0	0	0	0	0	0	0	0	0	0	0	0	0	0	0	0	NA	0	NA	0	0	0	0	0	0	0	0	0	0	0	0	0	0	0	NA	0	1
729	2267	chr01	17357848	0	0	NA	0	0	0	0	0	0	0	0	0	0	0	0	0	0	0	0	0	0	0	0	0	0	NA	0	NA	0	0	0	0	0	0	0	0	0	0	0	0	1	0	0	NA	0	0
730	2268	chr01	17357856	0	0	NA	0	0	0	0	0	0	0	0	0	0	0	0	0	0	0	0	0	0	0	0	0	0	NA	0	NA	0	0	0	0	0	0	1	0	0	0	0	0	0	0	0	NA	0	0
731	2269	chr01	17357868	0	0	NA	0	0	0	0	0	0	0	0	0	1	0	0	0	0	0	0	0	0	0	0	0	0	NA	0	NA	0	0	0	0	0	0	0	0	0	0	0	0	0	0	0	NA	0	0
732	2270	chr01	17357870	0	0	NA	0	0	0	0	0	0	0	0	0	0	0	0	0	0	0	0	0	0	0	0	0	0	NA	0	NA	0	0	0	0	0	0	0	0	0	0	0	0	0	0	0	NA	0	0
733	2271	chr01	17357874	0	0	NA	1	0	0	0	0	1	1	0	0	0	0	0	0	0	0	0	0	0	0	1	0	0	NA	1	NA	0	0	1	0	0	0	0	1	1	0	0	0	0	2	1	NA	0	2
734	2272	chr01	17357885	0	0	NA	0	0	0	0	0	0	0	0	0	0	0	0	1	0	0	0	0	0	0	0	0	0	NA	0	NA	1	0	0	0	0	0	0	0	0	0	0	0	0	0	0	NA	0	0
735	2273	chr01	17357895	0	0	NA	0	0	0	0	0	0	0	0	0	0	0	0	0	0	0	0	0	0	0	0	0	0	NA	0	NA	0	0	0	0	0	0	0	0	0	0	0	0	0	0	0	NA	0	0
736	2450	chr01	17688564	0	0	0	0	0	0	0	0	0	0	0	0	0	0	0	0	0	NA	0	0	0	0	0	0	0	0	0	NA	0	0	0	NA	0	0	0	0	0	0	0	0	0	0	0	0	0	0
737	2451	chr01	17688569	0	1	0	0	0	2	1	0	0	0	0	0	2	0	2	0	0	NA	0	0	0	0	0	0	0	0	0	NA	0	0	0	NA	0	0	1	0	0	1	0	0	0	0	0	0	2	0
738	2452	chr01	17688571	0	0	0	0	0	0	0	0	0	0	0	1	0	0	0	0	0	NA	0	0	0	0	0	0	0	0	0	NA	0	0	0	NA	0	0	0	0	0	0	0	0	0	0	0	0	0	0
739	2453	chr01	17688577	0	1	0	0	0	2	1	0	0	0	0	0	2	0	2	0	0	NA	0	0	0	0	0	0	0	0	0	NA	0	0	0	NA	0	0	1	0	0	1	0	0	0	0	0	0	2	0
740	2454	chr01	17688580	0	0	0	0	2	0	0	3	0	3	2	0	0	0	0	2	2	NA	1	0	1	2	2	0	0	2	0	NA	3	2	2	NA	0	0	0	0	2	0	0	0	2	1	0	NA	2	0
741	2455	chr01	17688585	4	3	4	3	4	4	4	4	4	4	4	3	4	3	3	4	4	NA	4	4	4	4	4	4	4	4	4	NA	4	4	4	NA	4	4	4	4	4	3	2	3	4	4	2	4	4	4
742	2456	chr01	17688610	0	1	1	0	0	0	0	0	1	1	0	0	0	0	0	0	0	NA	0	0	1	0	1	0	0	0	1	NA	0	0	0	NA	0	0	0	NA	1	0	1	1	1	1	1	NA	0	NA
743	2660	chr01	18583824	0	0	NA	NA	NA	0	NA	3	0	3	1	0	0	0	0	1	1	0	1	0	1	NA	NA	0	0	4	0	0	1	1	2	0	0	0	NA	0	2	0	0	0	1	4	0	0	1	0
744	2661	chr01	18583826	0	0	NA	NA	NA	0	NA	1	2	1	1	0	0	1	1	3	3	2	3	2	3	NA	NA	2	0	0	0	0	1	2	0	2	1	2	NA	2	2	0	0	2	3	0	0	0	1	0
745	2662	chr01	18583830	2	0	NA	NA	NA	2	NA	3	1	3	2	NA	1	0	1	1	1	0	1	0	1	NA	NA	0	1	4	2	1	2	1	2	0	1	0	NA	0	2	0	0	0	1	4	1	1	1	2
746	2734	chr01	18844332	0	0	2	2	2	2	2	2	3	1	3	2	NA	NA	2	2	3	3	2	NA	2	3	0	4	NA	2	1	2	2	2	1	NA	2	NA	0	2	1	0	0	3	3	0	1	3	1	2
747	2735	chr01	18844341	0	0	1	1	0	0	0	0	1	1	0	0	NA	NA	0	0	0	0	0	NA	1	0	1	0	NA	0	2	0	0	0	2	0	0	NA	0	2	1	0	0	0	0	2	1	0	0	2
748	2736	chr01	18844350	0	0	0	0	0	1	0	0	0	0	0	0	NA	NA	0	0	0	0	0	NA	0	0	0	0	NA	0	0	0	0	0	0	0	0	NA	2	0	0	0	0	0	0	0	0	0	0	0
749	2737	chr01	18844362	0	0	0	0	0	0	0	1	0	0	0	0	NA	NA	0	0	0	0	0	NA	0	0	0	0	NA	0	0	1	0	0	0	0	0	NA	2	0	0	0	0	0	0	0	0	0	0	0
750	2738	chr01	18844383	0	0	0	0	0	0	1	0	0	0	0	0	NA	NA	0	0	0	NA	0	NA	1	0	0	0	NA	0	0	0	0	0	0	0	0	NA	0	0	0	1	0	0	0	0	0	0	0	0
751	2739	chr01	18844385	0	0	0	0	0	0	0	0	0	0	0	0	NA	NA	0	0	0	NA	0	NA	0	0	0	0	NA	0	0	0	0	0	0	0	0	NA	0	0	0	0	0	0	0	0	0	0	0	0
752	2740	chr01	18846352	0	0	NA	0	0	0	NA	0	0	0	0	0	NA	NA	1	0	0	NA	0	1	0	NA	0	NA	0	0	0	0	0	NA	0	NA	0	NA	0	0	0	0	0	0	0	0	0	0	0	0
753	2741	chr01	18846358	0	0	NA	1	0	0	NA	0	0	1	0	0	NA	NA	0	0	0	0	0	0	2	NA	1	NA	0	0	1	0	0	0	1	NA	0	NA	0	1	1	0	0	0	0	2	1	0	0	2
754	2742	chr01	18846394	0	0	NA	0	0	0	NA	0	0	0	0	0	NA	NA	0	0	0	1	0	0	0	NA	0	NA	0	0	0	0	0	0	0	NA	0	NA	0	0	0	0	0	0	0	0	0	0	0	0
755	2743	chr01	18846398	0	0	NA	0	0	0	NA	0	0	0	0	0	NA	NA	0	0	0	0	0	0	0	NA	0	NA	0	1	0	0	0	0	0	NA	0	NA	0	0	0	1	0	0	0	0	0	0	0	0
756	2744	chr01	18854210	3	1	2	0	NA	1	1	2	0	2	1	2	0	0	0	2	1	0	1	1	1	1	2	0	1	2	1	0	1	1	2	0	1	0	1	0	2	4	0	0	1	2	0	1	2	0
757	2745	chr01	18854213	0	0	0	0	NA	0	0	0	0	0	0	0	0	0	0	0	0	0	0	0	0	0	0	0	0	0	2	0	0	0	0	0	0	0	0	0	0	0	0	0	0	0	0	0	0	0
758	2746	chr01	18854236	3	1	2	0	NA	1	1	2	0	2	1	2	0	0	0	1	1	0	1	1	1	1	2	0	1	2	1	0	1	1	2	0	1	0	1	0	2	4	0	0	1	2	0	1	2	0
759	2747	chr01	18854264	1	0	0	0	NA	0	0	2	0	2	1	0	1	1	0	1	1	2	1	1	1	1	1	2	2	2	0	3	1	2	2	1	1	1	0	1	1	0	1	0	1	1	0	1	2	0
760	2748	chr01	18854273	0	0	0	0	NA	0	0	0	0	0	0	0	0	0	0	0	0	0	0	0	0	0	0	0	0	0	2	0	0	0	0	0	0	0	0	0	0	0	0	0	0	0	0	0	0	0
761	2775	chr01	19076307	0	2	2	1	0	1	1	0	1	0	0	0	3	2	1	0	1	0	1	1	1	0	2	1	1	0	1	0	0	2	1	1	0	1	2	1	1	1	2	1	1	2	2	0	1	2
762	2776	chr01	19076327	0	0	0	0	0	0	0	0	0	0	0	0	0	0	0	0	0	0	0	0	0	0	0	0	0	0	0	0	0	2	0	1	0	1	0	1	0	0	0	0	0	0	0	0	0	0
763	2777	chr01	19076342	0	2	2	1	0	1	1	0	1	0	0	0	3	2	1	0	1	0	1	1	1	0	2	1	1	0	2	0	0	2	1	1	0	1	2	1	1	1	2	1	1	2	2	0	1	2
764	2845	chr01	19536721	0	2	1	0	NA	0	1	0	0	0	0	0	NA	NA	0	0	0	0	0	0	0	0	NA	0	NA	0	0	0	0	0	0	0	0	0	0	0	0	1	1	1	1	0	1	0	0	0
765	2846	chr01	19536724	0	0	0	0	NA	0	0	1	0	0	0	0	NA	NA	0	0	0	0	0	0	0	0	NA	0	NA	0	0	0	0	0	0	0	0	0	0	0	0	0	0	0	0	0	0	0	0	0
766	2847	chr01	19536734	4	3	4	2	NA	4	4	4	4	4	4	4	NA	NA	4	4	4	4	4	4	4	3	NA	4	NA	4	4	3	4	4	4	4	4	4	4	4	4	3	1	3	4	4	3	4	4	4
767	2874	chr01	19674008	0	NA	NA	0	0	1	0	0	0	0	0	1	0	0	0	0	1	NA	0	1	0	0	0	0	1	0	0	0	0	0	0	0	0	0	NA	1	0	0	0	0	0	0	0	0	0	0
768	2875	chr01	19674009	0	NA	NA	0	0	0	0	0	1	0	0	0	0	0	0	0	0	0	0	0	0	0	0	0	0	0	0	0	0	0	0	0	0	0	0	0	0	0	0	0	0	0	0	0	0	0
769	2876	chr01	19674010	0	NA	NA	0	0	0	0	0	0	0	0	0	0	0	0	0	0	0	0	0	0	0	0	0	0	0	0	0	0	0	0	0	0	0	0	0	0	0	0	0	0	0	0	0	1	0
770	2877	chr01	19674019	1	NA	NA	0	0	0	0	0	0	0	0	0	2	1	0	0	0	2	0	2	0	0	0	1	2	1	0	1	0	1	1	1	2	1	0	1	0	0	2	0	0	0	0	1	0	0
771	2878	chr01	19674030	1	NA	NA	0	0	0	0	0	0	0	0	0	2	1	1	0	0	3	0	2	0	0	0	1	2	1	0	2	0	1	1	1	2	1	0	1	0	0	2	0	0	0	0	1	0	0
772	2913	chr01	19729763	0	2	2	1	0	0	2	0	1	2	0	0	0	NA	0	0	0	0	0	0	1	0	1	0	NA	0	1	0	0	1	1	1	0	1	1	3	1	0	1	1	1	2	2	0	1	2
773	2914	chr01	19729781	0	0	1	1	0	0	0	0	1	2	0	0	0	NA	0	0	0	0	0	0	1	0	1	0	NA	0	1	0	0	0	1	0	0	0	0	1	1	0	0	0	0	2	1	0	0	2
774	2920	chr01	19736797	4	3	4	3	4	4	4	4	4	4	4	4	NA	NA	4	4	4	4	4	4	4	4	4	4	NA	4	4	2	4	4	4	4	4	4	4	3	4	3	NA	3	4	4	2	4	4	4
775	3007	chr01	20514751	0	0	NA	0	NA	0	0	0	0	0	0	0	1	0	1	0	0	0	1	0	0	0	0	0	0	1	0	0	1	0	0	0	0	0	0	0	0	0	1	0	0	0	0	0	0	0
776	3008	chr01	20514752	0	1	NA	0	0	1	1	1	1	0	0	0	NA	NA	1	0	0	0	1	NA	1	0	0	1	0	0	1	0	0	0	1	0	0	1	0	1	1	0	1	0	1	0	1	0	0	0
777	3009	chr01	20514764	1	3	0	2	NA	3	0	3	2	4	3	2	NA	NA	4	1	3	2	3	NA	3	2	4	2	4	2	2	4	3	4	0	3	3	2	2	2	1	2	4	3	4	2	4	3	4	4
778	3010	chr01	20514801	0	0	0	0	NA	0	0	0	0	0	0	0	NA	NA	0	0	0	0	0	NA	0	0	0	0	0	0	0	0	0	0	0	0	0	0	0	1	0	0	0	0	0	0	0	1	0	0
779	3011	chr01	20514821	0	0	0	0	NA	0	0	0	0	1	0	0	NA	NA	0	0	0	0	0	NA	0	0	0	0	0	0	0	0	0	0	0	0	0	0	1	1	0	0	0	0	0	0	0	1	0	0
780	3050	chr01	20934701	1	2	0	1	NA	3	0	3	2	4	3	1	NA	NA	3	2	2	2	3	4	3	2	4	2	4	2	3	4	2	4	0	1	2	3	2	2	1	2	4	3	4	1	4	3	4	4
781	3051	chr01	20934706	0	0	0	0	NA	0	0	0	0	0	0	0	NA	NA	0	0	0	0	0	0	0	0	0	0	0	0	0	0	0	0	0	0	0	0	0	0	0	0	0	0	0	0	0	0	0	0
782	3128	chr01	21140587	0	3	2	2	0	NA	1	0	1	1	0	0	2	NA	0	0	1	NA	1	NA	1	1	3	1	0	0	NA	0	0	1	2	1	0	2	2	2	2	NA	4	2	1	2	2	0	NA	1
783	3129	chr01	21140594	0	0	0	0	0	NA	0	0	0	0	0	0	0	0	0	0	0	NA	0	NA	0	0	0	0	0	0	NA	0	0	0	0	0	0	0	0	0	0	NA	0	0	0	0	0	0	NA	0
784	3130	chr01	21140603	0	0	0	0	0	0	0	0	0	0	0	0	2	2	0	0	1	0	1	2	0	0	2	1	0	0	0	0	0	0	0	0	0	0	1	0	0	0	2	0	0	0	0	0	0	0
785	3154	chr01	21413518	1	2	0	1	3	3	0	3	3	4	3	1	NA	NA	3	2	3	1	2	4	3	2	4	2	4	1	2	4	1	4	0	2	3	1	2	2	1	1	4	2	4	2	4	3	4	4
786	3155	chr01	21413527	0	0	0	0	0	0	0	0	0	0	0	0	NA	NA	0	0	0	0	0	0	0	0	0	0	0	0	0	0	1	0	0	0	0	0	0	0	0	0	0	0	0	0	0	0	0	0
787	3342	chr01	22374220	1	2	1	1	1	0	1	2	1	0	1	2	1	NA	0	0	2	0	2	NA	2	1	1	3	3	1	2	1	1	0	0	NA	2	2	NA	0	2	2	2	1	1	2	1	0	2	0
788	3343	chr01	22374241	2	2	2	3	3	2	3	3	3	4	3	3	3	NA	3	3	3	3	3	NA	4	3	3	4	4	2	2	1	2	4	3	NA	4	3	NA	3	3	2	3	2	3	4	3	3	3	2
789	3453	chr01	22965820	0	0	NA	0	NA	2	0	0	1	0	1	0	NA	NA	2	0	0	0	0	NA	0	0	0	0	0	0	0	4	0	0	0	0	0	0	0	0	0	0	NA	0	2	0	4	2	0	4
790	3482	chr01	23199181	1	0	0	0	NA	0	0	0	0	0	0	0	1	1	0	0	0	2	0	1	0	0	0	1	1	0	0	1	0	1	1	1	2	1	0	1	0	0	1	0	0	0	0	1	0	0
791	3483	chr01	23199187	0	1	0	0	NA	0	1	0	0	0	0	0	1	0	1	0	0	0	0	0	0	0	0	0	0	0	0	0	0	0	0	0	0	0	0	0	0	0	0	0	0	0	0	0	2	0
792	3484	chr01	23199201	0	1	2	1	NA	0	1	0	1	1	0	0	1	2	0	0	1	0	1	2	1	0	2	0	2	0	1	0	0	1	1	1	0	1	2	2	1	0	3	1	1	2	3	0	0	1
793	3485	chr01	23199209	1	0	0	0	NA	0	0	0	0	0	0	0	1	1	0	0	0	2	0	1	0	0	0	1	1	0	0	1	0	1	1	1	2	1	0	1	0	0	1	0	0	0	0	1	0	0
794	3486	chr01	23199220	1	0	0	0	NA	0	NA	0	0	0	0	0	1	NA	0	0	0	2	0	1	0	0	NA	1	1	0	0	1	0	1	1	1	2	1	0	1	0	0	4	0	0	0	NA	1	NA	0
795	3546	chr01	23475723	0	0	NA	0	NA	0	0	0	0	0	0	0	0	0	0	0	0	0	0	0	0	0	0	0	0	0	0	0	1	0	0	NA	0	0	0	0	0	0	0	0	0	0	0	0	0	0
796	3547	chr01	23475727	0	0	NA	0	NA	0	0	0	0	0	0	0	0	0	0	0	0	0	0	0	0	0	0	0	0	0	0	0	1	0	0	NA	0	0	0	0	0	0	0	0	0	0	0	0	0	0
797	3548	chr01	23475793	0	1	NA	2	NA	1	0	0	0	0	0	0	0	0	0	0	0	0	0	2	0	0	1	0	0	0	2	1	0	0	0	NA	0	0	0	0	0	2	3	2	0	0	1	0	1	0
798	3549	chr01	23499348	0	0	0	1	0	0	0	0	0	0	0	0	0	NA	0	0	0	0	0	0	0	0	0	0	0	NA	0	NA	0	0	0	NA	0	0	0	0	0	0	NA	0	0	NA	0	0	0	0
799	3550	chr01	23499363	0	0	0	0	NA	0	0	0	0	0	0	0	0	0	0	0	0	0	0	0	0	0	0	0	0	0	0	0	0	0	0	NA	0	0	0	0	0	0	NA	0	0	0	0	0	0	0
800	3580	chr01	23592428	1	0	1	0	1	1	0	0	0	0	0	1	0	0	1	1	0	0	0	0	1	1	0	1	0	0	1	NA	0	1	0	1	1	0	0	0	1	1	0	0	0	NA	0	0	0	1
801	3581	chr01	23592431	0	2	1	1	0	0	3	0	1	1	0	0	3	3	1	0	1	0	1	1	1	0	1	2	2	0	1	NA	1	1	1	2	0	1	1	2	1	0	3	1	1	NA	1	0	0	2
802	3582	chr01	23592446	0	0	0	0	0	0	0	0	0	0	0	0	0	0	0	0	0	0	0	0	0	0	0	0	0	0	0	NA	0	0	0	0	0	0	0	0	0	0	0	0	0	NA	0	0	0	0
803	3583	chr01	23592452	0	0	0	0	0	0	0	0	0	0	0	0	0	0	0	0	0	0	0	0	0	0	0	0	0	0	0	NA	1	0	0	0	0	0	0	0	0	0	0	0	0	NA	0	0	0	0
804	3584	chr01	23592460	0	0	0	0	2	1	0	0	1	0	0	0	0	0	1	0	0	0	0	0	0	0	0	0	0	0	0	NA	0	0	0	0	0	0	0	0	0	0	0	0	1	NA	1	1	0	1
805	3585	chr01	23592461	0	0	0	0	0	0	0	0	0	0	0	0	0	0	0	0	0	0	0	0	0	0	0	0	0	0	0	NA	0	0	0	0	0	0	0	0	0	0	0	0	0	NA	0	0	0	0
806	3592	chr01	23592584	0	0	0	0	0	0	0	1	1	1	1	0	0	0	1	1	1	1	1	2	0	0	0	2	0	0	0	NA	0	1	0	NA	2	0	0	1	0	0	0	1	2	0	0	0	1	NA
807	3593	chr01	23592605	0	2	2	1	0	0	1	0	1	1	0	1	2	2	1	0	1	0	2	1	1	0	1	1	1	0	1	NA	2	1	0	NA	0	1	2	2	1	0	2	1	1	2	2	0	NA	NA
808	3594	chr01	23624038	0	0	0	0	0	0	0	0	0	0	0	0	NA	NA	0	0	0	NA	0	0	0	0	0	0	0	0	1	0	0	NA	0	0	0	0	1	0	0	0	0	0	1	0	0	0	0	0
809	3595	chr01	23624039	0	0	0	0	0	0	0	0	0	0	0	0	NA	NA	0	0	0	NA	0	0	0	0	0	0	0	0	0	0	0	NA	0	0	0	0	0	0	0	0	0	0	0	0	0	0	0	0
810	3610	chr01	23783949	0	0	0	0	NA	0	0	0	0	0	0	0	0	0	0	0	0	0	0	0	0	0	0	0	0	0	0	0	1	0	0	NA	0	0	0	0	0	0	0	0	0	0	0	0	0	0
811	3611	chr01	23783951	1	0	0	0	NA	0	0	0	0	0	0	0	0	0	0	0	0	0	0	0	0	0	0	0	1	0	0	0	0	0	0	NA	1	2	0	0	0	0	0	0	0	0	0	1	0	0
812	3612	chr01	23783959	0	1	0	1	NA	1	0	2	0	2	1	1	0	NA	0	1	1	0	1	1	1	1	2	0	0	1	1	1	1	2	0	NA	0	0	0	NA	1	2	2	1	1	1	1	0	2	0
813	3613	chr01	23783993	0	0	NA	0	1	0	NA	0	0	0	0	0	0	0	0	0	0	NA	0	NA	0	0	0	0	0	0	0	0	0	0	NA	NA	0	0	0	0	0	0	0	0	0	0	0	0	0	0
814	3614	chr01	23784000	0	0	NA	0	1	0	NA	3	2	4	2	1	0	1	1	2	2	NA	2	NA	1	2	1	1	0	3	0	0	1	2	NA	NA	1	0	0	1	1	0	0	1	2	1	0	0	3	0
815	3632	chr01	23901194	0	NA	0	0	NA	0	0	2	0	3	1	2	0	NA	0	1	1	0	1	NA	1	1	NA	0	0	1	0	0	3	2	0	0	0	0	0	0	2	0	NA	0	2	2	0	0	1	0
816	3839	chr01	24939722	0	0	NA	0	0	0	0	0	NA	0	0	0	NA	NA	0	0	NA	0	0	0	0	0	NA	0	1	0	0	0	0	0	0	0	0	0	0	0	0	0	0	0	NA	0	0	NA	0	0
817	3840	chr01	24939729	4	4	NA	4	4	4	4	4	NA	3	4	4	NA	NA	2	4	NA	3	4	4	4	4	NA	4	4	4	4	2	4	4	4	4	4	4	4	4	4	4	4	4	NA	4	4	NA	4	4
818	3990	chr01	25816387	0	0	NA	0	0	0	0	0	NA	0	0	0	0	NA	0	0	NA	0	0	0	0	0	NA	0	0	0	0	0	0	0	NA	0	0	1	0	0	0	1	NA	0	0	0	0	0	0	0
819	4121	chr01	28609382	0	0	1	0	0	0	0	0	0	0	0	NA	0	0	NA	1	0	0	0	1	0	0	0	1	0	0	0	1	1	0	0	0	0	0	NA	0	0	0	NA	0	0	0	0	0	1	1
820	4122	chr01	28609386	0	1	0	1	1	0	0	2	0	3	1	0	0	2	NA	1	2	0	2	0	2	1	1	0	0	3	0	1	2	1	1	0	0	0	NA	0	1	1	NA	1	2	1	2	0	1	0
821	4123	chr01	28609388	0	0	0	0	0	0	0	1	1	1	1	0	0	0	NA	3	2	1	1	1	1	0	0	1	0	0	1	0	0	1	0	1	1	2	NA	2	2	0	NA	2	2	0	0	0	1	0
822	4124	chr01	28609394	0	0	0	0	0	0	0	0	0	0	0	0	0	0	NA	0	0	0	0	0	0	0	0	0	0	0	0	0	1	0	0	0	0	0	NA	0	0	0	NA	0	0	0	0	0	0	0
823	4125	chr01	28609414	0	0	3	1	0	0	2	1	1	0	1	2	0	0	NA	0	0	1	1	0	1	3	0	1	0	1	2	0	2	0	1	1	1	1	NA	0	0	0	NA	1	0	0	0	1	1	0
824	4126	chr01	28609421	0	0	0	0	0	0	0	0	0	0	0	0	0	0	NA	0	0	0	0	0	0	0	0	0	0	0	0	0	1	0	0	0	0	0	NA	0	0	0	NA	0	0	0	0	0	0	0
825	4127	chr01	28609430	0	0	2	1	0	0	2	1	1	0	1	2	0	0	NA	0	0	1	1	1	1	3	0	1	0	1	2	0	2	0	1	1	1	1	NA	0	0	0	NA	1	0	0	0	1	0	0
826	4128	chr01	28609443	0	0	2	2	NA	1	2	1	1	0	1	3	0	0	0	0	0	1	1	0	1	3	0	1	0	2	2	0	2	0	1	1	1	1	0	0	0	0	0	1	0	0	0	1	0	0
827	4129	chr01	28609464	0	0	2	2	NA	1	2	1	1	0	1	3	0	0	0	0	0	1	1	0	1	3	0	1	0	2	2	0	2	0	1	1	1	1	0	0	0	0	0	1	0	0	0	1	0	0
828	4130	chr01	28609473	0	0	0	0	NA	0	0	1	1	1	1	0	0	0	2	3	3	2	1	1	1	0	0	1	0	0	1	0	0	1	0	2	1	2	0	3	1	0	0	2	2	0	0	0	1	0
829	4131	chr01	28609482	0	NA	NA	2	0	1	NA	1	1	0	1	3	0	NA	0	0	0	1	2	0	1	3	0	2	0	2	2	0	1	0	1	1	1	1	NA	0	0	0	0	2	0	0	0	1	0	0
830	4132	chr01	28609527	0	NA	NA	2	0	0	NA	0	2	1	0	0	0	NA	1	0	0	0	0	0	1	0	2	0	0	0	1	0	0	0	1	0	0	0	NA	1	1	0	0	0	0	2	1	0	0	2
831	4133	chr01	28609528	0	NA	NA	0	0	0	NA	0	0	0	0	0	1	NA	0	0	0	0	0	0	0	0	0	0	0	0	0	1	0	0	0	0	0	0	NA	0	0	0	0	0	0	0	0	0	0	0
832	4134	chr01	28609530	0	NA	NA	0	0	0	NA	0	0	1	0	0	0	NA	0	0	0	1	0	0	0	1	0	0	0	0	0	0	1	0	0	0	0	0	NA	0	0	0	1	1	0	0	0	0	NA	0
833	4152	chr01	28871335	0	0	0	0	0	0	0	0	0	1	0	0	0	0	0	0	NA	0	NA	0	0	0	0	0	0	0	0	1	0	0	0	0	0	0	0	0	0	0	0	0	0	0	0	0	0	0
834	4153	chr01	28871338	0	0	0	1	0	0	0	1	1	0	0	0	0	0	0	0	NA	1	NA	0	0	0	0	0	0	1	0	0	0	1	0	1	0	0	1	0	0	1	0	0	0	0	0	1	1	0
835	4154	chr01	28871347	0	1	0	0	0	1	1	0	0	0	0	0	1	0	1	0	NA	0	NA	0	0	0	0	0	0	0	0	0	0	0	0	0	0	0	0	0	0	1	0	0	0	0	0	0	0	0
836	4155	chr01	28871357	0	1	0	1	2	0	0	2	0	2	1	0	0	1	0	1	NA	0	NA	0	1	1	2	0	0	2	0	1	1	1	2	0	0	0	0	0	2	1	1	1	2	1	1	0	1	0
837	4156	chr01	28871373	1	0	0	0	0	0	0	0	0	0	0	0	1	1	0	0	NA	0	NA	2	0	0	0	1	1	0	0	1	0	1	1	1	1	1	0	1	0	0	1	0	0	0	0	1	0	0
838	4157	chr01	28871386	0	0	0	0	0	0	0	0	0	0	0	0	0	0	0	0	NA	0	NA	0	0	1	0	0	0	0	0	0	0	1	0	0	0	0	0	0	0	0	0	0	0	0	0	0	0	0
839	4158	chr01	28871416	0	0	1	1	NA	0	0	0	1	1	0	0	0	0	0	0	0	0	0	0	1	0	1	0	0	0	1	0	0	0	1	0	0	0	0	1	1	0	0	0	0	2	1	0	0	2
840	4159	chr01	28871418	0	0	0	0	NA	0	0	0	0	0	0	0	2	2	0	0	2	0	1	1	0	0	1	1	1	0	0	0	0	0	0	0	0	0	1	0	0	0	1	0	0	0	0	0	0	0
841	4160	chr01	28871433	0	2	0	1	1	0	0	2	0	2	1	0	0	1	0	1	1	0	2	0	1	1	1	0	0	2	0	1	1	2	1	0	0	0	0	0	1	1	1	2	1	1	1	0	1	0
842	4161	chr01	28871444	1	3	2	4	4	3	3	4	4	4	4	3	4	4	3	3	4	3	4	2	4	4	2	4	4	4	4	3	2	4	4	4	4	4	3	3	2	2	4	4	3	3	4	4	3	4
843	4162	chr01	28871446	1	0	0	0	2	1	0	1	2	1	1	0	0	0	2	2	2	1	1	1	1	0	0	1	1	0	0	2	0	1	0	1	2	1	0	1	1	0	0	1	1	0	1	2	2	2
844	4163	chr01	28871466	0	1	1	0	0	0	0	0	0	0	0	0	0	0	0	0	0	0	0	0	0	0	0	0	0	0	0	0	0	0	0	0	0	0	0	0	0	0	1	1	1	0	1	0	0	0
845	4164	chr01	28871474	0	2	0	2	1	0	0	3	0	2	2	0	0	1	0	1	1	0	2	0	1	1	1	0	0	1	0	1	1	3	1	1	0	1	0	1	1	1	1	2	1	1	1	0	1	0
846	4165	chr01	28871485	0	0	NA	0	0	0	0	0	NA	0	0	0	0	0	NA	0	0	0	0	0	0	0	0	1	0	0	1	0	0	0	0	0	0	0	0	0	0	0	0	0	0	0	0	0	0	NA
847	4166	chr01	28871488	0	0	NA	1	0	0	0	0	NA	1	0	0	0	0	NA	0	0	0	0	0	1	0	1	0	0	0	1	0	0	0	0	0	0	0	0	1	1	0	0	0	0	2	2	0	0	NA
848	4167	chr01	28871492	0	0	NA	0	0	0	0	0	NA	0	0	0	0	0	NA	0	0	0	0	0	0	0	0	0	0	0	0	1	0	0	0	0	0	0	0	0	0	0	0	0	0	0	0	0	1	NA
849	4169	chr01	28871529	0	1	1	0	NA	0	1	0	0	0	0	0	0	0	0	0	0	0	0	0	0	0	0	0	0	0	0	0	0	0	0	0	0	0	0	0	0	0	1	1	1	0	2	0	0	0
850	4170	chr01	28871535	1	0	0	0	NA	0	0	0	0	0	0	0	1	1	0	0	0	1	0	1	0	0	0	1	1	0	0	1	0	1	1	1	1	1	0	1	0	0	1	0	0	0	0	1	0	0
851	4171	chr01	28871545	0	1	0	0	NA	1	1	0	0	0	0	0	2	2	1	0	1	0	1	1	0	0	2	1	1	0	0	0	0	0	0	0	0	0	2	0	0	1	1	0	0	0	0	0	1	0
852	4172	chr01	28871558	0	1	0	0	NA	1	1	0	0	0	0	0	2	2	1	0	1	0	1	1	0	0	2	1	1	0	0	0	0	0	0	0	0	0	1	0	0	1	1	0	0	0	0	0	1	0
853	4174	chr01	28871567	0	0	1	2	NA	2	1	1	1	0	1	2	0	0	0	0	0	1	1	0	1	1	0	2	0	2	1	0	1	0	1	1	1	1	0	1	0	0	0	1	0	0	0	1	0	0
854	4175	chr01	28871585	0	0	1	2	NA	2	1	1	1	0	1	2	0	0	0	0	0	1	1	0	1	1	0	2	0	2	1	0	1	0	1	1	1	1	0	1	0	0	0	1	0	0	0	1	0	0
855	4176	chr01	28871588	0	0	1	2	NA	2	1	1	1	0	1	2	0	0	0	0	0	1	1	0	1	1	0	2	0	2	1	0	1	0	1	1	1	1	0	1	0	0	0	1	0	0	0	1	0	0
856	4177	chr01	28871589	0	0	0	0	NA	0	0	0	0	0	0	0	0	0	0	0	0	0	0	0	0	0	0	0	0	0	0	0	0	0	0	0	0	0	1	0	0	0	0	0	0	0	0	0	0	0
857	4178	chr01	28871599	0	0	0	0	0	0	0	0	0	0	0	NA	0	0	0	0	0	0	0	0	0	0	0	0	0	1	0	0	0	0	0	0	0	0	1	0	0	0	0	0	0	0	0	0	NA	0
858	4179	chr01	28871602	1	0	1	1	1	1	1	0	1	0	1	NA	1	0	1	1	1	1	0	1	1	0	1	1	1	0	0	1	1	0	0	1	0	0	0	0	1	0	1	1	1	1	0	0	NA	1
859	4232	chr01	29180603	0	0	NA	1	0	0	0	0	1	1	0	0	0	NA	0	0	0	0	0	0	0	0	1	0	NA	0	1	0	0	0	2	0	0	0	0	1	1	0	0	0	0	2	1	0	0	2
860	4241	chr01	29464852	0	0	1	3	NA	1	1	2	1	0	2	2	0	0	0	0	0	1	1	0	1	4	0	1	0	4	1	NA	2	NA	2	1	1	1	1	0	0	0	0	1	0	0	0	NA	0	0
861	4242	chr01	29464891	0	2	1	0	NA	0	1	0	0	0	0	0	0	0	0	0	0	0	0	0	0	0	0	0	0	0	0	NA	0	NA	0	0	0	0	0	0	0	0	1	1	1	0	2	NA	0	0
862	4243	chr01	29464897	0	0	1	1	NA	0	0	0	1	2	0	0	1	4	0	0	1	0	1	2	1	0	2	1	4	0	1	NA	0	NA	2	0	0	0	1	1	1	0	3	0	0	3	2	NA	0	4
863	4244	chr01	29464902	0	0	1	1	NA	0	0	0	1	2	0	0	0	0	0	0	0	0	0	0	1	0	0	0	0	0	1	NA	0	NA	2	0	0	0	0	1	1	0	0	0	0	3	2	NA	0	4
864	4245	chr01	29464905	0	0	1	3	NA	1	1	2	1	0	2	2	0	0	0	0	0	1	1	0	2	4	0	1	0	4	1	NA	4	NA	2	1	1	2	0	0	0	0	0	1	1	0	0	NA	1	0
865	4246	chr01	29464916	0	0	1	3	NA	1	1	2	1	0	2	2	0	0	0	0	0	1	1	0	2	4	0	1	0	4	1	NA	2	NA	2	1	1	2	0	0	0	0	0	1	0	0	0	NA	0	0
866	4247	chr01	29464921	0	2	1	0	NA	0	1	0	0	0	0	0	0	0	0	0	0	0	0	0	0	0	0	0	0	0	0	NA	0	NA	0	0	0	0	0	0	0	0	1	1	1	0	2	NA	0	0
867	4248	chr01	29464936	4	1	1	0	NA	2	1	2	2	2	2	2	0	0	2	4	3	3	1	2	2	0	2	3	0	0	1	NA	2	NA	0	3	3	2	1	3	3	3	0	1	3	1	0	NA	3	0
868	4249	chr01	29507282	1	1	0	1	0	0	1	0	1	1	0	1	0	1	0	1	0	0	0	0	1	NA	0	0	1	NA	0	NA	0	0	1	0	0	1	1	1	0	0	0	1	1	1	0	0	0	0
869	4250	chr01	29507284	0	1	1	0	0	0	1	0	0	0	0	0	0	0	0	0	0	0	0	0	0	0	0	0	0	NA	0	NA	0	0	0	0	0	0	0	0	0	0	1	1	1	0	2	0	0	0
870	4251	chr01	29507296	2	1	1	1	0	1	1	0	0	0	0	1	0	0	1	1	0	1	0	1	0	0	1	0	0	NA	1	NA	0	0	0	0	0	0	1	0	1	1	0	0	0	1	0	0	0	0
871	4252	chr01	29507303	0	2	0	1	1	0	0	3	0	2	1	0	0	0	0	1	1	0	2	0	1	1	1	0	0	NA	0	NA	2	2	1	0	0	0	0	0	2	2	2	2	1	1	1	0	1	0
872	4253	chr01	29507319	0	0	1	1	NA	1	1	0	1	0	1	1	0	0	0	0	0	1	0	0	1	1	0	0	0	1	1	0	1	0	1	1	1	1	0	0	0	0	0	1	0	0	0	1	0	0
873	4254	chr01	29507332	0	0	0	0	NA	0	0	0	0	0	0	0	0	0	0	0	0	0	0	0	0	0	0	0	0	0	0	0	0	0	0	0	0	0	1	0	0	0	0	0	0	0	0	0	0	0
874	4255	chr01	29507349	0	1	0	1	NA	0	0	3	0	2	1	0	0	1	0	1	1	0	1	0	1	1	1	0	0	2	0	1	1	2	1	0	0	0	0	0	1	1	1	1	1	1	1	0	2	0
875	4256	chr01	29507355	0	1	0	0	NA	1	1	0	0	0	0	0	1	0	1	0	0	0	0	0	0	0	0	0	0	0	0	0	0	0	0	0	0	0	0	0	0	2	0	0	0	0	0	0	0	0
876	4257	chr01	29507368	2	0	0	0	NA	0	0	0	0	0	0	0	1	1	0	0	0	1	0	1	0	0	0	1	2	0	0	2	0	1	1	2	1	1	0	2	0	0	1	0	0	0	0	1	0	0
877	4258	chr01	29507369	2	1	1	0	NA	1	1	1	1	1	1	1	0	0	2	3	2	3	1	2	1	0	1	2	0	0	1	1	2	1	0	2	1	1	1	2	2	1	0	1	2	1	0	0	2	0
878	4260	chr01	29507383	0	1	0	0	0	1	1	0	0	0	0	0	1	0	1	0	0	0	0	0	0	0	0	0	0	0	0	0	0	0	0	0	0	0	0	0	0	2	0	0	0	0	0	0	0	0
879	4261	chr01	29507396	0	0	NA	1	0	0	1	1	1	0	1	1	0	0	0	0	0	0	1	0	NA	NA	0	1	0	1	1	0	1	0	1	1	1	1	0	1	0	0	0	1	0	0	0	0	0	0
880	4262	chr01	29523192	0	0	0	0	0	0	0	0	0	0	0	0	0	0	0	0	NA	0	0	0	NA	0	NA	0	0	NA	0	0	NA	0	0	0	0	0	0	0	0	0	0	0	0	0	0	0	NA	0
881	4263	chr01	29523200	1	0	0	0	0	0	0	0	0	0	0	0	1	1	0	0	0	2	0	0	0	0	0	1	2	NA	0	2	0	1	2	2	1	2	0	1	0	0	1	0	0	0	0	1	0	0
882	4264	chr01	29523252	0	0	0	0	0	0	0	0	0	0	0	1	0	0	0	0	0	0	0	0	0	0	0	0	1	NA	0	0	0	0	0	0	0	0	1	0	0	0	0	0	0	0	0	0	0	0
883	4265	chr01	29523261	0	2	1	0	0	0	1	0	0	0	0	0	0	0	0	0	0	0	0	0	0	0	0	0	0	NA	0	0	0	0	0	0	0	0	0	0	0	0	1	1	2	0	1	0	0	0
884	4266	chr01	29523270	1	0	0	0	0	0	0	0	0	0	0	0	0	0	0	0	0	0	0	0	0	0	0	0	0	NA	1	0	0	0	0	0	1	0	0	0	0	0	0	0	0	0	0	1	0	0
885	4267	chr01	29523274	2	1	1	0	0	1	2	2	1	2	1	1	0	0	2	4	2	2	1	3	1	0	1	1	0	NA	2	1	3	3	0	1	1	1	1	2	3	1	0	1	2	1	0	0	4	0
886	4268	chr01	29523277	0	0	0	0	0	0	0	0	0	0	0	0	0	0	0	0	0	0	0	0	NA	0	0	0	0	NA	0	0	NA	0	0	0	0	NA	1	0	0	0	0	0	0	0	0	0	NA	0
887	4322	chr01	30118838	0	0	0	0	0	0	0	0	NA	NA	0	0	0	0	0	0	0	NA	0	0	0	0	0	0	0	0	0	0	0	0	0	0	0	0	0	0	0	0	0	0	NA	NA	0	0	0	0
888	4382	chr01	30351969	0	4	NA	1	1	0	NA	2	0	3	1	0	0	4	0	1	2	NA	1	NA	1	1	4	0	0	2	0	2	1	2	2	0	0	0	0	NA	2	4	NA	1	2	4	2	0	1	NA
889	4418	chr01	30432338	0	0	NA	0	0	0	NA	0	0	NA	0	0	0	NA	0	NA	NA	NA	0	0	NA	1	NA	0	0	0	0	0	0	0	0	NA	0	1	0	NA	NA	NA	0	0	0	0	0	0	0	0
890	4419	chr01	30432354	1	0	NA	0	0	0	NA	0	0	NA	0	0	1	NA	0	NA	NA	NA	0	2	NA	0	NA	2	2	0	0	1	0	2	1	NA	1	1	0	NA	NA	NA	2	1	0	0	0	1	0	0
891	4420	chr01	30432377	0	0	NA	0	0	1	0	0	0	NA	0	0	0	NA	1	NA	NA	0	0	0	NA	0	NA	0	0	0	0	0	0	0	0	NA	0	0	0	NA	0	NA	0	0	0	0	0	0	0	0
892	4456	chr01	30790664	0	0	0	1	1	0	1	1	0	0	0	0	NA	NA	0	1	1	0	0	0	0	0	1	0	NA	0	0	0	0	0	0	NA	0	0	1	0	0	0	0	0	0	0	0	0	0	0
893	4465	chr01	30870905	0	0	0	0	NA	0	0	2	2	1	1	0	0	0	1	3	2	1	1	2	1	0	0	1	0	0	0	0	1	2	0	2	1	1	0	2	1	0	0	1	2	0	0	0	2	0
894	4466	chr01	30870910	0	2	1	0	NA	2	2	0	0	0	0	0	3	3	1	0	2	0	1	1	0	0	1	1	1	0	0	0	0	1	0	1	0	2	3	1	0	1	2	1	2	0	1	1	1	0
895	4467	chr01	30870917	0	2	1	1	NA	2	2	0	1	1	0	0	3	3	1	0	2	0	1	1	1	0	2	1	1	0	1	0	0	1	1	1	0	2	3	1	1	1	2	1	2	2	2	1	1	2
896	4468	chr01	30870920	0	2	1	0	NA	0	1	0	0	0	0	0	0	0	0	0	0	0	0	0	0	0	0	0	0	0	0	0	0	0	0	0	0	0	0	0	0	0	1	1	2	0	1	1	0	0
897	4469	chr01	30870935	0	0	1	1	NA	0	0	0	1	1	0	0	0	0	0	0	0	0	0	0	1	0	1	0	0	0	1	0	0	0	1	0	0	0	0	1	1	0	0	0	0	2	1	0	0	1
898	4470	chr01	30870938	4	4	3	3	NA	3	3	3	3	4	3	2	4	4	4	4	4	3	2	4	3	2	4	3	4	2	3	4	2	4	2	3	3	3	4	3	4	4	4	3	4	4	4	3	4	4
899	4501	chr01	30971543	1	0	0	0	NA	0	0	0	0	0	0	0	2	2	0	0	0	1	0	1	0	0	0	2	2	0	0	1	0	1	1	1	1	1	0	1	0	0	1	0	0	0	0	1	0	0
900	4502	chr01	30971576	1	2	2	1	NA	1	2	0	1	1	0	0	3	3	1	0	1	1	1	3	1	0	2	2	3	0	1	1	0	2	2	2	1	2	2	2	1	1	3	1	1	2	2	1	1	2
901	4503	chr01	30971586	1	2	2	1	NA	1	2	0	1	1	0	0	3	3	1	0	1	1	1	3	1	0	2	2	3	0	1	1	0	3	2	2	1	2	2	2	1	1	3	1	1	2	2	1	1	2
902	4504	chr01	30971616	0	0	0	0	NA	0	0	0	0	0	0	0	0	0	0	0	0	0	0	0	1	0	0	0	0	0	0	0	0	0	0	0	0	0	0	0	0	0	0	0	0	0	0	0	0	0
903	4609	chr01	31653264	0	0	NA	0	0	0	NA	0	1	1	0	0	0	NA	0	0	0	0	0	0	0	1	0	0	0	0	0	0	0	0	0	NA	0	0	NA	0	0	0	0	0	0	0	0	0	0	NA
904	4613	chr01	31653283	0	0	NA	0	0	0	NA	0	0	0	0	0	0	NA	0	0	0	0	0	0	0	0	0	0	0	0	0	0	1	0	0	NA	0	0	NA	0	0	0	0	0	0	0	0	0	0	NA
905	4620	chr01	31798011	1	0	NA	0	NA	1	0	0	0	0	0	0	2	0	0	0	NA	0	0	0	0	0	0	0	2	0	0	0	0	0	0	0	1	0	0	0	0	0	0	0	0	0	0	1	0	2
906	4628	chr01	31884952	1	3	3	4	2	0	3	3	3	3	1	3	4	4	NA	2	3	1	3	3	2	NA	3	2	1	3	3	2	1	3	4	NA	1	1	3	2	3	2	4	3	2	3	3	1	1	2
907	4629	chr01	31885407	2	0	0	0	0	1	0	0	1	0	0	0	NA	NA	0	0	0	NA	0	0	0	0	0	0	1	NA	1	NA	0	0	0	NA	2	0	0	0	0	0	0	0	0	0	0	1	0	1
908	4630	chr01	31885447	0	1	1	0	0	0	1	0	0	0	0	0	NA	0	0	0	0	NA	0	0	0	0	0	0	0	NA	0	NA	0	0	0	NA	0	0	0	0	0	0	1	0	0	0	1	0	0	0
909	4631	chr01	31885450	0	1	0	2	1	0	1	2	0	1	2	0	NA	1	1	0	1	NA	1	0	1	1	0	0	0	NA	0	NA	1	2	2	NA	0	0	0	0	0	3	1	1	1	1	1	0	0	0
910	4632	chr01	31885482	0	0	0	0	0	0	0	0	0	0	0	0	NA	0	0	0	0	NA	0	0	0	0	0	0	0	NA	1	NA	0	1	0	NA	0	1	0	1	0	0	0	0	0	0	0	0	0	0
911	4743	chr01	32476280	4	4	4	4	NA	4	4	4	4	4	4	4	4	4	4	4	4	4	4	4	3	4	4	4	4	4	2	4	2	4	4	4	4	4	4	4	4	4	4	4	3	4	4	4	4	4
912	4744	chr01	32476295	3	3	4	4	NA	4	4	4	4	4	4	3	2	2	4	4	4	2	4	3	3	4	3	3	3	4	2	3	2	3	3	3	2	3	4	2	4	4	2	4	3	4	4	3	4	4
913	4745	chr01	32476299	0	0	1	0	NA	0	0	0	0	0	0	0	0	0	0	0	0	0	0	0	0	0	0	0	0	0	0	0	0	0	0	0	0	0	0	0	0	0	0	0	0	0	0	0	0	0
914	4747	chr01	32487049	0	0	1	1	0	0	0	0	1	1	0	0	NA	NA	0	0	0	0	0	0	1	0	1	0	NA	1	1	0	0	0	1	0	0	0	1	2	1	0	0	0	0	2	1	0	0	2
915	4881	chr01	32889006	0	0	0	0	0	0	0	0	0	0	0	0	0	0	0	0	0	0	0	0	0	0	0	0	0	0	0	0	0	1	0	0	0	0	0	0	0	NA	0	0	0	0	0	0	0	0
916	4882	chr01	32889009	3	1	1	0	1	3	1	1	1	1	2	1	1	0	3	2	3	1	1	1	0	0	1	1	2	0	1	1	0	3	0	1	2	1	2	2	1	NA	0	2	1	1	1	3	1	2
917	4883	chr01	32889020	0	0	0	0	0	0	0	0	0	0	0	0	1	0	0	0	0	0	0	1	0	0	0	0	0	0	0	0	0	0	0	0	0	0	0	0	0	NA	0	0	0	0	0	0	0	0
918	4884	chr01	32889028	0	0	0	0	0	1	0	0	0	1	0	0	0	0	0	0	0	1	0	1	0	1	0	0	0	1	1	0	0	0	0	0	0	1	0	0	0	NA	0	0	0	0	0	1	1	1
919	4885	chr01	32889069	0	0	0	0	NA	0	0	0	0	0	0	0	1	0	0	0	0	0	0	1	0	0	0	0	0	0	0	0	0	1	0	0	0	0	0	0	0	0	0	0	0	0	0	0	0	0
920	4891	chr01	32893265	0	NA	2	4	NA	2	2	2	2	0	1	1	NA	NA	0	0	0	1	3	0	2	3	NA	2	0	4	1	0	2	0	4	3	1	2	0	1	0	0	NA	2	0	0	0	0	0	0
921	4925	chr01	33114662	1	0	0	0	0	0	0	0	0	0	0	0	NA	NA	0	0	0	0	0	0	0	1	0	0	0	0	0	0	0	0	0	NA	0	0	NA	NA	0	0	0	0	0	0	0	0	0	0
922	4926	chr01	33114663	1	1	0	1	1	0	1	0	1	0	0	1	NA	NA	0	0	1	1	0	1	1	0	0	0	0	0	0	0	1	0	0	NA	0	0	NA	NA	1	0	0	1	1	1	1	0	0	1
923	4927	chr01	33114664	0	1	0	NA	NA	1	2	0	0	0	0	0	NA	0	1	0	0	0	0	0	0	0	0	0	0	0	0	0	0	0	0	0	0	0	0	0	0	1	0	0	0	0	0	0	0	0
924	4928	chr01	33114668	0	0	1	1	NA	0	0	0	1	0	0	1	NA	NA	0	0	1	0	0	1	0	0	0	1	0	1	0	0	0	1	0	0	0	0	NA	NA	0	0	0	0	0	1	0	0	0	0
925	4929	chr01	33114680	2	1	3	2	2	2	2	1	2	0	1	3	NA	NA	2	1	0	3	1	3	1	3	2	NA	0	1	2	2	2	0	2	2	1	3	NA	NA	1	2	0	1	0	2	2	2	1	2
926	4930	chr01	33114705	3	1	3	2	NA	2	3	1	2	0	1	3	NA	NA	2	1	0	3	1	3	1	3	2	NA	0	1	2	2	2	0	2	2	1	3	NA	NA	1	2	0	1	0	2	2	2	1	2
927	4931	chr01	33114714	0	0	0	0	NA	0	0	0	0	0	0	0	NA	NA	0	0	0	0	0	0	0	0	0	NA	0	0	0	0	0	0	0	0	0	0	NA	NA	0	0	0	0	0	0	0	0	0	0
928	4935	chr01	33169182	0	0	1	0	NA	0	0	0	0	0	0	0	0	NA	0	0	0	0	0	NA	0	0	1	0	0	0	0	0	0	0	0	0	0	0	0	0	0	0	0	0	0	0	0	0	0	0
929	4936	chr01	33169193	0	0	0	0	NA	0	0	0	0	0	0	0	1	NA	0	0	0	0	1	NA	0	0	0	0	1	0	0	0	0	0	0	0	0	0	2	0	0	0	0	0	0	0	0	2	0	0
930	4937	chr01	33169217	0	0	0	0	NA	0	0	0	0	0	0	0	0	NA	0	0	0	0	0	NA	0	0	0	0	0	0	0	0	0	0	0	0	0	0	0	0	0	0	1	0	0	0	0	0	0	0
931	4938	chr01	33169227	0	1	0	0	NA	1	1	0	0	0	0	0	2	NA	1	0	0	0	0	NA	0	0	0	0	0	0	0	0	0	0	0	0	0	0	0	0	0	1	0	0	0	0	0	0	0	0
932	4939	chr01	33169247	0	1	0	0	NA	1	1	0	0	0	0	0	3	NA	1	0	0	0	0	NA	0	0	0	0	0	0	0	0	0	0	0	0	0	0	0	0	0	1	0	0	0	0	0	0	0	0
933	4941	chr01	33208548	0	0	NA	0	0	0	0	0	0	0	0	0	2	0	0	0	0	0	0	0	0	0	0	0	2	0	0	0	0	0	0	NA	0	NA	1	0	0	0	0	0	0	0	0	1	0	0
934	4945	chr01	33208608	1	0	0	1	NA	1	0	0	0	0	0	0	0	0	0	0	0	0	0	0	0	0	0	0	0	0	0	0	0	0	0	0	0	0	0	0	0	1	0	0	0	0	0	0	0	0
935	4946	chr01	33208613	1	0	0	1	NA	1	0	0	0	0	0	0	0	0	0	0	0	0	0	0	0	0	0	0	0	0	0	0	0	0	0	0	0	0	0	0	0	1	0	0	0	0	0	0	0	0
936	4968	chr01	33292760	0	1	2	0	NA	0	1	0	0	0	0	0	0	0	0	0	0	0	0	0	0	0	0	0	0	0	0	0	0	0	0	0	0	0	0	0	0	0	1	1	1	0	1	0	0	0
937	4969	chr01	33292768	0	2	0	1	NA	0	1	2	0	3	1	0	0	1	0	2	1	0	1	0	2	1	1	0	0	3	0	2	1	1	1	0	0	0	0	0	1	1	1	1	1	1	1	0	1	0
938	4970	chr01	33292783	0	1	0	0	NA	1	1	0	0	0	0	0	1	0	1	0	0	0	0	0	0	0	0	0	0	0	0	0	0	0	0	0	0	0	0	0	0	1	0	0	0	0	0	0	0	0
939	4971	chr01	33297103	1	1	0	0	NA	1	1	0	0	0	0	1	2	1	2	0	0	1	0	1	0	0	0	1	1	0	0	1	0	2	1	1	1	1	1	1	0	1	2	0	0	0	0	1	0	0
940	4972	chr01	33297116	0	1	0	0	NA	1	1	0	0	0	0	0	1	0	2	0	0	1	0	0	0	0	0	0	0	0	0	1	0	0	0	0	0	0	0	0	0	1	0	0	0	0	0	0	0	0
941	4973	chr01	33297122	4	4	4	4	NA	4	4	4	4	4	4	4	4	4	4	4	4	4	4	4	3	4	4	4	4	4	3	4	3	4	4	4	4	4	4	4	4	4	4	4	3	4	4	4	4	4
942	4974	chr01	33297132	1	2	1	0	NA	1	2	0	1	2	0	0	3	3	2	0	1	1	1	2	1	0	2	2	1	0	0	1	0	2	2	2	1	2	2	2	2	1	3	1	1	2	2	1	1	2
943	4975	chr01	33297152	0	1	0	0	NA	1	1	0	0	0	0	0	1	0	2	0	0	0	0	0	0	0	0	0	0	0	0	0	0	0	0	0	0	0	0	0	0	1	0	0	0	0	0	0	0	0
944	4976	chr01	33297181	0	1	0	0	0	2	1	0	0	0	0	0	1	0	2	0	0	1	0	0	0	0	0	0	0	1	0	0	0	0	0	0	0	1	0	0	0	1	0	0	0	0	0	0	1	0
945	4977	chr01	33297192	1	0	0	0	0	0	0	0	0	0	0	0	1	1	0	0	0	1	0	1	0	0	0	2	1	0	0	1	0	1	2	1	1	1	0	1	0	0	1	0	0	0	0	2	0	0
946	4978	chr01	33297247	0	0	0	0	0	0	0	0	0	0	0	0	0	0	0	0	0	0	0	0	0	0	0	0	0	1	0	0	0	0	0	0	0	1	0	0	0	0	0	0	1	0	0	1	0	0
947	4999	chr01	33628267	0	0	0	0	0	0	0	0	0	0	0	0	2	0	0	0	0	0	0	0	0	0	0	0	2	0	0	0	0	0	0	0	0	0	1	0	0	0	0	0	0	0	0	2	0	0
948	5000	chr01	33628278	1	0	0	0	0	0	0	0	0	0	0	0	1	3	0	0	0	1	0	1	0	0	0	1	1	0	0	1	0	1	1	1	1	1	0	1	0	0	2	0	0	0	0	1	0	0
949	5001	chr01	33628282	0	1	1	0	0	0	1	0	1	1	0	0	1	1	0	0	2	0	1	1	1	0	2	1	1	0	0	0	0	1	1	1	0	1	1	2	1	0	2	1	1	2	2	0	0	2
950	5002	chr01	33628284	1	0	0	0	0	0	0	0	0	1	0	0	1	3	0	0	0	1	0	1	0	0	0	1	1	0	0	1	0	1	1	1	1	1	0	1	0	0	2	0	0	0	0	1	0	0
951	5003	chr01	33628299	1	0	0	0	0	0	0	0	0	0	0	0	1	3	0	0	0	1	0	1	0	0	0	1	1	0	0	1	0	1	1	1	1	1	0	1	0	0	2	0	0	0	0	1	0	0
952	5004	chr01	33628319	1	0	0	0	0	0	0	0	0	NA	0	0	2	NA	0	0	0	1	0	1	0	0	0	2	1	0	0	1	0	1	1	1	1	1	1	1	0	0	4	0	0	NA	0	1	0	0
953	5005	chr01	33628322	1	0	0	0	0	0	0	0	0	NA	0	0	2	NA	0	0	0	1	0	1	0	0	0	2	1	0	0	1	0	1	1	1	1	1	1	2	0	0	4	0	0	NA	0	1	0	0
954	5006	chr01	33628329	1	0	0	0	0	0	0	0	0	NA	0	0	2	NA	0	0	0	1	0	1	0	0	0	2	1	0	0	1	0	1	1	1	1	1	0	1	0	0	4	0	0	NA	0	1	0	0
955	5007	chr01	33628333	0	0	0	0	0	0	0	0	0	NA	0	0	0	NA	0	0	1	1	0	0	0	0	0	0	1	0	0	0	0	1	0	0	0	0	0	0	0	0	0	0	0	NA	0	0	0	0
956	5110	chr01	34165921	0	0	0	0	NA	0	0	0	0	0	0	0	0	0	0	0	0	0	0	0	0	0	0	0	0	0	0	0	0	0	0	0	0	0	0	0	0	0	0	0	0	0	0	0	0	0
957	5111	chr01	34165946	0	0	0	0	NA	0	0	0	0	0	0	0	0	0	0	0	0	0	0	0	0	0	0	0	0	0	0	0	0	0	0	0	0	0	1	0	0	0	0	0	0	0	0	0	1	0
958	5112	chr01	34165990	0	0	0	0	0	0	0	0	0	NA	0	0	0	0	0	0	0	0	0	0	0	0	0	0	NA	0	0	0	0	NA	0	0	0	0	0	0	0	NA	0	0	0	1	0	NA	0	0
959	5113	chr01	34166002	0	1	1	0	0	0	3	0	0	NA	0	0	4	3	0	0	1	0	1	1	0	0	1	1	NA	0	0	0	0	NA	0	1	0	1	3	1	0	NA	3	1	1	0	1	NA	0	0
960	5114	chr01	34166003	0	0	0	0	1	0	0	2	0	NA	1	0	0	1	0	1	2	0	1	0	1	1	0	0	NA	1	0	2	2	NA	2	0	0	0	0	0	1	NA	1	1	2	2	2	NA	1	0
961	5192	chr01	34467242	0	2	NA	0	0	0	1	0	0	0	0	0	NA	NA	0	0	0	0	0	0	0	0	0	0	NA	0	0	0	0	0	0	0	0	0	0	NA	0	0	1	1	2	0	1	0	0	0
962	5193	chr01	34467247	0	0	NA	0	0	0	0	0	0	0	0	0	NA	NA	0	0	0	0	1	0	0	0	0	0	NA	0	0	0	0	0	0	NA	0	0	0	NA	0	0	0	0	0	0	0	0	0	0
963	5420	chr01	35459201	1	0	1	1	1	1	1	1	0	1	0	NA	1	NA	1	1	0	0	0	0	0	0	1	0	1	0	1	0	1	1	1	1	0	1	1	0	0	1	1	1	1	NA	1	1	1	0
964	5421	chr01	35459243	1	0	0	0	0	0	0	0	0	0	0	0	1	1	0	0	0	1	0	2	0	0	0	1	0	0	0	1	0	1	1	1	1	1	0	1	0	0	1	0	0	0	0	1	0	0
965	5422	chr01	35461135	0	0	NA	1	0	0	0	0	0	0	0	0	0	NA	0	NA	0	NA	0	0	0	0	0	0	0	NA	1	0	NA	0	0	0	0	0	0	NA	0	0	0	0	0	0	0	0	0	0
966	5423	chr01	35461155	2	3	1	1	2	1	2	0	1	0	2	1	2	0	1	1	0	NA	0	2	0	1	1	0	2	0	1	1	0	0	0	0	0	0	3	1	1	2	0	0	0	1	1	3	1	2
967	5424	chr01	35461163	0	0	0	0	NA	0	0	0	0	0	0	0	0	0	0	0	0	0	0	0	0	0	0	0	0	0	0	0	0	1	0	1	0	1	0	1	0	0	0	0	0	0	0	0	0	0
968	5425	chr01	35461166	0	1	1	0	NA	0	1	0	1	1	0	0	1	3	0	0	1	0	1	1	1	0	2	1	1	0	0	0	0	1	1	1	0	1	1	2	1	0	2	1	1	2	2	0	0	2
969	5426	chr01	35461227	0	1	1	0	NA	1	1	0	1	0	0	0	2	2	1	0	1	0	0	1	0	0	1	1	0	0	0	0	0	1	1	1	0	1	1	1	1	1	2	1	1	1	1	0	1	1
970	5427	chr01	35461243	0	1	NA	0	0	0	1	0	1	1	0	0	1	2	0	0	1	0	1	1	1	0	1	1	NA	0	0	NA	0	1	1	1	0	1	0	2	1	0	2	1	1	2	1	0	0	2
971	5428	chr01	35461249	1	0	NA	1	0	0	1	0	0	0	0	0	0	0	0	0	1	1	0	0	0	1	1	1	NA	0	0	NA	1	0	0	0	0	1	1	0	1	0	0	0	0	0	0	0	0	0
972	5429	chr01	35461251	0	0	NA	0	0	0	0	0	0	0	0	0	0	0	0	0	0	NA	0	0	0	0	0	0	NA	0	0	NA	0	0	0	0	0	0	0	0	0	0	0	0	0	0	0	0	1	0
973	5458	chr01	35823813	0	0	0	0	0	0	0	0	0	0	0	1	0	NA	0	0	0	NA	0	0	0	0	0	0	0	0	0	0	0	0	0	0	0	0	0	1	0	0	0	0	0	0	0	0	0	0
974	5500	chr01	35996822	1	0	0	0	NA	0	0	0	0	0	0	0	1	2	0	0	0	1	0	1	0	0	0	1	1	0	0	1	0	1	1	1	1	1	0	1	0	0	2	0	0	0	0	1	0	0
975	5501	chr01	35996838	1	2	1	0	NA	1	3	0	1	1	0	1	3	3	2	0	1	1	1	2	1	0	2	2	2	0	0	1	0	2	1	2	1	3	2	2	1	0	3	1	2	2	2	1	1	3
976	5502	chr01	35996853	0	1	0	0	NA	1	1	0	0	0	0	0	1	0	2	0	0	0	0	0	0	0	0	0	0	0	0	0	0	0	0	0	0	0	0	0	0	1	0	0	0	0	0	0	0	0
977	5503	chr01	36027382	1	0	0	1	0	0	NA	0	NA	0	0	0	1	1	0	0	0	1	0	1	0	0	0	1	2	0	0	NA	0	1	1	2	1	2	0	1	0	0	NA	0	0	0	0	1	0	NA
978	5504	chr01	36027388	1	0	0	0	0	0	NA	0	NA	0	0	0	1	1	0	0	0	1	0	1	0	0	0	1	2	0	0	NA	0	1	1	2	1	2	0	1	0	0	NA	0	0	0	0	1	0	NA
979	5505	chr01	36027394	0	0	0	0	0	0	NA	0	NA	0	0	0	0	0	0	1	0	0	0	0	0	0	0	0	0	0	0	NA	0	0	0	0	0	0	0	0	0	0	NA	1	0	0	0	0	0	NA
980	5506	chr01	36027419	1	2	1	0	0	1	NA	0	NA	1	0	0	3	3	1	0	0	1	1	2	0	0	1	1	2	0	0	NA	0	2	1	3	1	2	2	2	1	1	NA	0	1	1	1	1	1	NA
981	5507	chr01	36027429	0	0	0	0	0	0	NA	0	NA	0	0	0	0	0	0	0	0	0	0	0	0	0	1	0	0	0	0	NA	0	0	0	0	0	0	0	0	0	0	NA	0	0	1	0	0	0	NA
982	5508	chr01	36027437	0	2	1	0	0	1	NA	0	NA	1	0	0	2	3	1	0	0	0	1	1	0	0	1	1	1	0	0	NA	0	1	1	1	0	1	2	1	1	1	NA	0	1	1	1	0	2	NA
983	5509	chr01	36027447	0	0	0	0	0	0	NA	0	NA	0	0	0	0	0	0	0	1	0	0	0	0	0	0	0	0	0	0	NA	0	0	0	0	0	0	0	0	0	0	NA	0	0	0	0	0	0	NA
984	5510	chr01	36027453	0	1	1	0	0	0	NA	0	NA	1	0	0	1	3	0	0	0	0	1	1	0	0	1	1	1	0	0	NA	0	1	1	1	0	1	1	1	1	0	NA	0	1	1	NA	0	0	NA
985	5511	chr01	36027475	0	0	NA	0	0	0	NA	0	NA	0	0	0	0	0	0	0	0	0	0	0	0	0	0	0	0	1	0	0	0	0	0	0	0	0	0	0	0	0	0	0	0	0	0	0	0	0
986	5512	chr01	36027479	0	0	NA	0	0	0	NA	0	NA	0	0	0	0	0	0	0	0	0	0	0	0	0	0	0	0	0	0	0	1	0	0	0	0	0	0	0	0	0	0	0	0	0	0	0	0	1
987	5513	chr01	36027482	2	0	NA	0	0	0	NA	0	NA	0	0	0	1	1	0	0	0	1	0	1	0	0	0	1	1	0	0	1	0	1	2	2	1	1	0	1	0	0	2	0	0	0	0	3	0	0
988	5514	chr01	36027488	0	0	NA	0	0	0	NA	0	NA	0	0	0	0	0	0	0	0	0	0	0	0	0	0	0	0	0	0	0	0	0	0	0	0	0	0	0	0	0	0	0	0	0	0	0	0	0
989	5516	chr01	36027511	2	0	NA	0	0	0	NA	0	NA	0	0	0	1	1	0	0	0	1	0	1	0	0	0	1	1	0	0	1	0	1	2	2	1	1	0	1	0	0	2	0	0	0	0	3	0	0
990	5517	chr01	36027515	2	0	NA	0	0	0	NA	0	NA	1	0	0	1	1	0	0	0	1	0	1	0	0	0	1	1	0	0	1	0	1	2	2	1	1	0	1	0	0	2	0	0	0	0	3	0	0
991	5518	chr01	36027525	2	0	NA	0	0	0	NA	0	NA	0	0	0	1	1	0	0	0	1	0	1	0	0	0	1	1	0	0	1	0	1	2	2	1	1	0	1	0	0	2	0	0	0	0	3	0	0
992	5519	chr01	36027555	0	0	NA	0	1	0	1	0	NA	0	0	0	0	1	0	0	0	0	0	0	1	0	0	1	NA	1	0	0	1	0	0	0	1	0	NA	0	0	1	0	0	0	0	0	0	0	0
993	5520	chr01	36027627	0	0	NA	0	0	NA	0	0	0	0	0	0	0	0	0	0	0	NA	0	0	1	NA	0	0	0	0	0	NA	0	0	0	0	0	0	0	0	0	0	0	0	0	0	0	0	0	NA
994	5521	chr01	36027636	1	0	NA	0	0	NA	0	1	0	0	0	0	1	2	0	0	0	NA	0	1	0	NA	0	2	0	0	0	NA	0	2	1	1	1	2	0	1	0	1	1	0	0	0	0	2	0	NA
995	5522	chr01	36027651	0	0	NA	0	0	NA	0	0	0	0	0	0	0	0	0	NA	0	NA	0	0	0	NA	0	0	0	0	0	NA	0	0	0	0	0	0	0	0	0	0	1	0	0	0	0	0	0	NA
996	5534	chr01	36047837	0	0	0	0	0	0	0	0	0	0	0	0	0	0	0	0	0	0	0	0	0	0	0	0	0	0	0	0	0	0	0	1	0	0	0	0	0	1	0	0	0	0	0	0	0	0
997	5572	chr01	36550652	0	0	0	0	0	0	0	0	0	0	1	0	NA	NA	0	0	0	0	0	0	0	0	0	NA	NA	0	0	0	0	0	0	NA	0	NA	0	NA	0	0	0	0	0	0	0	0	0	0
998	5573	chr01	36550657	0	0	1	0	0	0	0	0	0	0	0	0	NA	NA	1	0	0	0	0	0	0	0	0	NA	NA	0	0	0	0	0	0	NA	0	NA	0	0	0	0	0	0	0	0	0	0	0	0
999	5574	chr01	36550662	0	0	2	2	0	1	3	0	2	0	1	3	NA	NA	0	0	0	1	2	2	2	2	0	NA	NA	3	2	0	3	0	2	NA	1	NA	0	2	0	0	0	1	0	0	0	0	0	0
1000	5575	chr01	36550681	0	0	0	0	0	1	0	0	0	0	0	0	NA	NA	0	0	0	0	0	0	0	0	0	0	NA	0	0	0	0	0	0	NA	0	NA	0	0	1	0	0	0	0	0	0	0	1	0
1001	5577	chr01	36560735	0	NA	0	0	0	0	0	0	1	NA	0	0	0	NA	NA	NA	0	0	0	0	0	0	0	0	0	NA	0	0	0	0	0	0	0	0	0	0	0	0	0	0	0	0	0	0	NA	0
1002	5586	chr01	36596323	0	0	0	0	0	0	0	0	0	0	0	0	0	0	0	0	0	0	0	0	0	0	0	0	0	0	0	0	0	0	0	0	1	0	0	0	0	0	0	0	0	0	0	0	0	0
1003	5587	chr01	36596345	0	1	1	0	NA	0	1	0	1	2	0	0	2	3	1	0	1	2	1	2	1	0	2	2	1	0	0	1	0	1	2	1	0	1	1	2	1	0	2	2	1	2	2	0	0	2
1004	5612	chr01	36924876	0	0	0	0	0	0	0	0	0	0	0	0	0	0	0	0	0	0	0	0	0	0	0	0	1	NA	0	1	1	0	0	1	1	1	0	1	0	0	0	0	0	0	0	1	0	1
1005	5613	chr01	36924877	0	0	1	0	0	0	0	0	1	1	0	0	1	1	0	0	1	0	1	0	0	0	0	0	0	NA	0	0	0	0	0	0	0	0	0	0	0	0	1	0	0	0	0	0	0	0
1006	5614	chr01	36924883	1	2	1	1	0	2	2	1	1	0	0	0	3	3	1	0	1	2	1	2	0	1	1	2	2	NA	0	1	0	2	1	1	1	2	2	2	1	2	3	0	0	NA	0	1	0	0
1007	5615	chr01	36924893	0	1	1	0	NA	NA	1	1	1	0	1	0	1	1	1	0	0	0	0	0	0	0	0	NA	NA	0	0	0	0	0	0	0	0	0	1	0	1	0	1	0	0	0	0	0	0	0
1008	5616	chr01	36924896	1	0	0	0	NA	NA	0	0	0	0	0	0	1	1	0	0	0	1	0	1	0	0	0	NA	NA	0	0	0	0	1	1	1	1	1	1	1	0	0	1	0	0	0	0	1	0	0
1009	5617	chr01	36924927	1	0	0	1	NA	NA	0	0	0	0	0	0	1	1	0	0	0	1	0	1	0	0	1	NA	NA	0	0	1	0	1	1	1	1	1	0	1	0	1	1	0	0	0	0	1	0	0
1010	5618	chr01	36924953	1	3	2	1	NA	NA	2	1	2	1	1	2	3	3	2	1	1	1	1	1	0	0	3	NA	NA	0	1	2	1	1	2	2	1	2	3	2	2	2	3	1	1	1	2	1	1	2
1011	5619	chr01	36924981	0	0	0	0	0	0	1	0	0	0	0	0	1	1	0	0	0	0	0	0	0	0	0	0	0	0	0	0	0	0	0	0	0	0	0	0	0	0	1	0	0	0	0	1	0	0
1012	5620	chr01	36924992	0	1	0	0	NA	0	0	0	1	0	0	1	0	NA	0	0	0	0	0	0	0	0	0	0	0	0	0	0	0	1	0	0	0	0	0	0	0	0	0	0	0	0	0	0	0	0
1013	5621	chr01	36924995	1	0	0	1	NA	1	0	0	0	0	0	0	2	NA	0	0	0	0	0	1	0	0	1	1	0	0	0	2	0	1	0	1	1	1	0	1	0	0	1	0	0	0	0	1	0	0
1014	5622	chr01	36925001	0	1	1	1	NA	1	0	0	1	1	0	0	0	0	1	1	0	0	0	0	0	0	1	0	1	0	1	1	1	1	0	1	0	1	0	1	1	0	1	1	1	1	2	0	1	1
1015	5623	chr01	36925011	1	2	1	NA	NA	3	2	1	1	1	1	1	4	1	1	0	0	0	1	1	0	0	2	2	1	0	1	2	1	1	1	2	1	2	2	2	2	1	2	1	1	1	2	1	1	2
1016	5624	chr01	36925013	0	0	0	NA	NA	NA	0	0	0	0	0	0	0	0	1	0	0	1	0	0	0	0	0	0	0	0	0	1	0	0	0	0	0	0	0	0	0	0	0	0	0	0	NA	0	0	0
1017	5625	chr01	36925026	0	1	1	NA	NA	NA	1	1	0	0	0	0	2	1	0	0	0	0	1	0	0	0	1	1	1	0	0	0	0	0	0	0	0	0	1	0	0	0	1	0	0	0	NA	0	0	0
1018	5626	chr01	36925029	1	0	0	NA	NA	NA	0	0	0	0	0	0	2	1	0	0	0	1	0	1	0	0	1	1	0	0	0	1	0	1	1	1	1	1	0	1	0	1	1	0	0	0	NA	1	0	0
1019	5627	chr01	36925070	0	1	1	NA	NA	NA	0	0	1	1	0	1	0	0	1	1	0	0	0	0	0	0	1	0	1	0	1	1	1	1	1	1	0	1	0	2	1	0	1	1	1	1	NA	1	1	1
1020	5628	chr01	36925073	0	1	1	NA	NA	NA	0	0	1	1	0	1	0	0	0	0	0	0	0	0	0	0	1	0	1	0	1	1	1	1	1	1	0	1	0	0	1	0	1	1	1	1	NA	1	1	1
1021	5629	chr01	36925081	0	0	0	NA	NA	NA	0	2	1	1	1	0	0	0	1	1	1	1	1	0	0	0	1	1	0	1	0	0	0	1	0	1	2	1	0	1	0	0	0	1	1	0	NA	0	1	0
1022	5630	chr01	36925085	1	3	2	1	1	3	2	1	2	1	1	2	4	2	1	1	0	1	1	1	0	0	2	2	2	0	1	2	1	2	2	2	1	2	1	2	2	1	2	1	2	1	3	2	1	3
1023	5631	chr01	36925093	1	0	0	1	0	1	0	0	0	0	0	0	1	1	0	0	0	2	0	1	0	0	0	1	0	0	0	1	0	1	1	1	1	1	0	0	0	1	1	0	0	0	0	1	0	0
1024	5632	chr01	36925098	0	0	0	0	0	0	0	0	0	0	0	0	0	1	0	0	0	0	0	0	0	1	0	0	0	0	0	0	0	0	0	0	0	0	0	0	0	0	0	0	0	1	0	0	0	0
1025	5662	chr01	36997188	0	0	1	1	0	0	1	0	0	0	1	NA	0	0	0	NA	0	0	0	1	1	0	0	0	0	0	0	1	0	1	1	NA	1	0	0	NA	1	0	0	1	1	0	0	1	0	0
1026	5663	chr01	36997193	0	0	0	0	0	0	0	0	0	0	0	0	0	0	0	0	0	0	0	0	0	0	0	0	0	0	0	0	0	1	0	NA	0	3	0	NA	0	0	0	0	0	0	0	0	0	0
1027	5664	chr01	36997259	3	2	2	1	0	1	1	0	0	0	0	1	0	0	0	2	1	0	0	2	0	0	1	0	0	0	3	0	0	0	0	NA	0	0	2	NA	1	1	0	0	0	2	0	0	0	0
1028	5666	chr01	36997281	0	0	0	0	NA	0	0	2	0	3	1	0	0	1	0	1	1	0	1	0	1	1	0	0	0	1	0	1	1	1	1	0	0	0	0	0	2	1	1	1	1	1	1	0	1	0
1029	5667	chr01	36997306	0	0	NA	0	1	0	0	0	0	0	0	0	0	0	0	0	0	0	0	0	0	0	0	0	0	0	0	0	0	0	0	0	0	NA	0	0	0	0	0	0	0	0	0	0	0	0
1030	5669	chr01	36997333	0	2	NA	0	0	0	1	0	1	1	0	0	0	0	0	0	0	0	0	0	0	0	1	0	0	0	0	0	0	0	1	0	0	NA	0	0	1	0	2	1	1	2	2	0	0	2
1031	5670	chr01	36997336	1	0	NA	0	0	0	0	0	0	0	0	0	0	0	1	0	0	2	0	0	0	0	0	0	0	0	0	1	0	0	0	0	0	NA	0	0	0	0	0	0	0	0	0	0	0	0
1032	5671	chr01	36997341	0	1	NA	0	0	0	0	0	0	0	0	0	0	0	0	0	0	0	0	0	0	0	0	0	0	0	0	0	0	0	0	0	1	NA	0	0	0	0	0	0	0	0	1	0	0	0
1033	5672	chr01	36997348	0	0	NA	0	0	0	0	0	0	0	0	0	1	2	0	0	1	0	1	1	0	0	1	2	1	0	0	0	0	0	0	0	0	NA	2	0	0	0	1	0	0	0	0	0	0	0
1034	5734	chr01	37062935	0	0	0	0	0	0	0	0	1	NA	0	0	0	0	0	0	0	0	0	1	0	0	0	0	0	0	0	0	0	1	0	NA	0	0	0	0	0	1	1	0	0	NA	0	NA	0	NA
1035	5735	chr01	37062936	0	0	0	0	0	0	0	0	0	0	0	0	0	0	1	0	0	0	0	0	0	0	0	0	0	0	0	0	0	0	0	NA	0	0	0	0	0	0	0	0	0	NA	0	0	1	NA
1036	5736	chr01	37062937	1	0	0	0	0	0	0	0	0	0	0	0	0	0	1	0	0	0	0	0	1	1	0	0	0	0	0	0	0	0	0	0	0	0	0	0	0	1	0	0	0	NA	0	1	0	NA
1037	5737	chr01	37062947	1	0	0	0	0	0	0	0	0	0	0	0	1	1	0	0	0	0	0	1	0	0	0	2	1	0	0	1	0	1	1	1	1	1	0	2	0	0	1	0	0	NA	0	1	0	NA
1038	5738	chr01	37062991	0	2	1	0	NA	1	2	0	0	0	0	0	2	2	1	0	1	0	1	1	0	0	1	1	1	0	0	0	0	0	0	0	0	0	1	0	2	1	2	2	1	NA	2	0	1	0
1039	5739	chr01	37062995	2	2	1	1	NA	1	2	0	0	0	0	1	0	0	0	1	1	0	0	1	0	0	1	0	0	0	1	0	0	0	0	0	0	0	1	0	1	2	0	0	0	NA	0	0	0	0
1040	5740	chr01	37063024	0	1	1	0	NA	0	1	0	0	0	0	0	1	2	0	0	1	0	1	1	0	0	1	1	1	0	0	0	0	0	0	0	0	0	1	0	0	0	2	2	1	NA	2	0	0	0
1041	5741	chr01	37063079	0	0	0	0	0	0	0	1	0	0	0	1	1	0	0	0	1	NA	0	0	0	0	0	0	0	1	1	0	0	NA	0	NA	0	0	1	1	0	0	1	0	0	NA	0	0	0	NA
1042	5828	chr01	37452317	0	0	1	0	0	0	0	NA	0	0	0	0	0	NA	0	0	0	0	0	1	0	0	0	0	0	0	0	0	0	0	0	NA	0	0	0	0	0	0	0	0	0	0	0	0	0	0
1043	5829	chr01	37452322	0	0	0	0	0	0	0	NA	0	0	0	1	0	NA	0	0	0	0	0	0	0	0	0	0	0	0	0	0	0	0	0	NA	0	0	0	0	0	0	0	0	0	0	0	0	1	0
1044	5830	chr01	37452327	0	1	1	0	0	0	1	NA	2	1	0	0	2	NA	0	0	1	0	1	1	1	0	2	1	2	0	0	0	0	2	2	NA	0	1	1	2	1	0	4	1	1	3	2	0	0	2
1045	5831	chr01	37496517	0	1	0	0	0	1	1	0	0	0	0	0	2	NA	1	0	0	0	0	0	0	0	0	0	0	0	0	0	0	1	0	1	0	1	0	1	2	1	0	0	0	NA	0	0	1	0
1046	5832	chr01	37496521	0	1	0	0	0	1	1	0	0	0	0	0	2	NA	2	0	0	0	0	0	0	0	0	0	0	0	0	0	0	1	0	1	0	1	0	1	2	1	0	0	0	NA	0	0	1	0
1047	5833	chr01	37496540	2	3	2	1	2	2	1	0	0	0	0	1	0	NA	0	1	1	0	0	2	0	0	2	0	0	0	1	1	0	0	0	0	0	0	2	1	2	1	0	0	0	NA	0	0	0	0
1048	5834	chr01	37497752	0	0	0	0	0	NA	0	0	0	0	0	0	0	0	0	0	0	NA	0	1	0	0	0	0	0	NA	0	0	0	0	0	0	0	0	0	0	1	0	0	0	0	0	0	0	0	0
1049	5835	chr01	37497754	0	0	0	0	0	NA	0	0	0	0	0	0	0	0	0	0	0	0	0	0	0	0	0	1	0	0	0	0	0	0	1	0	0	1	0	0	1	0	0	0	0	0	0	0	0	0
1050	5836	chr01	37497755	0	0	0	0	0	NA	0	0	0	0	0	0	0	0	0	1	0	0	0	0	0	0	0	0	1	NA	0	0	0	0	0	0	0	0	0	1	0	NA	0	0	0	0	0	0	0	0
1051	5837	chr01	37497765	0	2	1	0	0	NA	0	1	2	1	1	0	3	2	0	0	1	0	1	2	1	0	2	2	1	NA	0	0	0	1	1	2	0	0	2	3	1	NA	2	1	1	2	3	0	0	2
1052	5838	chr01	37497766	1	0	2	3	0	NA	3	2	2	1	2	1	1	0	1	1	1	2	3	1	1	3	1	2	3	NA	1	0	2	1	1	2	4	4	1	1	0	NA	0	2	1	0	0	2	1	0
1053	5839	chr01	37497793	0	0	0	0	0	NA	0	0	0	0	0	0	1	0	0	0	0	0	0	0	0	1	0	0	1	NA	0	0	1	0	0	0	0	0	1	0	0	NA	0	0	0	0	0	0	0	0
1054	5840	chr01	37497812	0	0	0	0	0	NA	0	0	0	0	0	0	0	0	0	0	0	0	0	0	0	0	0	0	0	NA	0	0	0	1	0	1	0	0	0	1	0	NA	0	0	0	0	0	0	0	0
1055	5841	chr01	37522557	0	1	NA	0	0	0	2	0	1	1	0	0	NA	2	0	0	1	0	1	1	1	0	2	2	1	0	0	0	0	1	1	1	0	1	1	1	1	NA	3	1	1	2	2	0	0	2
1056	5902	chr01	37684473	1	0	1	1	0	0	0	0	0	0	0	0	0	0	1	0	0	0	0	0	0	0	0	0	1	0	1	0	0	0	0	0	1	0	0	0	0	0	0	0	0	0	0	1	0	NA
1057	5903	chr01	37684482	0	2	1	0	0	0	1	0	1	1	0	0	0	0	0	0	0	0	0	0	1	0	1	0	0	0	0	0	0	1	1	1	0	1	0	1	2	0	1	1	1	2	3	0	0	NA
1058	5904	chr01	37698703	4	4	2	1	2	1	2	0	2	1	1	2	4	NA	3	0	0	1	0	NA	1	1	3	1	4	0	2	2	1	1	1	1	2	1	3	1	2	1	1	1	0	3	2	2	2	3
1059	5905	chr01	37698707	0	0	0	0	1	0	0	2	0	2	1	0	0	NA	0	2	2	0	2	NA	1	1	0	0	0	1	0	2	1	2	2	0	0	0	0	0	2	3	3	1	1	1	2	0	1	0
1060	5906	chr01	37698714	0	4	1	0	0	1	2	0	1	1	0	0	2	NA	1	0	0	0	0	NA	1	0	3	1	2	0	0	0	0	1	1	1	0	1	2	1	2	1	1	1	0	3	2	0	1	2
1061	5907	chr01	37698719	0	4	1	0	0	1	2	0	1	1	0	2	2	NA	1	0	0	0	0	NA	1	0	3	1	2	0	0	0	0	1	1	1	0	1	2	1	2	1	1	1	0	3	2	0	1	2
1062	5910	chr01	37766698	4	NA	2	1	3	0	NA	0	1	0	0	3	NA	NA	3	0	0	NA	1	NA	0	1	NA	1	4	1	1	3	1	0	0	0	2	0	3	0	NA	0	NA	0	0	0	1	3	2	3
1063	5912	chr01	37766723	0	NA	0	0	0	0	NA	0	0	0	0	0	NA	NA	0	0	0	NA	0	NA	0	0	NA	0	0	0	0	0	0	0	0	0	0	0	0	0	NA	0	NA	0	0	1	0	0	0	0
1064	5913	chr01	37766729	0	NA	0	0	0	0	NA	0	0	0	0	0	NA	NA	0	0	0	NA	0	NA	0	0	NA	0	0	0	0	0	0	1	0	0	0	0	0	0	NA	0	NA	0	0	0	0	0	0	0
1065	5930	chr01	37817938	0	0	0	0	NA	0	0	0	0	0	0	0	NA	NA	1	0	0	0	0	0	0	0	0	0	0	0	0	2	0	0	0	0	0	0	0	0	0	0	0	0	0	0	1	1	1	2
1066	5935	chr01	37883690	0	0	0	0	0	0	0	0	0	0	0	0	1	0	0	0	0	0	0	0	0	1	0	0	1	0	0	0	1	0	0	0	0	0	1	0	0	0	0	0	0	0	0	0	1	0
1067	5936	chr01	37883701	1	0	0	0	0	0	0	0	0	0	0	0	2	2	0	0	0	2	0	1	0	0	0	2	1	0	0	1	0	1	1	2	1	1	0	1	0	0	1	0	0	0	0	1	0	0
1068	5937	chr01	37883732	2	3	2	2	0	1	2	0	0	0	0	1	0	0	0	2	1	0	0	3	0	0	1	0	0	0	1	NA	0	0	0	0	0	0	1	0	1	1	0	0	0	1	0	0	0	0
1069	5938	chr01	37883733	0	0	0	0	0	2	0	0	0	0	0	0	0	0	1	0	0	1	0	0	0	0	0	0	0	0	0	NA	0	0	0	0	0	0	0	0	0	0	1	0	0	0	0	0	0	2
1070	5939	chr01	37883745	0	0	0	0	0	2	0	0	0	0	0	0	0	0	1	0	0	1	0	0	0	0	0	0	0	0	0	1	0	0	0	0	0	0	0	0	0	0	1	0	0	0	0	0	0	2
1071	5940	chr01	37883758	0	1	0	0	0	1	1	0	2	1	1	0	2	3	0	0	0	0	1	0	1	0	1	1	1	0	0	0	0	1	1	1	0	1	1	1	1	0	1	1	1	1	1	0	0	1
1072	5941	chr01	37883797	0	1	0	0	0	0	1	0	0	0	0	0	0	0	0	0	0	0	0	0	0	0	0	0	0	0	0	0	0	0	0	0	0	0	0	0	0	0	2	1	1	0	1	0	0	0
1073	5942	chr01	37883807	0	0	0	0	0	0	0	0	0	0	0	0	0	NA	0	0	0	0	0	0	0	0	0	0	0	0	0	0	0	0	0	0	1	0	0	0	0	0	0	0	0	0	0	0	0	0
1074	5943	chr01	37883809	1	0	1	0	0	0	0	0	0	0	0	0	1	NA	0	0	0	0	0	1	0	0	0	1	1	0	0	1	1	1	1	1	1	1	0	1	0	0	1	0	0	0	0	1	0	0
1075	5944	chr01	37883820	0	1	0	0	0	1	1	0	1	0	1	0	1	NA	1	0	0	0	0	0	0	0	0	0	0	0	0	0	0	0	0	0	0	0	0	0	1	1	0	0	0	0	0	0	0	0
1076	5945	chr01	37883825	1	1	NA	0	0	1	1	0	NA	1	2	0	2	NA	1	0	2	0	1	1	0	0	NA	3	3	NA	0	1	0	1	2	2	1	1	1	2	2	1	3	1	1	2	2	1	1	2
1077	5946	chr01	37884268	2	0	0	0	0	0	0	0	0	0	0	0	1	1	0	0	0	0	0	2	NA	0	0	1	1	0	0	2	0	2	1	1	1	1	0	1	0	NA	1	0	0	0	0	1	0	0
1078	6221	chr01	38782825	0	0	1	2	3	1	1	2	1	2	2	2	0	NA	1	1	1	NA	2	1	2	3	0	1	0	3	1	2	2	1	2	2	1	1	0	0	2	1	1	2	1	1	2	1	2	1
1079	6222	chr01	38782836	1	0	2	1	0	0	0	0	0	0	0	0	0	NA	0	0	0	NA	0	0	0	0	0	0	1	0	1	0	0	0	0	0	1	0	0	0	0	0	0	0	0	0	0	1	0	0
1080	6223	chr01	38782840	2	2	1	3	3	2	2	2	1	2	2	4	0	NA	1	3	2	NA	2	2	2	3	1	1	0	3	2	2	2	1	2	2	1	1	2	0	3	3	1	2	1	2	2	1	2	1
1081	6256	chr01	38805978	0	0	0	0	0	0	0	0	0	0	0	0	0	0	0	0	0	NA	0	0	0	0	0	0	0	0	0	0	0	0	0	0	0	0	1	0	0	0	0	0	0	0	0	0	0	0
1082	6257	chr01	38806003	0	0	0	0	0	0	0	0	0	0	0	0	1	2	0	0	1	NA	1	0	0	0	1	2	2	0	0	0	0	0	0	0	0	0	1	0	0	0	1	0	0	0	0	0	0	0
1083	6258	chr01	38806024	0	2	1	0	0	1	2	0	3	1	1	0	2	2	1	0	2	NA	1	0	1	0	2	2	2	0	0	0	0	1	1	1	0	1	2	3	2	1	2	1	2	2	2	0	1	2
1084	6359	chr01	39325476	0	0	0	0	0	0	0	0	0	NA	NA	1	1	NA	NA	NA	3	NA	2	1	0	0	1	1	2	0	0	0	0	0	0	0	0	0	1	0	0	0	1	NA	0	0	0	0	0	0
1085	6360	chr01	39325482	1	0	0	0	0	0	0	0	0	NA	NA	0	1	NA	NA	NA	0	NA	0	2	0	0	1	1	1	0	0	1	0	1	1	1	1	1	0	2	0	0	1	NA	0	0	0	1	0	0
1086	6361	chr01	39325487	0	0	0	0	0	0	0	0	0	NA	NA	1	0	NA	NA	NA	0	NA	0	0	0	0	0	0	0	0	0	0	0	0	0	0	0	0	0	0	0	0	0	NA	0	0	0	0	0	0
1087	6362	chr01	39325500	1	0	1	0	0	0	0	0	0	NA	NA	0	1	NA	NA	NA	0	NA	0	1	0	0	0	1	1	0	0	1	0	1	1	1	1	1	0	2	0	0	1	NA	0	0	0	1	0	0
1088	6382	chr01	39388085	0	0	0	0	0	0	0	0	0	0	0	0	0	0	0	0	NA	NA	0	0	0	0	0	0	0	0	0	0	0	0	NA	NA	0	0	0	0	0	NA	0	0	0	0	0	0	0	0
1089	6383	chr01	39388086	0	0	0	0	0	0	0	0	0	0	0	0	0	3	0	0	NA	NA	1	2	0	0	1	1	1	0	0	0	0	0	NA	NA	0	0	1	0	0	NA	1	0	0	0	0	0	0	0
1090	6384	chr01	39388089	2	0	0	0	0	0	0	0	0	0	0	0	1	1	0	0	NA	NA	0	0	0	0	0	1	1	0	0	1	0	1	NA	NA	1	1	0	1	0	NA	1	0	0	0	0	1	0	0
1091	6385	chr01	39388099	1	0	0	0	0	0	0	0	0	0	0	0	0	0	0	0	NA	NA	0	0	0	0	0	0	1	0	0	0	0	0	NA	NA	1	0	0	0	0	NA	0	0	0	0	0	1	0	0
1092	6508	chr01	39532648	0	0	0	0	0	1	0	0	1	0	0	0	0	0	1	0	0	0	0	0	NA	0	0	0	0	0	0	1	0	0	0	NA	0	0	0	NA	0	0	0	0	0	0	0	0	1	0
1093	6509	chr01	39532650	1	0	0	0	0	1	0	0	0	0	0	0	0	0	1	0	0	0	1	0	NA	1	1	0	0	1	0	1	0	0	0	NA	1	0	0	0	0	0	0	1	1	0	0	0	0	0
1094	6510	chr01	39532655	0	2	1	1	0	1	2	0	0	1	0	0	1	0	1	0	0	0	0	0	NA	0	1	0	0	0	1	0	0	1	1	1	0	1	1	1	1	1	1	1	1	1	2	0	1	2
1095	6511	chr01	39532657	1	0	0	0	0	0	0	0	0	0	0	0	1	2	0	0	0	1	0	1	NA	0	0	1	1	0	0	0	0	1	1	1	1	1	0	1	0	0	1	1	0	0	0	1	0	0
1096	6512	chr01	39532667	1	2	2	1	NA	1	2	0	1	1	0	0	3	3	1	0	2	1	2	1	2	0	2	1	2	0	1	1	0	2	2	2	1	2	2	2	1	1	3	1	1	1	2	1	2	2
1097	6513	chr01	39532714	0	2	2	1	NA	1	2	0	1	1	0	0	2	2	1	0	1	0	2	1	2	0	2	0	1	0	1	0	0	1	1	1	0	1	2	1	1	1	2	1	1	1	2	0	2	2
1098	6514	chr01	39532740	1	0	0	0	NA	0	0	0	0	0	0	0	2	1	0	0	0	1	0	1	0	0	0	1	1	0	0	1	0	1	1	2	1	1	0	1	0	0	1	0	0	0	0	1	0	0
1099	6515	chr01	39532755	0	1	NA	0	0	0	0	0	0	0	0	0	0	0	0	1	0	1	0	0	1	0	0	0	0	0	0	0	1	0	0	0	0	0	0	0	0	0	1	0	0	0	1	0	0	0
1100	6516	chr01	39532757	0	0	NA	0	0	0	0	0	0	0	0	0	0	0	0	0	0	0	0	0	0	0	0	0	1	0	0	NA	0	0	0	1	0	1	0	0	0	0	0	0	0	1	0	0	0	0
1101	6612	chr01	39806102	0	0	NA	0	0	0	0	0	0	0	0	0	NA	0	0	0	0	0	0	0	0	0	0	0	NA	0	2	0	0	0	0	NA	0	1	0	0	0	NA	0	0	0	0	0	0	0	0
1102	6614	chr01	39806121	0	0	NA	0	0	0	0	1	2	1	1	0	NA	0	1	2	2	1	2	1	1	0	0	1	NA	0	0	0	1	1	0	NA	2	3	0	2	1	NA	0	1	2	0	0	0	2	0
1103	6615	chr01	39806135	0	0	NA	1	0	0	0	0	1	1	0	0	NA	NA	0	0	0	0	0	0	1	0	1	NA	NA	0	1	1	0	0	1	NA	0	0	NA	2	1	NA	NA	0	0	3	2	0	0	1
1104	6627	chr01	39834047	0	0	0	0	0	0	0	0	0	0	0	0	NA	2	0	NA	NA	0	0	NA	0	0	0	NA	2	0	0	0	0	NA	0	NA	0	0	1	NA	0	0	1	0	0	0	0	0	0	0
1105	6684	chr01	39864022	0	0	0	0	0	NA	0	0	NA	0	0	0	0	0	0	0	0	NA	0	0	0	0	0	0	NA	0	0	1	0	0	0	NA	0	NA	0	0	0	0	0	0	0	0	0	NA	0	NA
1106	6685	chr01	39864023	1	0	1	0	0	NA	0	0	NA	0	0	0	0	0	0	0	1	NA	0	0	0	1	0	1	0	1	0	0	0	0	0	NA	0	NA	0	0	0	0	0	0	0	0	0	NA	0	NA
1107	6686	chr01	39864024	0	0	0	0	0	NA	0	0	NA	0	0	0	0	0	1	0	0	NA	0	0	0	0	0	0	0	0	0	1	0	0	0	NA	0	NA	0	0	0	0	0	0	0	0	0	NA	0	1
1108	6689	chr01	39944083	0	2	NA	1	NA	1	2	0	1	1	0	0	1	NA	1	0	1	0	1	1	0	0	1	1	NA	0	2	0	NA	1	1	1	0	1	2	1	1	1	2	1	1	2	2	0	1	1
1109	6690	chr01	39944098	3	1	2	0	NA	1	1	0	0	0	0	1	0	0	0	1	0	0	0	2	0	0	1	0	0	0	1	0	NA	0	0	0	0	0	1	0	1	2	0	0	0	1	0	0	0	0
1110	6691	chr01	39944107	1	0	0	0	NA	0	0	0	0	0	0	0	1	1	0	0	0	1	0	1	0	0	0	1	3	0	0	1	NA	1	1	1	1	2	0	1	0	0	1	0	0	0	0	2	0	0
1111	6704	chr01	39944254	1	0	0	0	NA	0	0	0	0	0	0	0	1	2	0	0	0	1	0	1	0	0	0	1	1	0	0	1	0	1	1	1	1	1	0	1	0	0	1	0	0	0	0	1	0	0
1112	6705	chr01	39944255	0	0	0	0	NA	0	0	0	0	0	0	0	0	0	0	0	0	0	0	0	0	0	0	0	0	0	0	0	0	0	0	0	0	0	2	0	0	0	0	0	0	0	0	0	0	0
1113	6706	chr01	39944332	NA	0	0	0	0	0	0	0	0	0	0	0	0	0	0	NA	0	1	0	0	0	0	0	0	NA	0	0	0	1	0	0	0	0	0	0	0	0	0	0	0	0	0	0	0	0	0
1114	6707	chr01	39944335	NA	1	0	1	0	1	1	0	0	0	0	0	0	1	1	NA	1	0	0	1	0	0	1	1	NA	0	1	1	0	0	0	0	0	1	0	0	0	0	0	0	0	0	0	0	0	0
1115	6965	chr01	40927898	0	NA	1	0	0	0	0	0	0	NA	0	0	0	0	0	0	0	0	0	0	0	1	1	0	0	0	0	NA	0	0	0	0	0	0	1	0	0	NA	0	0	0	0	0	0	NA	0
1116	6966	chr01	40927900	0	0	0	0	0	0	0	0	0	0	0	0	0	0	0	0	0	0	0	0	0	0	0	0	0	0	0	NA	0	0	0	0	0	0	0	0	0	NA	0	0	0	0	0	0	0	0
1117	6967	chr01	40927909	1	3	3	1	0	0	3	0	2	1	0	0	1	1	0	0	0	1	0	1	1	0	1	1	2	0	2	1	0	2	2	2	1	1	1	1	1	NA	3	1	1	2	2	1	1	3
1118	6968	chr01	40927923	3	4	3	3	2	2	3	2	2	2	1	1	3	4	0	1	1	1	1	2	1	1	4	2	4	2	3	2	1	2	3	2	1	1	4	2	3	NA	4	1	2	4	3	1	3	3
1119	6969	chr01	40927933	0	0	0	0	0	0	0	1	0	0	0	1	0	0	0	0	0	0	0	0	0	0	0	0	1	1	0	0	1	0	0	0	0	0	3	0	0	NA	0	0	0	0	0	0	1	0
1120	6970	chr01	40927951	0	0	0	0	0	0	0	0	0	0	0	0	1	0	0	0	0	0	0	0	0	0	0	0	0	0	0	0	1	0	0	0	0	0	0	0	0	NA	0	0	0	0	0	0	0	0
1121	6971	chr01	40927997	2	2	2	1	0	1	3	0	1	2	0	0	3	1	1	0	0	1	0	2	1	0	1	1	1	0	1	1	0	2	2	2	1	1	1	2	2	1	2	2	1	2	2	1	1	3
1122	6972	chr01	40928007	0	2	1	1	0	1	3	0	1	1	0	0	1	0	1	0	0	0	0	0	1	0	1	0	0	0	1	0	0	0	1	0	0	0	1	0	1	1	1	2	1	1	1	0	1	1
1123	6973	chr01	40928009	0	0	1	0	0	0	0	1	0	0	0	0	0	0	0	0	0	0	0	0	0	0	0	0	0	0	0	0	0	0	0	0	1	0	0	0	0	0	0	0	0	0	0	0	0	0
1124	6974	chr01	40928034	0	2	1	1	0	1	3	0	1	1	0	0	1	0	1	0	0	0	0	0	1	0	1	0	0	0	1	0	0	0	1	0	0	0	1	0	1	1	1	2	1	1	1	0	1	1
1125	6975	chr01	40928051	0	0	1	0	1	0	0	1	0	0	0	1	1	1	0	1	1	1	1	0	1	1	0	1	1	0	0	1	0	0	0	NA	1	0	1	1	1	0	0	1	0	0	1	1	0	0
1126	6976	chr01	40928060	0	2	2	1	0	2	2	0	1	1	0	0	2	0	2	0	0	0	0	0	1	0	2	0	0	0	1	0	0	0	1	0	0	0	1	1	1	1	1	1	1	2	2	0	1	1
1127	6977	chr01	40928062	0	0	0	2	0	1	1	1	1	0	1	3	0	0	0	0	0	1	1	0	1	3	0	1	0	1	1	0	1	0	1	0	1	1	0	0	0	0	0	1	0	0	0	1	0	0
1128	6978	chr01	40928063	0	1	0	0	0	2	1	0	0	0	0	0	2	0	2	0	0	1	0	0	0	0	0	0	0	0	0	0	0	0	0	0	0	0	0	0	0	1	0	0	0	0	0	0	0	0
1129	6979	chr01	40928099	2	0	0	0	0	0	0	0	0	0	0	0	1	3	0	0	0	2	1	2	0	0	0	2	2	0	0	1	0	1	1	2	1	1	0	1	0	0	1	0	0	0	0	2	0	0
1130	7004	chr01	41193857	0	0	0	0	0	0	0	0	1	0	0	0	1	1	0	0	0	0	1	0	0	0	0	0	0	1	0	0	0	0	1	0	0	0	0	0	0	0	0	0	0	0	0	0	0	0
1131	7005	chr01	41193859	1	0	0	0	0	0	0	1	0	0	1	0	0	0	0	0	0	0	0	0	0	0	0	0	0	0	0	0	0	0	0	1	0	0	0	0	0	0	0	0	0	1	0	0	0	0
1132	7006	chr01	41193867	1	1	1	2	1	1	1	2	0	1	1	2	0	1	1	1	1	1	1	2	1	1	1	1	1	1	2	0	0	2	1	2	1	3	1	2	1	1	1	1	1	1	1	1	2	1
1133	7007	chr01	41193868	0	0	0	0	0	0	0	0	0	0	0	0	0	0	0	0	1	0	1	0	0	0	0	1	0	1	0	0	0	0	0	0	0	0	0	0	0	0	0	0	0	0	0	0	0	0
1134	7067	chr01	41954884	0	1	0	0	1	0	2	0	0	0	0	0	0	0	2	0	0	0	0	0	0	0	0	0	0	0	0	0	0	0	0	0	0	0	0	0	0	0	0	0	1	0	1	0	1	2
1135	7223	chr01	42922750	0	0	0	0	0	0	0	0	0	0	0	0	NA	0	0	0	1	1	1	1	NA	0	1	1	0	1	0	1	0	0	0	0	0	0	0	0	0	0	0	0	0	1	0	0	0	0
1136	7224	chr01	42922753	0	0	0	0	0	0	0	0	0	0	0	0	NA	0	0	0	0	1	0	0	NA	0	0	0	0	0	0	1	0	0	0	0	0	0	0	0	0	0	0	0	0	0	0	0	0	0
1137	7225	chr01	42922757	0	0	0	0	0	0	0	0	0	0	0	0	NA	0	0	0	0	0	0	0	NA	0	0	0	0	0	0	0	1	0	0	0	0	0	0	0	0	0	0	1	0	0	0	0	0	0
1138	7226	chr01	42922760	0	0	0	0	0	0	0	0	0	0	1	1	NA	0	0	1	1	0	0	1	NA	1	2	0	0	1	0	1	1	1	1	1	0	1	1	0	0	1	0	1	0	0	1	1	0	0
1139	7227	chr01	42922764	0	0	0	0	0	0	0	0	0	0	0	0	NA	0	0	0	0	0	0	0	NA	0	0	0	0	0	0	0	1	0	0	0	0	0	0	0	0	0	0	1	0	0	0	0	0	0
1140	7228	chr01	42922766	0	0	0	0	0	0	0	0	1	1	0	0	NA	0	0	0	0	0	0	0	NA	1	1	0	0	0	0	1	0	1	1	0	1	0	0	1	0	0	0	1	0	1	1	0	0	0
1141	7229	chr01	42922768	2	1	1	1	NA	0	0	1	1	1	1	2	NA	2	1	1	1	1	1	1	NA	2	2	1	2	1	1	2	1	1	0	2	1	1	0	1	1	2	1	1	2	1	1	1	0	1
1142	7275	chr01	43193930	0	NA	0	0	0	0	NA	1	0	0	0	0	NA	NA	NA	0	0	1	0	0	1	0	NA	0	0	0	0	NA	1	NA	0	0	0	1	0	0	1	0	0	0	1	1	0	0	0	0
1143	7276	chr01	43193947	0	NA	0	0	0	0	0	0	0	0	0	0	NA	NA	NA	0	0	0	0	0	0	0	NA	0	0	0	0	0	0	0	0	0	0	0	0	0	0	0	0	0	0	0	0	0	0	0
1144	7277	chr01	43193953	0	NA	0	0	0	0	0	0	0	0	0	0	NA	NA	NA	0	0	0	0	0	0	0	NA	0	0	0	0	0	0	0	0	0	0	0	0	0	0	0	0	0	0	0	0	0	0	0
1145	7278	chr01	43193958	0	NA	0	0	0	0	0	0	0	0	0	0	NA	NA	NA	0	0	0	0	0	0	0	NA	0	0	0	0	0	0	0	0	0	0	1	0	0	0	0	0	0	0	0	0	0	0	0
1146	7279	chr01	43193985	0	0	0	0	0	0	0	0	0	0	0	0	0	0	0	0	0	0	0	0	0	0	NA	0	0	0	0	0	0	0	0	0	0	0	0	0	1	0	0	0	0	0	0	0	0	0
1147	7280	chr01	43193993	3	4	4	3	3	2	1	2	2	0	1	2	2	3	0	1	0	0	3	2	4	3	NA	2	1	1	3	1	1	2	3	3	1	3	0	2	0	1	4	1	2	2	2	3	1	0
1148	7281	chr01	43196053	0	1	0	0	0	1	1	0	NA	0	0	0	NA	1	0	1	1	0	0	0	0	0	NA	0	0	0	0	NA	0	0	0	0	0	NA	NA	1	0	1	0	0	0	NA	0	0	0	1
1149	7282	chr01	43196054	1	0	0	0	0	0	0	0	NA	0	0	0	NA	0	0	0	0	0	0	0	0	0	NA	0	0	0	0	NA	0	0	0	0	1	NA	0	0	0	0	0	0	0	0	0	0	0	NA
1150	7283	chr01	43196078	0	0	0	0	0	1	0	0	NA	0	0	0	NA	1	0	0	1	0	1	1	0	0	NA	0	0	0	0	NA	0	1	0	0	0	0	0	0	1	1	1	0	0	0	1	0	0	NA
1151	7284	chr01	43196087	0	0	0	0	0	1	0	1	NA	0	0	0	NA	1	0	0	1	0	1	1	0	0	NA	0	0	0	0	NA	0	1	0	0	0	0	1	0	1	1	1	0	0	NA	1	0	0	NA
1152	7285	chr01	43196117	0	0	0	0	0	0	0	0	NA	0	0	0	NA	0	0	0	0	0	0	0	0	0	NA	0	0	0	0	NA	0	0	0	0	0	0	0	0	0	0	0	0	0	0	0	0	0	NA
1153	7286	chr01	43196143	0	0	0	0	NA	0	0	0	0	0	0	0	0	1	0	0	0	0	0	0	0	0	NA	0	0	0	0	0	0	0	0	0	0	0	0	0	0	0	0	0	0	0	0	1	0	0
1154	7287	chr01	43196149	0	NA	0	0	0	0	0	0	0	0	0	0	0	1	1	0	0	0	0	0	0	0	NA	0	0	0	0	0	0	NA	0	0	0	0	0	0	0	0	0	0	0	NA	0	0	0	NA
1155	7288	chr01	43196234	0	0	1	1	1	1	1	1	1	1	1	0	0	NA	0	0	1	0	0	0	1	1	NA	0	1	0	0	0	0	1	1	1	1	0	1	0	1	1	1	0	1	NA	1	0	1	NA
1156	7289	chr01	43196239	0	1	1	0	1	1	1	0	0	1	0	1	1	NA	0	1	0	1	1	1	0	1	NA	1	1	1	1	0	NA	1	1	0	0	1	0	0	0	1	1	1	1	1	1	1	1	0
1157	7290	chr01	43196259	4	4	4	4	3	3	4	4	4	4	4	4	2	NA	4	4	4	4	4	4	4	4	NA	4	2	4	4	4	NA	4	4	4	3	3	2	4	4	4	4	4	4	4	4	2	2	3
1158	7291	chr01	43196269	1	4	4	2	1	1	1	1	2	0	1	1	2	NA	0	2	0	0	3	1	4	3	NA	1	2	1	3	1	NA	2	2	3	1	3	0	3	0	1	4	2	3	2	2	2	1	0
1159	7292	chr01	43196301	0	0	0	0	0	0	NA	0	0	1	0	0	0	NA	0	0	0	0	0	0	0	0	NA	0	0	0	0	0	NA	0	0	0	0	0	1	0	1	0	0	0	0	0	0	0	0	NA
1160	7293	chr01	43199489	3	0	0	2	3	2	2	1	1	3	3	0	NA	1	4	3	4	4	1	3	1	1	NA	4	NA	2	0	3	0	3	1	2	2	0	4	1	NA	2	0	3	2	2	2	0	1	4
1161	7297	chr01	43331538	0	0	0	0	0	0	0	0	0	0	0	0	0	NA	0	0	0	NA	0	0	0	0	NA	NA	0	NA	0	0	0	0	0	0	0	0	0	0	0	0	0	0	0	NA	0	0	0	0
1162	7298	chr01	43331541	0	0	0	0	0	0	0	0	0	0	0	0	1	NA	0	0	0	NA	0	0	0	0	NA	NA	0	NA	0	0	0	0	0	1	0	0	0	0	0	0	0	0	0	NA	0	0	0	0
1163	7299	chr01	43331579	0	0	0	0	0	0	0	1	1	0	0	0	0	NA	0	0	0	NA	1	0	0	0	NA	NA	0	NA	0	0	0	0	1	0	0	0	0	1	0	0	0	0	0	NA	0	0	0	NA
1164	7300	chr01	43360359	0	1	0	0	NA	1	2	0	0	0	0	0	1	1	3	0	1	0	1	0	0	0	2	1	1	0	0	0	2	1	0	0	0	0	2	1	2	1	1	0	1	1	2	0	0	2
1165	7301	chr01	43360366	1	3	4	3	NA	1	1	2	3	0	1	1	1	2	0	2	0	0	2	2	4	3	0	1	1	1	2	1	1	2	3	3	1	2	0	2	0	2	1	0	2	1	0	3	2	0
1166	7302	chr01	43360382	4	4	4	4	NA	2	4	3	4	4	4	2	2	4	3	4	4	3	4	3	4	4	2	4	2	4	3	3	3	4	4	4	3	2	3	4	3	3	4	4	4	4	4	3	3	3
1167	7303	chr01	43360399	0	1	0	0	NA	0	2	0	0	0	0	0	0	0	3	0	0	0	0	0	0	0	0	0	0	0	0	0	0	0	0	0	0	0	0	0	0	0	0	0	1	0	0	0	0	0
1168	7304	chr01	43360428	0	0	0	0	NA	0	0	0	0	0	0	0	0	0	1	0	0	0	0	0	0	0	0	0	0	0	0	1	0	0	0	0	0	0	0	0	0	0	0	0	0	0	0	0	0	0
1169	7327	chr01	43501612	1	0	0	1	0	0	0	0	1	1	1	0	0	0	0	0	1	1	1	1	0	0	0	0	0	0	1	0	1	0	0	0	1	1	1	1	1	0	1	1	0	0	1	0	0	0
1170	7328	chr01	43501617	1	1	1	1	1	1	1	1	1	1	1	0	NA	NA	1	1	1	1	1	1	1	1	NA	1	2	1	0	1	1	1	1	2	1	1	1	1	1	1	0	1	1	1	1	0	1	1
1171	7329	chr01	43501618	0	1	NA	0	1	1	0	0	0	1	0	0	NA	NA	1	0	0	0	0	0	1	0	NA	0	0	0	0	0	2	1	0	1	0	NA	0	1	1	1	1	1	1	1	1	0	0	1
1172	7330	chr01	43501622	0	1	NA	0	1	1	0	0	0	1	0	0	NA	NA	1	0	0	0	0	0	1	0	NA	0	0	0	0	0	2	1	0	1	0	NA	0	1	1	1	1	1	1	1	1	0	0	1
1173	7331	chr01	43501627	0	0	0	0	2	0	0	0	3	1	2	0	0	0	1	1	3	1	1	0	0	2	0	1	0	0	1	0	0	1	0	1	2	0	2	1	1	1	1	1	2	1	2	2	0	0
1174	7332	chr01	43501634	0	0	0	0	0	0	0	0	0	0	0	0	0	0	0	0	0	0	0	0	0	0	0	0	0	0	0	0	0	1	0	0	0	0	0	1	0	0	0	0	0	0	0	0	0	0
1175	7333	chr01	43501635	0	0	0	0	0	0	0	1	0	0	0	2	0	0	1	0	0	1	0	1	0	0	1	0	1	1	1	1	1	0	0	0	0	0	1	0	1	1	0	0	0	0	0	0	0	0
1176	7334	chr01	43501646	0	2	1	0	1	1	2	0	0	1	0	0	2	1	2	0	1	0	1	0	2	0	3	1	2	0	0	0	2	2	1	1	0	1	1	1	2	1	2	1	2	2	1	0	0	2
1177	7335	chr01	43501649	0	0	0	0	0	0	0	0	0	0	0	0	0	0	0	0	0	0	0	0	1	0	0	0	0	0	0	0	0	0	0	1	0	1	0	0	0	0	0	0	0	0	0	0	0	0
1178	7336	chr01	43501650	0	0	0	0	0	0	0	0	0	0	0	0	0	0	0	0	0	0	0	0	0	0	0	0	0	0	0	0	0	0	0	0	0	0	0	0	0	1	0	0	0	0	0	0	0	0
1179	7337	chr01	43501651	0	0	0	0	0	0	0	0	0	0	0	0	0	0	0	0	0	0	0	0	0	0	0	0	0	0	0	0	0	1	0	0	0	0	0	1	0	0	0	0	0	0	0	0	0	0
1180	7338	chr01	43501662	0	0	0	0	0	0	0	0	0	0	0	0	0	0	0	0	0	1	0	0	0	0	0	0	0	0	0	0	0	0	0	0	0	0	0	0	0	0	0	0	0	0	0	0	1	0
1181	7339	chr01	43501663	0	0	NA	0	0	0	0	0	0	0	0	0	0	0	0	0	0	0	0	0	0	0	0	0	0	0	0	0	0	1	0	0	0	0	0	1	0	0	0	0	0	0	0	0	0	0
1182	7340	chr01	43501668	0	0	NA	0	0	0	0	1	0	0	0	2	0	0	1	0	0	1	0	1	0	0	1	0	1	0	1	1	1	0	0	1	0	1	1	0	1	1	0	0	0	0	0	0	0	0
1183	7341	chr01	43501675	0	0	NA	0	0	0	0	1	0	0	0	2	0	0	1	0	0	1	0	1	0	0	1	0	1	0	1	1	1	0	0	0	0	0	1	0	1	1	0	0	0	0	0	0	0	0
1184	7342	chr01	43501676	0	0	NA	0	0	0	0	0	0	0	0	0	0	0	0	0	0	0	0	0	0	0	0	0	0	0	0	0	0	0	0	0	0	0	0	0	0	0	0	0	0	0	0	0	1	0
1185	7343	chr01	43501687	0	0	NA	0	0	0	0	0	0	0	0	0	0	NA	0	1	0	0	0	1	0	1	0	0	0	0	0	0	0	0	1	0	0	0	0	0	0	0	0	0	0	0	0	0	0	0
1186	7344	chr01	43545358	0	0	0	0	NA	0	0	0	0	0	0	0	0	0	0	1	0	0	0	0	0	0	NA	0	1	0	0	0	0	0	0	0	NA	0	0	0	0	0	0	0	0	0	0	0	0	0
1187	7349	chr01	43554491	0	0	0	0	0	0	0	0	1	0	0	0	0	NA	0	0	0	0	0	0	0	0	0	0	1	0	0	0	0	0	0	0	0	0	0	0	0	0	0	0	0	0	0	0	0	0
1188	7350	chr01	43554501	0	0	0	0	0	0	0	0	0	0	0	0	0	NA	0	0	0	0	0	0	1	0	0	0	0	0	0	0	0	0	0	1	0	1	0	0	0	0	0	0	0	0	0	0	0	0
1189	7351	chr01	43554538	0	2	1	0	2	1	2	1	2	1	1	2	2	NA	2	0	1	1	1	1	1	0	4	2	3	0	1	1	3	3	1	1	1	2	3	1	3	1	1	2	2	2	1	2	1	2
1190	7363	chr01	44130962	1	0	0	1	NA	3	0	0	0	0	0	0	2	NA	0	0	0	1	0	1	0	0	NA	1	1	0	0	1	0	1	1	1	1	1	0	1	NA	3	NA	0	0	0	0	1	NA	0
1191	7364	chr01	44130978	1	0	0	1	NA	2	0	0	0	0	0	0	2	NA	0	0	0	1	0	1	0	0	NA	2	1	0	0	1	0	1	1	1	1	1	0	1	0	3	2	0	0	0	0	1	0	0
1192	7381	chr01	44364244	0	0	NA	0	NA	2	1	0	0	0	1	0	0	NA	1	0	0	0	0	0	NA	0	NA	0	NA	0	0	0	0	0	0	0	0	0	0	0	1	1	0	0	0	0	0	0	1	0
1193	7382	chr01	44364255	4	3	NA	2	NA	1	2	0	0	1	0	3	0	NA	0	2	2	0	0	2	NA	0	0	0	0	0	1	0	3	0	0	0	0	0	2	3	2	2	4	2	2	2	2	0	0	2
1194	7384	chr01	44364309	0	1	NA	0	NA	0	1	0	0	0	0	0	0	NA	0	0	0	0	0	0	NA	0	0	0	0	0	0	0	0	0	0	0	0	0	0	0	0	0	2	1	1	0	1	0	0	0
1195	7385	chr01	44364317	0	0	NA	0	0	0	0	0	1	2	0	0	NA	NA	0	0	0	0	0	0	NA	0	NA	0	NA	0	0	0	0	2	2	3	0	2	1	2	2	0	0	0	0	2	1	NA	0	3
1196	7386	chr01	44364335	1	1	NA	0	1	0	0	1	0	0	1	0	NA	NA	0	0	0	0	0	0	NA	0	NA	0	1	0	0	0	1	0	0	NA	1	0	0	0	0	0	0	0	0	0	0	NA	0	0
1197	7387	chr01	44364339	0	0	NA	1	0	0	0	0	0	0	0	0	NA	NA	0	0	0	0	0	0	NA	0	NA	NA	0	1	0	0	1	0	0	NA	0	1	0	0	0	1	0	0	0	0	1	1	0	0
1198	7388	chr01	44376306	0	0	1	0	0	NA	0	0	0	0	0	0	0	NA	0	0	0	0	0	0	0	1	0	0	0	0	0	0	0	0	0	0	0	0	0	0	0	NA	0	0	0	0	0	0	0	0
1199	7389	chr01	44376308	0	0	0	0	0	NA	0	0	0	0	0	0	0	0	0	0	0	0	0	0	0	0	0	0	0	0	0	0	0	0	0	0	0	0	0	0	0	0	0	0	0	0	0	0	0	1
1200	7390	chr01	44376355	0	0	0	0	NA	0	0	0	0	0	0	0	0	0	0	0	0	0	0	0	0	0	0	0	0	0	0	0	0	NA	0	0	0	NA	0	0	0	0	0	0	0	0	0	0	0	0
1201	7391	chr01	44378524	0	0	NA	0	0	NA	1	0	0	1	1	0	0	NA	0	1	1	1	1	1	1	0	0	0	0	NA	1	0	1	0	1	1	1	0	0	NA	0	NA	0	0	0	0	1	1	0	0
1202	7392	chr01	44378544	0	0	NA	0	0	0	0	0	0	0	0	0	3	NA	0	0	1	0	1	0	0	0	1	1	2	0	0	0	0	0	0	0	0	0	2	NA	0	0	2	0	0	0	0	0	0	0
1203	7393	chr01	44378549	0	0	NA	0	0	0	0	0	0	0	0	0	0	NA	0	0	0	0	1	0	0	0	0	0	0	0	0	0	0	0	0	0	0	0	0	NA	0	0	0	0	0	0	0	0	0	0
1204	7401	chr01	44403738	0	0	NA	0	0	0	0	0	0	0	0	0	0	NA	0	NA	0	0	0	1	0	0	0	0	0	1	0	1	0	0	0	0	0	0	0	0	0	NA	0	0	0	0	0	0	0	0
1205	7402	chr01	44403739	0	0	NA	0	0	0	0	0	1	0	0	0	0	NA	0	NA	0	0	0	0	0	0	0	1	0	0	0	0	0	0	0	0	0	0	0	0	0	0	0	0	0	0	0	0	0	0
1206	7403	chr01	44403744	0	2	NA	0	0	0	1	0	1	1	0	0	2	NA	0	0	1	0	1	0	0	0	1	1	2	0	0	0	0	1	1	1	0	1	1	2	1	0	2	1	1	1	2	0	0	1
1207	7404	chr01	44403757	0	0	NA	1	0	0	1	0	0	0	0	0	0	NA	0	1	0	0	1	0	1	1	0	1	0	1	0	0	1	0	1	1	1	0	0	0	1	1	0	0	0	0	0	1	1	1
1208	7405	chr01	44403765	1	0	NA	0	0	0	1	0	0	0	0	0	0	NA	0	0	0	0	0	0	0	0	0	0	0	0	0	0	0	0	0	0	0	0	0	1	0	1	0	0	0	0	0	0	0	0
1209	7406	chr01	44403772	0	0	NA	0	0	0	0	0	0	0	0	0	1	NA	0	0	0	1	0	1	0	0	0	0	0	0	0	1	0	0	0	0	0	0	0	0	0	1	0	0	0	0	0	0	0	0
1210	7407	chr01	44403773	1	0	NA	0	0	0	0	0	0	0	0	0	0	0	0	0	1	0	0	0	0	1	0	1	0	0	0	1	0	0	0	1	0	0	0	0	0	0	0	0	0	0	0	0	0	0
1211	7411	chr01	44404672	1	0	0	1	0	2	0	0	0	0	0	0	1	1	0	NA	0	1	0	1	0	0	1	1	2	0	0	2	0	2	1	1	1	1	0	2	0	1	1	0	0	0	0	1	0	0
1212	7416	chr01	44436482	0	0	0	0	0	0	0	0	0	0	0	0	0	0	0	0	0	0	0	0	0	0	0	0	0	0	0	0	0	0	0	0	0	0	0	0	0	0	0	0	0	0	0	0	2	0
1213	7417	chr01	44448279	2	1	1	2	0	3	3	0	2	0	1	1	3	NA	1	1	0	1	0	1	0	0	3	2	3	0	2	1	0	2	2	1	2	1	NA	1	2	2	2	0	0	0	0	2	0	0
1214	7422	chr01	44472955	0	1	0	0	0	0	0	1	0	0	0	0	0	NA	0	0	1	0	1	0	1	0	NA	0	0	0	0	0	0	0	1	0	0	0	0	0	0	1	0	NA	0	1	0	0	1	NA
1215	7423	chr01	44472960	0	0	0	0	0	0	0	0	0	0	0	0	0	NA	0	0	0	0	0	0	0	0	0	0	0	0	0	0	0	0	0	0	0	0	0	1	0	0	0	0	0	0	1	0	0	NA
1216	7424	chr01	44472967	1	1	0	1	NA	3	1	0	1	0	1	0	2	2	1	0	0	0	0	1	0	0	1	2	1	0	0	1	0	1	1	1	1	2	0	2	1	2	3	0	0	0	0	1	1	0
1217	7425	chr01	44472976	1	2	0	1	NA	3	2	0	1	0	1	0	2	2	1	0	0	1	0	1	0	0	1	2	1	0	0	1	0	1	1	1	1	2	0	2	2	2	3	0	0	0	0	1	1	0
1218	7426	chr01	44472979	0	0	0	0	NA	0	0	0	0	0	0	0	2	0	2	0	0	1	0	0	1	2	0	0	0	0	1	2	0	0	0	0	0	0	0	0	0	0	0	0	0	0	2	1	0	2
1219	7427	chr01	44472994	0	2	0	0	NA	1	2	0	1	0	1	0	0	0	1	0	0	0	0	0	0	0	0	0	0	0	0	0	0	0	0	0	0	0	0	0	2	1	0	0	0	0	0	0	1	0
1220	7428	chr01	44473004	1	2	0	1	NA	3	2	0	1	0	1	0	2	2	1	0	0	1	0	1	0	0	1	2	1	0	0	1	0	1	1	1	1	2	0	2	2	2	3	0	0	0	0	1	1	0
1221	7429	chr01	44473022	0	0	0	0	NA	0	0	0	0	0	0	0	1	1	0	0	0	0	0	0	0	0	0	0	0	0	0	0	0	0	0	0	0	0	0	0	0	0	0	0	0	0	0	0	0	0
1222	7430	chr01	44473058	1	2	NA	0	0	3	1	0	1	0	1	0	2	NA	1	0	0	1	NA	0	0	0	1	1	NA	0	0	1	0	1	1	1	1	2	0	NA	2	1	2	0	0	0	NA	1	1	NA
1223	7447	chr01	44630097	1	0	NA	1	0	2	0	0	0	0	0	0	1	NA	0	0	0	1	0	1	0	0	1	1	2	0	0	1	0	1	1	1	1	2	0	2	0	1	1	0	0	0	0	1	0	0
1224	7448	chr01	44630132	0	0	NA	0	2	0	0	2	0	0	1	2	1	NA	1	1	1	0	1	0	3	1	1	0	0	1	1	2	0	1	0	0	0	0	0	0	1	1	0	0	1	2	1	1	1	1
1225	7449	chr01	44630144	0	0	NA	0	0	0	0	0	NA	0	0	0	0	NA	0	0	0	0	0	0	0	0	0	0	0	NA	0	0	1	0	0	0	0	0	0	0	0	NA	0	0	0	0	0	0	0	0
1226	7461	chr01	44782632	0	0	NA	0	0	0	0	0	0	0	0	0	0	0	0	0	0	0	0	0	0	0	0	0	0	0	0	0	0	0	0	0	0	0	0	1	0	0	0	0	0	0	0	0	0	0
1227	7462	chr01	44782633	1	0	0	0	0	0	0	0	0	0	0	0	0	0	0	0	0	0	0	0	0	0	0	0	0	0	0	0	0	0	0	0	0	1	0	0	0	0	0	0	0	0	1	0	0	0
1228	7463	chr01	44782634	0	0	1	0	0	0	0	0	0	0	0	0	0	0	0	0	0	0	0	0	0	0	0	0	0	1	0	1	0	0	0	0	0	0	0	0	0	0	0	0	0	0	0	0	0	0
1229	7464	chr01	44782635	0	0	0	0	0	1	1	0	1	1	0	1	1	0	0	0	0	0	0	0	0	0	1	0	0	0	0	0	0	0	0	0	0	0	1	0	0	0	0	0	0	0	0	1	0	0
1230	7465	chr01	44782636	0	0	0	0	0	0	0	0	0	0	0	0	1	1	0	1	0	0	1	0	0	0	0	1	0	1	0	1	0	0	0	0	0	0	0	0	0	0	0	0	0	0	0	0	1	0
1231	7466	chr01	44782668	0	1	1	0	NA	0	1	0	1	1	0	0	0	0	0	0	0	0	0	0	0	0	0	0	0	0	0	0	0	0	1	0	0	0	0	1	1	0	1	1	1	1	1	0	0	2
1232	7467	chr01	44782712	0	0	0	0	NA	0	0	0	0	0	0	0	2	2	0	0	1	0	1	0	0	0	1	2	1	0	0	0	0	2	0	1	0	1	1	1	0	0	1	0	0	0	0	0	0	0
1233	7468	chr01	44782718	2	1	1	1	NA	1	1	0	0	0	0	3	0	0	2	2	1	1	0	1	1	1	0	0	0	0	1	1	1	0	0	0	0	0	1	1	1	1	1	1	1	1	2	1	1	2
1234	7469	chr01	44782720	4	4	2	3	NA	4	3	2	2	1	2	3	4	4	2	3	3	2	2	2	2	2	4	2	3	1	3	2	3	3	2	2	1	2	3	3	4	4	4	2	3	4	2	2	3	3
1235	7470	chr01	44782732	1	1	0	1	1	0	0	0	0	0	0	1	0	0	0	1	0	0	0	1	0	0	0	0	0	0	1	0	1	0	0	0	0	0	1	0	1	0	0	0	0	0	0	0	0	0
1236	7471	chr01	44782736	0	0	NA	0	0	0	0	0	0	1	0	0	0	0	0	0	0	0	0	0	0	0	1	0	0	NA	1	0	0	0	1	0	0	0	0	0	0	0	0	0	0	1	0	0	0	0
1237	7472	chr01	44805789	0	0	0	0	0	0	0	1	0	0	0	0	0	1	0	0	0	0	0	0	NA	0	0	0	0	NA	0	0	0	1	0	0	0	1	1	1	0	0	1	0	0	0	0	1	0	0
1238	7473	chr01	44805793	0	0	0	0	NA	0	0	0	1	1	0	0	0	0	0	0	0	0	0	0	0	0	0	0	0	0	0	0	0	0	1	0	0	0	0	1	1	0	0	0	0	1	1	0	0	2
1239	7474	chr01	44805853	0	1	1	0	NA	1	2	0	1	1	1	0	2	3	1	0	1	0	1	0	0	0	2	1	2	0	0	0	0	2	1	1	0	2	2	1	2	2	3	1	1	1	2	0	0	2
1240	7475	chr01	44805876	1	0	1	1	NA	0	0	0	0	0	0	0	0	0	0	0	0	0	0	0	0	0	0	0	0	0	1	0	0	0	0	0	0	0	0	0	0	0	0	0	0	0	0	1	0	0
1241	7476	chr01	44805886	1	0	0	0	0	0	0	0	1	0	0	1	0	0	0	1	0	1	0	0	0	1	0	0	1	0	0	0	0	0	1	0	0	1	0	0	0	0	0	0	0	0	0	0	0	0
1242	7477	chr01	44854407	0	0	1	1	0	0	0	0	0	0	0	0	0	NA	0	0	0	NA	0	0	0	0	0	NA	1	0	2	0	0	0	0	0	0	0	0	0	0	0	0	NA	0	0	0	1	0	0
1243	7478	chr01	44854415	0	0	0	0	0	0	0	0	0	0	0	0	0	NA	0	0	0	NA	0	0	0	0	0	NA	0	0	0	0	0	0	0	0	0	0	0	0	0	0	0	NA	0	0	0	0	0	0
1244	7479	chr01	44854416	0	0	1	1	0	1	2	0	0	0	1	0	0	NA	1	0	0	NA	0	0	0	0	0	NA	1	0	2	0	0	0	0	0	0	0	0	0	1	1	0	NA	0	0	0	1	1	0
1245	7480	chr01	44854419	0	0	1	1	0	0	0	0	0	0	0	0	0	NA	0	0	0	NA	0	0	0	0	0	NA	1	0	2	0	0	0	0	0	0	0	0	0	0	0	0	NA	0	0	0	1	0	0
1246	7481	chr01	44854422	3	4	3	1	3	3	3	0	0	0	1	3	4	NA	3	2	2	NA	0	3	1	3	2	NA	2	0	3	2	1	1	1	2	1	3	2	3	3	3	4	NA	1	2	4	3	1	4
1247	7482	chr01	44854430	0	0	0	1	0	0	0	1	0	0	0	0	0	NA	0	0	0	NA	0	0	0	0	0	NA	0	0	0	0	0	0	0	0	0	0	0	0	0	0	0	NA	0	0	0	0	0	0
1248	7483	chr01	44854450	1	0	0	0	0	1	0	0	0	0	0	0	3	NA	0	0	0	NA	0	3	0	0	1	NA	1	0	0	2	0	1	1	2	1	3	0	2	0	1	3	NA	0	0	0	1	0	0
1249	7484	chr01	44854466	3	4	2	1	3	2	1	0	0	0	0	4	1	NA	2	2	2	NA	0	1	1	3	2	NA	0	0	2	1	1	0	0	0	0	0	2	1	2	1	1	NA	1	2	4	1	1	4
1250	7485	chr01	44854474	0	0	0	0	0	0	0	0	0	0	0	0	0	NA	0	0	0	NA	0	0	0	0	0	NA	0	0	0	0	0	0	0	0	0	0	0	0	0	0	0	NA	0	0	0	0	0	0
1251	7486	chr01	44854486	0	0	0	0	0	0	0	0	0	0	0	0	1	NA	0	0	0	NA	0	0	0	0	2	NA	0	0	0	0	0	0	0	0	0	0	0	0	0	0	0	NA	0	0	0	0	0	0
1252	7487	chr01	44854487	0	0	0	0	0	0	0	0	1	0	0	0	0	NA	0	0	0	NA	0	0	0	0	0	NA	0	0	0	0	0	0	0	0	0	0	1	0	0	0	0	NA	0	0	0	0	0	0
1253	7488	chr01	44854505	1	NA	0	0	0	1	2	0	NA	0	1	0	0	NA	1	0	0	0	0	0	0	0	NA	0	1	0	1	0	0	0	0	0	0	0	NA	NA	1	1	0	0	0	NA	0	1	1	0
1254	7490	chr01	44854523	0	NA	0	0	0	0	0	0	NA	0	0	0	0	NA	0	0	0	0	0	1	0	0	NA	0	0	0	0	0	1	0	0	0	0	0	NA	NA	0	0	0	0	0	NA	0	0	0	0
1255	7491	chr01	44854526	0	NA	0	0	0	0	0	0	NA	0	0	0	0	NA	0	0	0	0	0	0	0	0	NA	0	0	0	0	0	0	0	0	0	0	0	NA	NA	0	0	0	0	0	NA	0	0	0	0
1256	7492	chr01	44854527	2	NA	2	1	1	1	2	0	NA	0	0	2	0	NA	0	2	1	0	0	1	0	2	NA	0	0	0	3	0	2	0	0	0	0	0	NA	NA	2	1	2	1	1	NA	2	0	0	2
1257	7493	chr01	44854529	0	NA	0	0	0	0	0	0	NA	0	0	0	0	NA	0	0	1	1	0	0	0	0	NA	0	0	0	0	0	0	0	0	0	0	0	NA	NA	0	0	0	0	0	NA	0	0	0	0
1258	7494	chr01	44854539	0	NA	0	0	0	1	2	0	NA	0	1	0	0	NA	1	0	0	0	0	0	0	0	NA	0	0	0	0	0	0	0	0	0	0	0	NA	NA	1	1	0	1	0	NA	0	0	1	0
1259	7495	chr01	44854540	1	NA	0	0	0	1	0	0	NA	0	0	0	1	NA	0	0	0	1	0	1	0	0	NA	1	3	0	0	1	0	2	2	1	1	1	NA	NA	0	1	2	0	0	NA	0	1	0	0
1260	7496	chr01	44854553	0	NA	0	0	3	0	0	0	NA	0	0	0	3	NA	2	0	0	1	0	0	1	0	NA	0	0	0	0	1	0	0	0	0	0	0	NA	NA	0	0	0	0	0	NA	2	1	2	2
1261	7497	chr01	44854578	2	NA	2	1	3	1	2	0	NA	0	0	4	3	NA	2	2	1	0	0	1	1	2	NA	0	0	0	3	1	2	0	0	0	0	0	NA	NA	2	1	2	1	1	NA	4	1	2	4
1262	7498	chr01	44854580	1	NA	0	0	0	1	0	0	NA	0	0	0	1	NA	0	0	0	1	0	1	0	0	NA	1	3	0	0	1	0	2	2	1	1	1	NA	NA	0	1	2	0	0	NA	0	0	0	0
1263	7499	chr01	44854585	1	NA	0	0	0	1	0	1	NA	0	0	0	1	NA	0	0	0	0	1	0	1	0	NA	1	0	0	0	0	0	1	0	0	0	1	NA	NA	0	0	0	0	0	NA	0	0	0	0
1264	7514	chr01	44924561	1	2	3	2	1	2	3	2	3	2	3	3	NA	4	1	2	1	3	2	2	4	4	3	3	4	3	2	1	1	3	4	3	3	3	3	2	3	3	3	2	2	3	1	3	3	1
1265	7515	chr01	44924566	1	0	0	0	0	1	0	0	0	0	0	0	NA	2	0	0	0	2	0	1	0	0	2	2	2	0	0	1	0	1	2	1	1	1	0	2	0	1	2	0	0	0	0	2	0	0
1266	7516	chr01	44924572	1	0	0	0	0	1	0	0	0	0	0	0	NA	2	0	0	0	2	0	1	0	0	2	2	2	0	0	1	0	1	2	1	1	1	0	2	0	1	1	0	0	0	0	2	0	0
1267	7558	chr01	45159931	0	0	NA	0	0	0	0	0	NA	NA	0	0	0	0	0	0	0	0	NA	0	0	1	0	0	0	NA	0	0	1	0	NA	NA	0	0	0	NA	0	0	0	0	0	0	0	0	0	0
1268	7559	chr01	45159932	0	0	NA	0	0	0	0	0	0	NA	0	1	0	0	0	0	0	0	NA	0	0	0	0	0	0	NA	0	0	0	0	0	NA	0	0	0	NA	0	0	0	0	1	0	0	0	0	0
1269	7560	chr01	45159933	0	0	NA	1	0	0	0	1	0	NA	0	0	0	0	0	0	0	0	NA	0	0	0	0	0	0	NA	1	1	0	0	0	0	1	0	1	NA	0	1	0	0	0	0	1	0	1	0
1270	7561	chr01	45159947	0	0	NA	0	0	0	0	0	0	NA	NA	0	2	3	0	0	3	NA	NA	NA	0	0	2	3	1	NA	0	0	0	0	0	0	0	0	2	0	0	0	1	0	0	1	0	0	0	0
1271	7562	chr01	45159959	0	0	0	0	0	0	0	0	0	0	0	0	0	0	0	0	0	NA	0	NA	0	0	0	0	0	0	0	0	0	0	0	0	0	0	1	1	0	0	0	0	0	0	0	0	0	0
1272	7563	chr01	45159960	1	0	0	0	0	2	0	0	0	0	0	0	1	1	0	0	0	NA	0	NA	0	0	1	1	1	0	0	1	0	1	1	1	4	2	0	1	0	0	1	0	0	0	0	1	0	0
1273	7564	chr01	45160003	0	0	0	0	0	0	0	0	0	0	0	1	0	0	0	0	0	0	0	0	0	0	0	0	0	0	0	0	0	0	0	0	0	0	0	0	0	0	0	0	0	0	0	0	2	0
1274	7565	chr01	45160013	0	0	0	0	0	0	0	0	0	0	0	0	0	0	0	0	0	NA	0	0	1	0	0	0	0	0	0	0	0	0	0	0	0	0	0	0	0	0	0	0	0	0	0	0	0	0
1275	7575	chr01	45250736	0	0	NA	0	0	0	0	1	0	0	0	0	0	NA	0	0	0	0	0	1	1	0	0	0	0	0	0	0	NA	0	0	0	1	0	0	0	0	NA	0	0	0	0	0	1	0	0
1276	7576	chr01	45250738	0	0	NA	0	1	0	0	0	0	0	1	1	0	0	0	0	0	0	0	1	0	0	0	0	0	0	0	0	0	0	0	0	0	0	0	0	0	NA	0	0	0	0	0	0	0	0
1277	7577	chr01	45250747	2	0	0	0	0	1	0	0	0	0	0	0	1	2	0	0	0	1	0	2	0	0	1	2	1	0	0	1	0	2	1	2	1	2	0	2	0	NA	1	0	0	0	0	1	0	0
1278	7578	chr01	45250753	0	0	0	0	0	0	0	0	0	0	0	0	1	0	0	0	0	0	0	0	0	0	0	0	0	0	0	0	0	0	0	0	1	0	0	0	0	NA	0	0	0	0	0	0	1	0
1279	7579	chr01	45250783	2	0	0	0	0	1	0	0	0	0	0	0	1	2	0	0	0	1	0	2	0	0	1	2	1	0	0	1	0	2	1	2	1	2	0	2	0	NA	1	0	0	0	0	1	0	0
1280	7583	chr01	45250825	1	0	0	0	NA	0	0	0	0	0	0	0	1	1	0	0	0	1	0	1	0	0	1	1	1	0	0	0	0	1	1	2	1	1	0	2	0	1	1	0	0	0	0	1	0	0
1281	7586	chr01	45250885	1	0	0	0	0	1	0	0	0	0	0	0	2	1	0	0	0	2	0	2	0	0	1	1	1	0	0	1	0	2	1	2	1	1	0	2	0	2	1	1	0	0	0	1	0	NA
1282	7603	chr01	45273458	NA	0	0	0	0	0	0	0	0	0	0	0	0	0	0	0	NA	0	0	0	0	1	0	0	0	0	0	0	0	0	0	0	0	0	0	0	0	0	0	0	0	0	0	0	0	NA
1283	7632	chr01	45282085	0	0	0	0	NA	0	0	0	0	0	0	0	0	0	0	0	0	0	0	0	0	0	0	0	0	0	0	0	0	0	0	0	0	0	0	0	0	0	0	0	0	0	0	0	0	0
1284	7633	chr01	45282090	0	0	0	0	NA	0	0	0	0	0	0	0	0	0	0	0	0	0	0	0	0	0	0	0	0	0	0	0	0	0	0	0	0	0	0	0	0	0	0	0	0	0	0	0	0	0
1285	7634	chr01	45282093	0	0	0	0	NA	0	0	0	0	0	0	0	0	0	0	0	1	0	1	0	0	0	0	1	0	0	0	0	0	0	0	0	1	0	0	0	0	0	0	0	0	0	0	0	0	0
1286	7635	chr01	45282094	0	0	0	0	NA	0	0	0	1	1	0	0	0	0	0	0	0	0	0	0	0	0	0	0	0	0	0	0	0	0	1	0	0	0	0	1	1	0	0	0	0	1	1	0	0	2
1287	7636	chr01	45282099	0	0	0	0	NA	0	0	0	0	0	0	0	0	0	0	0	0	0	0	0	0	0	0	0	0	0	0	0	0	0	0	0	0	0	0	0	0	0	0	0	0	0	0	0	0	0
1288	7637	chr01	45282103	0	0	NA	0	1	0	0	0	0	1	0	0	0	NA	0	0	0	NA	NA	0	NA	0	0	1	1	0	0	0	1	1	0	NA	1	1	0	0	0	0	0	0	0	0	1	0	0	0
1289	7731	chr01	45761908	1	2	1	0	NA	1	2	0	2	1	1	0	3	3	1	0	1	1	1	1	1	0	1	1	1	0	0	1	0	2	2	1	1	2	1	2	2	1	3	2	2	2	1	1	1	2
1290	7732	chr01	45761951	1	0	0	0	NA	0	0	0	0	0	0	0	1	1	0	0	0	1	0	1	0	0	0	1	1	0	0	1	0	1	2	1	1	1	0	1	0	0	1	0	0	0	0	1	0	0
1291	7733	chr01	45761961	0	0	0	0	NA	0	0	2	1	1	1	1	0	0	1	1	1	1	1	0	0	0	2	1	0	1	0	0	0	1	0	1	2	1	0	2	0	0	0	1	1	0	0	0	1	0
1292	7734	chr01	45761967	0	1	0	0	NA	1	1	0	1	0	1	0	1	0	1	0	0	0	0	0	0	0	0	0	0	0	0	0	0	0	0	0	0	0	0	0	1	1	0	0	0	0	0	0	1	0
1293	7735	chr01	45780438	0	0	0	0	NA	0	0	0	0	0	0	0	0	0	0	0	0	0	0	0	0	0	0	0	0	0	0	0	0	2	0	1	0	1	0	1	0	0	0	0	0	0	0	0	0	0
1294	7736	chr01	45780463	1	0	0	0	NA	0	0	0	0	0	0	0	1	1	0	0	0	2	0	2	0	0	0	1	2	0	0	1	0	1	1	1	1	1	0	1	0	0	1	0	0	0	0	1	0	0
1295	7737	chr01	45780477	1	1	1	1	1	0	1	1	1	1	1	1	1	0	1	1	1	1	0	1	0	1	NA	1	0	0	1	1	1	1	0	1	1	1	1	1	0	1	0	1	1	1	1	0	0	0
1296	7738	chr01	45780478	0	0	0	0	0	0	0	0	0	0	0	0	0	0	0	0	0	NA	0	0	0	0	NA	0	0	0	0	0	0	0	0	0	0	0	0	0	0	0	0	0	0	0	0	0	0	0
1297	7739	chr01	45780507	1	0	0	0	0	0	0	0	0	0	0	0	1	2	0	0	0	1	0	1	0	0	0	1	1	0	0	1	0	1	1	1	1	1	0	1	0	0	1	0	0	0	0	1	0	0
1298	7740	chr01	45780520	0	1	1	0	0	0	1	0	1	2	0	0	0	0	0	0	0	0	0	0	1	0	1	0	0	0	0	0	0	0	1	0	0	0	0	1	1	0	1	2	1	2	2	0	0	2
1299	7741	chr01	45780523	0	1	1	0	0	0	1	0	1	2	0	0	1	1	0	0	2	0	1	0	1	0	2	2	1	0	0	0	0	1	1	1	0	1	2	1	1	0	2	2	1	2	2	0	0	2
1300	7742	chr01	45780538	0	1	1	0	0	0	1	0	1	2	0	0	1	1	0	0	2	0	1	0	1	0	2	2	1	0	0	0	0	1	1	1	0	1	1	1	1	0	2	2	1	2	2	0	0	2
1301	7743	chr01	45780603	1	0	0	0	0	0	1	0	NA	0	0	1	0	1	0	0	1	1	0	0	0	0	1	0	0	1	1	0	0	0	0	0	0	0	0	0	1	0	1	0	1	0	0	0	0	0
1302	7744	chr01	45780605	1	0	0	0	0	0	0	0	NA	0	0	0	0	0	0	1	0	0	1	0	NA	0	0	0	0	0	1	0	0	0	0	0	0	0	0	0	1	0	0	0	0	0	0	0	1	0
1303	7827	chr01	45908826	0	0	NA	0	0	0	0	0	0	1	0	NA	0	0	1	0	0	NA	0	0	0	0	0	0	1	0	0	0	0	0	0	1	0	0	0	0	0	0	0	1	0	0	0	0	0	0
1304	7828	chr01	45908828	0	0	1	1	0	0	0	0	1	0	0	1	0	1	0	1	0	0	0	0	0	0	0	0	1	0	1	1	0	0	0	0	0	0	1	0	0	0	0	1	0	1	0	0	0	0
1305	7829	chr01	45908873	1	0	0	0	NA	0	0	0	0	0	0	0	1	2	0	0	0	1	0	2	0	0	0	1	1	0	0	1	0	1	2	1	1	1	0	1	0	0	1	0	0	0	0	1	0	0
1306	7830	chr01	45908902	0	0	0	0	NA	0	0	0	1	1	0	0	0	0	0	0	0	0	0	0	1	0	1	0	0	0	0	0	0	0	1	0	0	0	0	1	2	0	0	0	0	2	1	0	0	2
1307	7831	chr01	45908905	2	2	1	1	NA	2	1	4	1	3	3	2	1	1	3	4	2	3	2	1	1	2	2	1	1	1	2	3	2	2	1	1	2	1	2	1	1	3	1	2	3	2	2	1	3	2
1308	7832	chr01	45908909	1	0	0	0	NA	0	0	0	0	0	1	0	1	2	0	0	0	1	0	2	0	0	0	1	1	0	0	1	0	1	2	1	1	1	0	1	0	0	1	0	0	0	0	1	0	0
1309	7833	chr01	45908919	0	0	0	0	NA	0	0	0	0	0	0	0	0	0	0	0	0	0	0	0	0	0	0	0	0	0	0	0	0	0	0	0	0	0	1	0	0	0	0	0	0	0	0	0	0	0
1310	7834	chr01	45908935	0	0	1	0	1	1	1	1	1	1	1	1	0	NA	1	0	1	0	1	0	0	1	0	1	1	0	1	0	1	1	0	0	1	0	0	1	0	1	0	0	0	0	0	0	0	0
1311	7921	chr01	46383438	0	0	0	0	1	0	0	NA	0	0	0	0	0	0	0	0	0	0	0	0	0	0	NA	0	0	0	0	0	0	0	0	0	0	1	0	0	0	0	0	0	0	0	0	0	0	0
1312	7979	chr01	46746243	0	0	0	0	0	0	0	0	NA	0	0	0	0	0	NA	0	0	NA	0	0	0	0	NA	0	0	0	0	0	0	0	0	NA	1	0	0	0	0	0	1	0	0	0	0	0	NA	NA
1313	7980	chr01	46746282	1	3	3	3	NA	3	3	0	3	0	1	3	0	0	0	3	2	3	1	3	1	2	1	2	0	2	2	0	1	0	1	3	1	3	2	2	2	2	0	2	0	2	0	0	0	1
1314	7981	chr01	46746292	1	1	1	0	NA	1	1	0	1	1	1	0	2	3	1	0	1	1	1	1	1	0	3	2	1	0	0	1	0	2	1	1	1	1	1	2	1	1	2	1	1	0	1	1	0	1
1315	7982	chr01	46746295	0	1	0	0	NA	1	1	0	1	0	1	0	1	0	1	0	0	0	0	0	1	0	0	0	0	0	0	0	0	0	0	0	0	0	0	0	1	1	0	0	0	0	0	0	NA	1
1316	7983	chr01	46746297	1	3	3	3	NA	3	3	0	3	0	1	3	0	0	0	3	2	3	1	3	1	2	1	2	0	2	2	0	1	0	1	3	1	3	2	2	2	2	0	2	0	2	0	0	0	1
1317	7984	chr01	46746321	1	1	0	0	NA	1	1	0	1	0	1	0	2	3	1	0	1	1	1	1	0	0	3	2	1	0	0	1	0	2	1	1	1	1	1	2	1	1	2	1	1	0	1	1	0	0
1318	7985	chr01	46746326	0	0	0	0	NA	0	0	0	0	0	0	0	0	0	0	0	0	0	0	0	0	0	0	0	0	0	0	0	0	0	0	0	0	0	1	0	0	0	0	0	0	0	0	0	0	0
1319	8058	chr01	46928847	0	2	1	0	0	1	2	0	1	1	1	0	3	2	2	0	1	0	1	0	1	0	1	1	1	0	0	0	0	1	1	1	0	2	1	2	2	1	2	1	1	2	2	0	1	1
1320	8059	chr01	46928870	0	2	1	1	0	1	2	0	1	1	1	0	3	2	2	0	1	0	1	0	1	0	1	1	1	0	0	0	0	1	1	1	0	2	2	2	2	1	2	1	1	2	2	0	1	1
1321	8165	chr01	47098044	0	0	0	0	0	0	0	0	0	0	0	0	0	0	0	0	0	NA	0	0	0	0	0	0	NA	0	0	0	0	0	0	NA	0	0	0	0	0	0	0	0	0	0	0	0	0	0
1322	8166	chr01	47098048	0	1	0	0	0	1	1	0	2	0	1	0	1	0	1	0	0	NA	0	0	0	0	0	0	NA	0	0	0	0	0	0	NA	0	0	0	0	1	1	0	0	0	0	0	0	1	0
1323	8167	chr01	47098050	0	0	0	0	0	0	0	0	0	0	0	0	0	0	0	0	0	NA	0	0	0	0	0	0	NA	0	0	0	0	0	0	NA	0	0	1	0	0	0	0	0	0	0	0	0	0	0
1324	8168	chr01	47098078	3	4	3	3	4	4	4	4	4	4	4	4	4	4	4	4	4	NA	4	4	3	4	4	4	NA	4	2	4	3	4	4	NA	4	4	4	4	4	4	4	4	3	4	4	2	4	4
1325	8169	chr01	47098085	0	1	0	0	0	0	1	0	1	1	0	0	2	3	0	0	1	NA	1	0	1	0	2	1	NA	0	0	0	0	1	1	NA	0	2	1	1	1	0	3	0	2	2	2	0	0	2
1326	8170	chr01	47098087	0	0	0	0	0	0	0	0	0	0	0	0	1	0	0	0	0	NA	0	0	1	1	0	0	NA	0	0	0	2	0	0	NA	0	0	2	0	0	0	0	0	0	0	0	0	0	0
1327	8171	chr01	47104409	0	0	0	0	0	0	0	0	0	0	0	0	0	NA	0	0	0	0	0	0	0	0	0	NA	NA	0	0	0	0	0	0	0	0	0	0	0	0	0	0	0	0	0	0	0	0	0
1328	8172	chr01	47104457	3	4	3	3	4	4	4	2	3	2	3	3	4	NA	2	3	3	1	3	4	2	4	2	NA	NA	3	2	2	4	2	4	3	2	2	4	1	4	4	NA	2	1	4	4	1	3	4
1329	8221	chr01	47246190	0	1	NA	0	0	1	1	0	1	1	2	0	NA	2	0	0	1	NA	1	0	1	0	1	1	NA	0	0	0	0	1	1	NA	NA	1	NA	1	2	2	1	0	0	2	1	0	1	2
1330	8222	chr01	47246196	0	0	NA	0	0	0	0	0	1	1	0	0	NA	0	0	0	0	NA	0	0	NA	0	1	0	NA	0	0	0	1	0	1	NA	NA	0	NA	0	1	0	NA	0	0	2	1	0	0	2
1331	8223	chr01	47246202	0	0	NA	0	0	0	0	0	1	1	0	0	NA	0	0	0	0	NA	0	0	NA	0	1	0	NA	0	0	0	0	0	1	NA	NA	0	NA	0	1	0	NA	0	0	2	1	0	0	2
1332	8224	chr01	47246208	0	1	NA	0	0	1	1	0	1	0	2	0	NA	0	0	0	0	NA	0	0	NA	0	0	0	NA	0	0	0	0	0	0	NA	NA	0	NA	0	1	2	NA	0	0	0	0	0	0	0
1333	8225	chr01	47246219	0	0	NA	0	0	0	0	0	0	0	0	0	NA	0	0	0	0	NA	0	0	NA	0	0	0	NA	0	0	0	0	0	0	NA	NA	0	NA	0	0	0	NA	0	0	0	0	0	0	0
1334	8226	chr01	47246228	0	0	NA	0	0	0	0	0	0	0	0	1	NA	0	0	0	0	NA	0	0	NA	0	0	0	NA	0	0	0	0	0	0	NA	NA	0	NA	0	0	0	NA	0	0	0	0	0	0	0
1335	8227	chr01	47246248	0	0	NA	0	0	0	0	0	0	0	1	0	NA	0	0	0	1	NA	0	0	NA	0	0	0	NA	0	0	0	0	0	0	NA	NA	0	NA	0	0	0	NA	0	0	0	0	0	0	0
1336	8228	chr01	47246254	4	4	NA	4	4	4	4	4	4	4	4	4	NA	4	4	4	4	NA	4	4	NA	4	4	4	NA	4	3	4	3	4	4	NA	NA	4	NA	4	4	4	NA	4	3	4	4	3	4	4
1337	8229	chr01	47246269	3	3	NA	2	0	1	2	0	0	0	0	1	NA	0	0	1	1	NA	0	2	NA	0	0	0	NA	0	1	0	0	0	0	NA	NA	0	NA	0	1	2	NA	0	0	1	0	0	0	0
1338	8248	chr01	47273569	4	0	NA	1	1	1	1	1	0	1	1	1	0	NA	0	2	1	0	1	2	1	1	1	0	3	NA	1	1	0	1	1	0	1	0	1	0	2	2	1	1	1	1	1	0	1	0
1339	8249	chr01	47273577	0	0	NA	0	0	0	0	0	0	0	0	0	1	NA	0	0	1	0	1	0	0	0	1	1	0	NA	0	0	0	1	0	1	0	1	1	1	0	0	2	0	0	0	0	0	0	0
1340	8250	chr01	47273592	0	1	NA	0	1	0	0	0	0	0	1	0	0	1	0	0	1	0	0	1	0	0	0	1	0	NA	1	0	0	NA	0	1	0	0	0	1	0	0	1	1	0	0	0	1	0	0
1341	8251	chr01	47273597	0	0	0	0	0	0	0	1	0	0	0	1	1	0	1	0	0	NA	1	1	0	0	0	0	0	0	1	1	0	0	1	0	0	0	0	0	0	1	0	0	0	0	1	0	0	0
1342	8252	chr01	47273615	4	2	3	3	3	3	2	3	0	2	1	3	1	1	0	3	3	NA	1	4	3	4	2	1	2	3	3	1	2	1	3	2	3	1	3	1	2	2	2	2	1	2	2	1	1	0
1343	8356	chr01	47724825	0	1	0	0	0	1	1	0	1	0	1	0	1	2	1	0	1	0	1	0	0	NA	1	1	1	0	0	0	0	0	0	0	0	0	1	0	1	1	1	0	0	0	0	0	0	0
1344	8357	chr01	47724826	0	1	NA	0	1	0	0	0	1	0	0	0	1	0	0	0	0	0	0	0	1	NA	0	1	1	0	0	1	0	1	1	1	1	1	1	1	1	0	1	0	1	1	1	0	0	1
1345	8358	chr01	47724828	0	0	NA	0	0	1	0	0	0	0	0	0	NA	0	0	0	0	0	0	0	0	NA	0	0	0	0	0	0	0	0	0	0	0	0	0	0	0	0	0	0	0	0	0	0	0	0
1346	8359	chr01	47724837	1	0	NA	0	0	1	1	0	0	0	0	1	NA	0	1	1	0	1	0	1	0	NA	0	0	0	0	1	1	0	0	0	0	0	0	1	0	1	1	0	0	0	1	0	0	0	0
1347	8360	chr01	47724847	0	0	NA	1	0	1	1	0	1	0	2	1	NA	0	0	0	0	1	1	1	1	NA	0	0	0	1	1	0	1	0	1	1	1	1	0	0	0	0	0	0	0	0	0	0	0	0
1348	8362	chr01	47724865	1	0	NA	0	0	0	0	0	0	0	0	0	NA	1	0	0	0	1	0	1	0	NA	0	1	0	0	0	1	0	1	1	1	1	0	0	1	0	0	1	0	0	0	0	1	0	1
1349	8363	chr01	47724868	0	0	NA	0	0	0	0	0	0	0	0	0	NA	0	0	0	0	0	0	0	0	NA	0	0	0	0	0	0	0	0	0	0	0	0	0	0	0	0	0	1	0	1	0	0	0	1
1350	8364	chr01	47724870	0	2	NA	0	0	1	1	0	2	0	1	0	NA	3	1	0	1	0	1	0	1	NA	1	2	1	0	0	0	0	0	1	1	0	1	1	1	2	1	1	1	0	1	1	0	0	1
1351	8367	chr01	47744189	1	1	1	1	NA	0	0	0	0	0	0	0	0	NA	1	0	0	0	0	0	0	0	0	0	1	0	1	0	0	0	0	0	0	0	0	0	0	0	0	0	0	0	0	0	NA	0
1352	8368	chr01	47744198	0	1	1	0	NA	0	1	0	0	0	0	0	0	NA	0	0	0	0	0	0	0	0	0	0	0	0	0	0	0	0	0	0	0	0	1	0	0	0	1	1	1	0	1	0	NA	0
1353	8369	chr01	47744223	0	0	0	0	NA	0	0	0	0	0	0	0	0	NA	0	0	0	0	0	0	0	0	0	0	0	0	0	0	0	0	0	0	0	0	1	0	0	0	0	0	0	0	0	0	0	0
1354	8370	chr01	47744224	0	0	0	0	NA	0	0	0	1	1	0	0	0	NA	0	0	0	0	0	0	1	0	1	0	0	0	0	0	0	0	1	0	0	0	0	1	1	0	0	0	0	1	1	0	0	1
1355	8371	chr01	47744228	0	1	1	0	NA	0	1	0	1	1	0	0	0	NA	0	0	0	0	0	0	0	0	1	0	0	0	0	0	0	0	1	0	0	0	0	1	1	0	1	1	1	1	1	0	0	1
1356	8372	chr01	47744237	0	2	1	0	NA	0	1	0	2	1	0	0	0	NA	0	0	0	0	0	0	1	0	2	0	0	0	0	0	0	0	2	0	0	0	0	2	1	0	2	1	2	2	2	0	0	2
1357	8373	chr01	47744273	0	1	1	0	NA	0	1	0	1	1	0	0	0	NA	0	0	0	0	0	0	0	0	1	0	0	0	0	0	0	0	1	0	0	0	0	1	1	0	1	1	1	1	1	0	0	1
1358	8375	chr01	47753092	1	0	0	0	0	0	0	0	0	0	0	1	0	0	0	NA	0	NA	0	0	1	0	1	0	0	NA	0	NA	0	0	0	NA	0	0	0	0	0	0	1	0	0	0	0	0	0	1
1359	8376	chr01	47753093	0	0	0	0	0	0	0	0	0	0	0	0	0	0	0	1	0	NA	0	0	0	0	0	0	0	NA	0	0	0	0	0	0	0	0	0	0	0	0	0	0	0	0	0	0	0	0
1360	8377	chr01	47753152	1	0	0	0	0	0	0	0	0	0	0	0	1	1	0	0	0	NA	0	1	0	0	0	1	1	NA	0	2	0	1	1	1	1	1	0	1	0	0	1	0	0	0	0	1	0	0
1361	8378	chr01	47753153	0	1	1	0	0	0	1	0	1	2	0	0	0	0	0	0	0	NA	0	0	1	0	1	0	0	NA	0	0	0	0	1	0	0	0	0	1	1	0	1	1	1	3	2	0	0	1
1362	8379	chr01	47753168	0	1	1	0	NA	0	1	0	1	1	0	0	0	0	0	0	0	0	0	0	1	0	1	0	0	0	0	0	0	0	1	0	0	0	0	1	1	0	1	2	1	3	2	0	0	1
1363	8380	chr01	47753217	2	2	NA	0	0	1	2	0	3	1	1	0	2	2	1	0	1	1	1	1	NA	0	2	3	1	0	0	1	0	2	2	1	1	2	2	2	2	1	3	2	1	2	2	1	1	1
1364	8381	chr01	47753226	3	4	NA	1	0	1	3	0	3	1	1	1	2	2	1	2	2	1	2	3	NA	0	3	3	1	0	2	1	0	2	2	1	1	2	3	2	3	3	3	2	1	2	2	1	1	1
1365	8382	chr01	47753232	2	2	NA	0	0	1	2	0	3	1	1	0	2	1	1	0	1	1	1	1	NA	0	2	3	1	0	0	1	0	2	2	1	1	2	2	2	2	1	3	2	1	2	2	1	1	2
1366	8383	chr01	47753239	0	2	NA	0	0	0	1	0	1	1	0	0	0	0	0	0	0	0	0	0	NA	0	1	0	0	0	0	0	0	0	1	0	0	0	0	1	1	0	1	2	1	2	2	0	0	1
1367	8384	chr01	47753251	0	0	NA	1	0	0	0	0	1	0	0	1	0	0	0	0	0	0	0	0	NA	0	1	1	1	0	0	0	0	0	0	1	0	1	1	0	0	0	0	0	0	0	0	0	0	0
1368	8385	chr01	47753253	1	0	NA	0	0	0	0	1	0	0	0	1	0	0	0	0	0	NA	0	0	NA	0	1	0	1	0	0	0	1	0	0	0	0	0	0	0	1	0	0	0	0	0	0	0	NA	0
1369	8386	chr01	47821923	NA	0	0	0	NA	0	0	0	0	0	0	0	0	0	0	0	0	0	0	NA	0	0	0	0	0	0	0	0	0	0	0	0	0	0	0	0	0	0	0	0	0	0	0	0	1	0
1370	8387	chr01	47821939	NA	0	0	0	NA	0	0	0	2	1	0	0	0	0	0	0	0	0	0	NA	1	0	1	0	0	0	0	0	0	0	1	0	0	0	0	1	1	0	0	0	0	3	1	0	0	2
1371	8388	chr01	47821982	NA	4	2	0	NA	1	3	0	3	1	1	NA	NA	3	1	NA	1	0	1	NA	2	0	3	2	3	0	0	0	0	1	1	2	0	1	3	1	3	3	2	2	2	3	2	0	1	3
1372	8411	chr01	48200952	0	0	0	0	NA	0	0	0	0	NA	0	0	NA	NA	NA	0	0	0	NA	0	NA	0	NA	0	NA	0	0	0	0	0	0	0	0	0	0	0	0	0	0	0	NA	NA	0	0	0	0
1373	8412	chr01	48200975	0	0	0	0	NA	0	0	0	0	NA	0	0	NA	NA	NA	0	0	0	0	0	NA	0	NA	0	NA	0	0	0	0	1	0	0	0	0	0	0	0	0	0	0	NA	NA	0	0	0	2
1374	8447	chr01	48667794	0	1	NA	1	0	0	0	0	0	0	0	0	0	NA	0	0	0	1	0	0	0	0	0	0	NA	0	1	0	0	0	1	NA	0	0	0	0	1	1	NA	0	0	0	0	0	1	NA
1375	8448	chr01	48667823	0	0	NA	0	2	1	0	0	1	0	2	0	0	NA	1	0	0	0	0	0	0	0	0	0	NA	0	0	2	0	0	0	NA	0	0	0	0	0	0	NA	0	1	0	1	1	0	4
1376	8449	chr01	48667857	3	2	4	2	NA	1	4	1	2	0	1	2	0	NA	0	2	1	1	1	0	1	2	0	2	0	2	1	0	1	0	4	1	1	2	2	2	3	1	0	2	0	2	0	1	0	0
1377	8450	chr01	48667865	1	2	0	2	NA	3	0	3	2	4	3	2	4	NA	4	2	3	3	3	4	3	2	4	2	4	2	3	4	3	4	0	3	3	2	2	2	1	3	4	2	4	2	4	3	4	4
1378	8451	chr01	48667899	0	0	0	0	1	0	0	3	0	3	1	2	NA	NA	NA	1	2	0	2	0	1	1	NA	0	0	2	0	0	3	3	0	0	0	0	0	NA	1	0	0	0	2	1	0	0	2	0
1379	8452	chr01	48667923	0	0	0	0	0	0	0	1	1	1	1	0	NA	NA	NA	1	1	1	1	2	0	1	NA	2	0	0	0	0	0	1	0	2	1	0	0	NA	0	0	0	1	1	0	0	0	1	0
1380	8543	chr01	48862254	0	2	2	1	0	0	2	0	1	1	0	0	2	3	1	0	1	0	1	2	1	0	2	1	1	0	1	0	0	1	2	1	0	2	2	1	1	0	1	1	1	2	2	0	1	1
1381	8547	chr01	48867131	0	0	0	0	0	0	0	0	0	0	0	0	0	0	0	0	0	0	0	0	0	0	0	0	0	0	0	NA	0	2	0	0	0	1	0	1	0	0	0	0	0	0	0	0	0	0
1382	8548	chr01	48867159	0	0	0	0	1	0	0	2	0	2	2	1	0	3	0	1	2	NA	2	0	2	1	0	0	0	3	0	NA	3	1	0	0	0	0	0	0	0	0	0	0	1	1	0	0	1	0
1383	8549	chr01	48867164	0	1	0	0	2	0	1	2	0	2	2	1	0	3	2	1	2	NA	2	0	3	1	0	0	0	3	0	NA	3	1	0	0	0	0	0	0	0	0	0	0	1	1	0	0	1	1
1384	8550	chr01	48867179	0	0	2	1	0	0	0	0	0	0	0	0	1	0	0	0	0	NA	0	0	1	0	2	0	0	0	1	NA	0	0	0	0	0	0	1	0	0	0	0	0	0	2	1	0	0	1
1385	8551	chr01	48867193	0	0	0	0	0	0	0	0	0	0	0	0	0	0	0	0	0	NA	0	0	0	0	0	0	0	0	0	NA	0	0	0	0	0	1	0	0	0	0	0	0	0	0	0	0	0	0
1386	8620	chr01	49105626	0	0	0	0	NA	0	0	0	0	0	0	0	0	0	0	0	0	0	0	0	0	0	0	0	0	0	0	0	0	0	0	0	0	0	1	0	0	0	0	0	0	0	0	0	0	0
1387	8621	chr01	49105664	0	0	0	0	NA	1	0	0	1	0	1	0	0	0	1	0	0	0	0	0	0	0	0	0	0	1	0	2	0	0	0	0	0	0	0	0	0	0	0	0	1	0	1	1	0	2
1388	8622	chr01	49105667	0	0	0	0	NA	0	0	0	0	0	0	0	0	0	0	0	0	0	0	0	0	0	0	0	0	0	0	0	0	0	0	0	0	0	0	0	0	0	0	0	0	0	0	0	0	0
1389	8662	chr01	49255873	0	0	NA	0	0	1	0	0	0	0	0	0	NA	NA	NA	0	NA	0	0	NA	0	1	2	0	1	0	1	1	1	0	0	NA	0	0	2	NA	0	1	0	0	0	0	0	0	0	0
1390	8663	chr01	49255875	0	0	NA	0	0	0	0	0	0	0	0	0	NA	NA	NA	0	NA	0	0	0	0	0	0	0	0	0	0	0	0	0	0	NA	0	0	0	NA	0	0	0	0	0	1	1	0	0	0
1391	8664	chr01	49255883	0	0	NA	0	0	0	0	0	0	0	0	0	NA	NA	NA	0	NA	0	0	0	0	0	0	0	0	0	0	0	0	0	0	NA	0	0	0	NA	0	0	0	0	0	1	1	0	0	0
1392	8665	chr01	49255905	0	0	NA	0	0	0	0	0	0	1	0	1	NA	NA	NA	0	NA	0	0	0	0	0	0	0	0	0	0	0	0	0	0	NA	0	0	1	NA	0	0	0	0	0	0	0	0	0	0
1393	8698	chr01	49367233	0	1	3	2	0	0	1	0	1	3	0	0	4	4	1	0	1	NA	1	1	NA	0	3	2	NA	NA	1	1	NA	2	1	1	0	2	2	1	1	0	3	1	1	3	3	0	0	3
1394	8699	chr01	49367237	0	0	0	0	0	0	0	0	0	0	0	0	3	4	0	0	1	NA	1	1	NA	0	1	2	NA	NA	0	0	NA	0	0	0	0	0	1	0	0	0	1	0	0	0	0	0	0	0
1395	8780	chr01	49643899	0	0	NA	0	0	0	0	0	NA	0	0	0	0	NA	0	0	0	0	0	NA	0	0	0	NA	0	0	0	0	0	0	0	0	0	NA	0	0	0	0	0	0	0	NA	0	0	0	0
1396	8791	chr01	49643977	0	0	NA	0	NA	0	0	0	NA	0	0	0	0	NA	0	0	0	0	0	0	0	0	0	NA	0	0	0	0	0	0	0	0	0	NA	0	0	0	0	0	0	0	0	0	0	0	0
1397	8803	chr01	49801472	1	0	0	1	0	0	0	0	1	0	1	0	0	0	0	0	0	0	0	1	1	0	NA	1	0	NA	0	0	1	0	1	0	0	0	NA	0	1	0	1	0	0	1	0	0	1	1
1398	8804	chr01	49801476	0	0	0	0	NA	1	0	0	1	0	1	0	0	0	1	0	0	0	0	0	0	0	0	0	0	NA	0	0	0	0	0	0	0	0	0	0	0	0	0	0	0	0	1	1	0	1
1399	8805	chr01	49801482	0	0	0	0	NA	0	1	0	0	0	0	0	0	0	1	0	0	0	0	0	0	0	0	0	0	NA	0	0	0	0	0	0	0	0	0	0	0	0	0	0	0	0	0	0	0	0
1400	8806	chr01	49801493	1	0	0	0	NA	0	0	0	0	0	0	0	1	1	0	0	0	0	0	1	0	0	0	1	1	0	0	1	0	1	1	1	1	1	0	1	0	0	2	0	0	0	0	1	0	0
1401	8807	chr01	49801495	0	0	0	0	NA	1	0	0	1	0	1	0	0	0	1	0	0	0	0	0	0	0	0	0	0	0	0	0	0	0	0	0	0	0	0	0	0	0	0	0	1	0	1	1	0	1
1402	8859	chr01	50264971	1	2	1	1	NA	0	2	0	1	1	0	1	3	NA	1	0	1	1	1	2	2	0	2	2	2	NA	1	1	NA	3	2	2	1	1	1	3	3	1	4	1	2	2	3	2	2	4
1403	8860	chr01	50264979	1	1	0	0	NA	0	1	0	0	0	0	1	1	NA	1	0	0	1	0	1	0	0	0	1	1	NA	0	1	NA	1	1	1	1	0	0	1	1	1	1	0	0	0	0	2	2	0
1404	8861	chr01	50264991	1	0	0	0	NA	0	0	0	0	0	0	0	1	NA	0	0	0	1	0	1	0	0	0	1	1	NA	0	1	NA	1	1	1	1	0	0	1	0	0	1	0	0	0	0	1	0	0
1405	8862	chr01	50264996	0	0	0	0	NA	0	0	0	0	0	0	0	0	NA	0	1	0	0	1	0	0	0	0	0	0	NA	0	0	NA	0	0	0	0	0	0	0	0	0	0	0	1	0	0	0	0	0
1406	8888	chr01	50772087	0	0	0	0	0	0	0	0	0	0	0	0	0	0	0	0	0	0	0	0	0	0	0	0	0	0	0	0	0	0	0	0	0	0	0	0	0	0	0	0	0	0	0	0	NA	0
1407	8889	chr01	50772143	1	0	0	0	0	0	0	0	0	0	0	0	1	1	0	0	0	2	0	1	0	0	0	1	1	0	0	1	0	1	1	1	1	1	0	1	0	0	1	0	0	0	0	1	0	0
1408	8890	chr01	50772150	4	4	4	4	4	4	4	4	4	4	4	2	4	4	4	4	4	4	4	4	4	4	4	4	3	4	4	2	3	4	4	4	4	4	3	4	4	4	4	4	4	4	4	4	4	4
1409	8891	chr01	50772158	0	1	1	1	0	0	1	0	1	1	0	0	1	2	0	0	1	0	1	1	2	0	3	1	2	0	1	0	0	1	2	1	0	1	2	1	1	0	2	1	2	1	2	0	0	2
1410	8892	chr01	50772162	3	1	3	2	0	3	3	1	1	1	1	2	0	0	2	2	2	1	1	1	1	2	1	1	2	1	3	1	1	0	2	1	2	2	2	2	1	2	0	1	0	2	0	1	0	0
1411	8893	chr01	50772165	0	2	0	1	4	1	0	2	1	1	1	0	1	1	1	1	1	0	1	1	2	2	1	0	0	3	1	1	1	1	0	0	0	0	0	0	1	1	1	1	1	1	2	2	NA	2
1412	9011	chr01	51593890	0	1	1	0	0	0	2	0	2	1	0	0	NA	0	0	0	0	0	0	0	0	0	0	0	0	0	0	NA	0	0	1	2	0	2	0	2	1	0	2	2	1	0	2	0	0	1
1413	9012	chr01	51595698	4	1	2	2	4	3	3	NA	3	2	4	4	0	NA	3	4	2	NA	3	NA	3	4	0	2	1	3	1	1	NA	NA	2	3	4	3	2	1	2	NA	0	1	1	1	1	4	0	2
1414	9013	chr01	51595704	4	3	4	3	4	3	4	NA	4	4	4	4	2	NA	4	4	4	NA	4	NA	4	4	4	4	2	3	2	1	NA	NA	4	4	4	4	3	4	3	NA	3	3	4	4	2	4	3	4
1415	9014	chr01	51595708	0	2	2	1	0	0	1	NA	1	2	0	0	2	NA	1	0	2	NA	1	NA	1	0	3	2	1	0	1	0	NA	NA	2	1	0	1	1	3	2	NA	3	2	3	3	1	0	3	2
1416	9015	chr01	51595723	0	0	0	0	0	0	0	NA	0	0	0	0	0	NA	0	1	0	NA	0	NA	0	0	0	0	0	0	0	0	NA	NA	0	0	0	0	0	0	0	NA	0	0	0	0	0	0	0	0
1417	9016	chr01	51595725	0	0	0	0	0	0	0	NA	0	0	0	0	0	NA	0	0	0	NA	0	NA	0	0	0	0	0	0	0	0	NA	NA	0	0	0	0	0	0	0	NA	0	0	0	0	0	0	0	0
1418	9017	chr01	51595727	0	0	0	0	0	0	0	NA	0	0	0	0	0	NA	0	0	0	NA	0	NA	0	0	0	0	0	0	0	0	NA	NA	0	0	0	0	0	1	0	NA	0	0	0	0	0	0	0	0
1419	9018	chr01	51595743	0	0	0	0	0	0	0	NA	0	0	0	0	0	NA	0	0	0	NA	0	NA	1	0	0	0	0	0	0	0	NA	NA	0	0	0	0	0	0	0	NA	0	0	0	0	0	0	0	0
1420	9021	chr01	51715287	0	0	0	0	0	0	0	0	0	0	1	0	0	0	0	0	0	1	0	0	0	0	0	0	0	NA	0	0	0	0	0	0	0	0	0	0	0	NA	0	0	0	0	0	0	0	0
1421	9022	chr01	51715292	0	0	0	0	1	2	0	0	0	0	0	0	0	0	0	0	0	0	0	2	0	1	1	0	0	0	1	0	0	0	0	0	0	0	0	0	0	NA	0	0	0	0	0	0	0	0
1422	9023	chr01	51715297	1	0	0	0	0	0	0	0	0	0	0	0	1	1	0	0	0	1	0	1	0	0	0	1	2	0	0	1	0	2	1	1	1	1	0	1	0	NA	1	0	0	0	0	1	0	0
1423	9024	chr01	51715324	0	1	1	1	0	0	1	1	2	3	1	1	2	2	1	1	2	2	2	1	1	0	2	1	1	0	1	0	1	2	1	1	1	1	2	3	1	NA	2	2	2	2	1	0	1	3
1424	9025	chr01	51715341	0	0	0	0	1	0	0	2	0	1	1	0	0	1	0	1	1	0	1	1	1	1	1	0	0	NA	0	0	1	1	0	0	0	0	0	0	1	NA	0	0	1	2	0	0	2	0
1425	9061	chr01	52334213	0	NA	0	0	0	NA	0	NA	0	0	0	1	0	NA	1	0	0	0	0	0	0	0	0	0	NA	0	0	NA	0	0	0	0	0	0	1	0	0	0	NA	NA	0	0	0	0	0	0
1426	9062	chr01	52334214	0	0	0	0	0	NA	1	0	0	0	0	0	0	NA	1	0	0	0	0	0	0	0	0	0	NA	0	0	0	0	0	0	0	0	0	0	0	0	1	NA	1	0	0	0	0	1	0
1427	9063	chr01	52334216	1	0	0	0	0	0	0	0	0	0	0	0	0	0	0	0	0	0	0	0	0	0	0	0	0	0	0	0	0	0	0	0	0	1	0	0	0	0	0	0	0	0	0	0	0	0
1428	9086	chr01	52401130	0	0	0	0	0	0	0	0	1	1	0	0	0	0	0	0	0	1	1	NA	0	0	0	0	0	0	0	0	1	0	0	0	0	0	0	1	0	0	0	0	0	0	0	1	0	1
1429	9087	chr01	52401154	0	0	0	0	1	0	0	2	0	1	2	0	0	1	0	1	1	0	0	2	0	0	0	0	0	1	0	0	1	2	0	0	0	0	0	0	1	0	0	0	0	0	0	0	0	0
1430	9088	chr01	52401155	0	0	0	0	0	0	0	0	0	0	0	0	0	0	0	0	0	0	0	0	0	0	0	0	0	0	0	0	0	0	0	0	0	0	0	0	0	0	0	0	0	0	0	0	0	0
1431	9089	chr01	52401175	0	0	0	0	0	0	0	0	1	1	1	1	0	0	2	1	1	1	1	0	0	0	0	1	0	0	0	0	2	2	0	1	1	0	0	2	1	2	0	2	1	0	0	0	2	0
1432	9090	chr01	52523245	1	0	0	0	NA	0	0	1	1	1	1	2	0	0	1	1	1	1	1	2	0	0	1	1	2	0	0	NA	2	1	0	2	3	1	1	1	2	2	0	1	1	0	0	0	1	0
1433	9091	chr01	52523268	0	0	0	0	NA	0	0	0	0	0	0	0	1	0	0	0	0	0	0	0	1	0	1	0	0	0	0	NA	0	0	0	0	0	0	0	0	0	0	0	0	0	2	1	0	0	1
1434	9092	chr01	52523275	0	2	0	0	NA	0	1	0	0	0	0	0	0	0	2	0	0	0	0	0	0	0	0	0	0	0	0	NA	0	0	0	0	0	0	0	0	0	0	0	0	2	0	2	0	0	1
1435	9093	chr01	52523284	0	1	2	0	NA	0	2	0	2	1	0	0	0	0	0	0	0	0	0	0	0	0	0	0	0	0	0	NA	0	0	2	1	0	2	0	1	1	0	2	2	1	0	1	0	0	2
1436	9094	chr01	52544232	0	0	0	NA	0	0	0	0	1	1	1	NA	1	0	0	NA	1	1	1	0	0	0	0	1	0	0	0	0	NA	0	0	0	0	0	0	1	0	0	0	1	0	0	0	NA	NA	0
1437	9095	chr01	52544235	0	0	0	NA	0	0	0	0	0	0	0	NA	0	0	0	NA	0	0	0	0	0	0	0	0	0	0	0	0	NA	0	0	0	0	0	0	0	0	0	0	0	0	0	0	0	NA	0
1438	9096	chr01	52544236	0	0	0	NA	0	0	0	1	0	0	0	NA	0	0	0	NA	0	0	0	0	0	0	0	0	0	0	1	0	NA	0	0	0	0	0	0	0	0	0	0	0	0	0	0	0	0	0
1439	9097	chr01	52544270	0	0	0	NA	0	0	0	0	0	0	0	NA	0	0	0	NA	0	0	0	0	0	0	0	0	0	0	0	0	NA	0	0	0	0	0	1	0	0	0	0	0	0	0	0	0	0	0
1440	9098	chr01	52544271	0	1	0	NA	1	0	1	0	0	0	0	NA	0	0	2	NA	0	0	0	1	0	0	0	0	0	0	0	1	NA	0	0	0	0	0	0	0	0	0	0	0	1	0	0	0	2	1
1441	9099	chr01	52544277	0	1	0	NA	1	0	1	0	0	0	0	NA	0	0	2	NA	0	0	0	0	0	0	0	0	0	0	0	0	NA	0	0	0	0	0	0	0	0	0	0	0	1	0	0	0	2	1
1442	9100	chr01	52544283	0	0	0	NA	0	0	0	0	0	0	0	NA	0	0	0	NA	0	0	0	0	0	0	0	0	0	0	0	0	NA	0	0	0	0	0	0	0	0	0	0	0	0	0	0	0	0	0
1443	9101	chr01	52544296	0	1	1	0	NA	0	1	0	1	1	0	0	1	1	0	0	1	0	1	1	1	0	1	1	0	0	0	0	1	1	1	1	0	1	1	1	2	1	2	1	1	3	2	0	0	1
1444	9102	chr01	52544326	0	0	0	0	0	0	0	0	0	0	0	0	0	0	0	0	0	0	0	0	0	0	0	0	0	0	0	0	0	1	0	0	0	0	2	0	0	0	0	0	0	0	0	0	0	0
1445	9103	chr01	52544332	NA	0	0	0	0	NA	0	0	0	0	NA	1	0	0	0	NA	0	0	0	0	0	0	0	0	0	0	NA	0	1	1	0	NA	0	0	1	1	0	0	0	0	0	0	0	0	0	0
1446	9104	chr01	52544338	NA	0	0	0	0	NA	0	0	0	0	NA	1	0	0	0	NA	0	0	0	0	0	0	0	0	1	0	NA	2	0	0	0	NA	0	0	0	0	0	0	0	0	0	0	0	0	NA	0
1447	9105	chr01	52544358	NA	0	0	0	0	NA	0	0	0	0	NA	0	0	0	0	NA	0	0	0	1	0	0	1	0	0	0	NA	0	0	0	0	NA	0	0	0	0	0	0	0	0	0	0	0	0	0	0
1448	9106	chr01	52544371	NA	1	1	1	0	NA	0	0	0	0	NA	0	0	0	0	NA	0	0	0	0	0	0	0	0	0	0	NA	1	0	0	0	NA	0	0	0	0	0	0	1	1	0	0	0	0	0	0
1449	9107	chr01	52544388	NA	0	0	0	0	NA	0	1	0	1	NA	0	0	0	0	NA	0	0	0	0	0	0	0	0	1	0	NA	0	0	0	0	NA	0	0	0	0	1	0	0	0	0	0	0	1	1	0
1450	9108	chr01	52544389	1	0	0	0	0	NA	0	0	0	0	NA	0	0	0	0	NA	0	1	0	0	0	1	0	0	0	1	NA	1	1	0	0	NA	0	0	1	1	0	0	0	1	0	0	0	1	0	0
1451	9149	chr01	52808428	1	0	0	0	NA	0	0	0	0	0	0	0	1	1	0	0	0	1	0	1	0	0	0	1	1	0	0	1	0	1	1	1	1	1	0	1	0	0	1	0	0	0	0	1	0	0
1452	9162	chr01	52808673	0	0	0	0	0	0	0	0	0	0	0	0	0	0	0	0	0	0	0	0	0	0	0	0	0	0	0	0	0	0	0	0	0	0	1	0	0	0	0	0	0	0	0	0	0	0
1453	9180	chr01	52842921	0	0	0	0	0	0	0	0	0	0	0	0	NA	NA	NA	NA	1	NA	0	0	0	0	0	NA	0	0	0	1	0	0	0	NA	NA	0	0	NA	0	0	0	0	0	1	0	0	0	0
1454	9181	chr01	52842943	0	1	1	1	NA	0	1	0	0	0	0	0	3	2	1	NA	1	0	0	1	1	0	1	3	1	0	1	0	0	1	0	1	0	0	1	1	0	0	1	0	0	0	0	0	0	0
1455	9182	chr01	52842948	4	4	4	4	NA	4	4	4	4	4	4	4	4	4	4	NA	4	4	4	4	4	4	4	4	4	4	4	4	3	4	4	4	4	4	4	4	4	4	4	4	2	4	4	4	4	4
1456	9183	chr01	52842956	0	0	0	0	NA	0	0	0	0	0	0	0	0	NA	0	NA	0	0	0	0	0	0	0	0	0	0	0	0	0	0	0	0	0	0	0	0	0	0	0	0	0	0	0	0	0	0
1457	9184	chr01	52842997	0	1	1	1	NA	0	1	0	1	1	0	0	3	2	1	NA	1	0	0	1	1	0	1	3	1	0	1	0	0	1	1	1	0	1	1	1	1	0	1	1	0	0	1	0	0	1
1458	9185	chr01	52844361	0	2	2	1	0	0	2	0	1	1	0	1	4	3	2	0	1	2	1	2	1	0	2	3	2	0	1	1	0	1	2	3	0	1	2	3	1	0	2	3	2	2	2	0	0	2
1459	9273	chr01	53257018	0	0	NA	0	0	0	1	1	0	0	0	1	0	0	1	0	0	0	0	0	0	0	0	0	0	0	0	0	NA	0	0	0	0	1	0	0	0	0	1	0	0	0	0	0	0	0
1460	9274	chr01	53257082	0	0	0	0	NA	0	0	0	0	0	0	0	1	0	1	0	0	3	0	0	0	0	0	0	0	0	0	1	0	0	0	0	0	0	0	0	0	0	0	0	0	0	0	0	0	0
1461	9275	chr01	53257087	0	1	0	0	NA	0	1	0	0	0	0	0	2	0	1	0	0	0	0	0	0	0	0	0	0	0	0	0	0	0	0	0	0	0	0	0	0	0	0	0	0	0	0	0	0	0
1462	9276	chr01	53257099	0	1	2	1	NA	0	2	0	1	1	0	0	3	3	1	0	1	0	1	1	1	0	2	1	2	0	1	0	0	0	2	1	0	1	2	1	1	0	3	1	1	2	2	0	1	3
1463	9277	chr01	53257112	0	1	0	0	NA	0	1	0	0	0	0	0	2	0	1	0	0	0	0	0	0	0	0	0	0	0	0	0	0	0	0	0	0	0	0	0	0	0	0	0	0	0	0	0	0	0
1464	9278	chr01	53257115	0	0	0	0	0	0	0	0	0	0	0	0	0	NA	0	0	0	0	1	NA	0	0	0	0	0	0	0	1	NA	0	0	NA	0	0	0	0	0	0	0	0	0	0	0	0	1	0
1465	9308	chr01	53738522	0	0	0	1	0	0	0	0	0	0	0	1	0	1	0	1	0	0	0	0	0	0	1	0	0	0	NA	0	0	0	0	0	1	0	0	0	1	NA	0	0	0	0	1	1	0	0
1466	9311	chr01	53738560	0	0	0	0	0	0	0	0	0	0	0	0	0	0	0	0	0	0	0	0	0	0	0	0	0	0	0	0	0	1	0	0	0	0	0	1	0	NA	0	0	0	0	0	0	0	0
1467	9312	chr01	53738565	0	2	1	2	0	0	2	0	0	0	0	0	3	1	1	0	2	0	1	1	2	0	3	1	2	0	3	0	0	1	0	0	0	0	3	2	0	NA	2	0	0	3	2	0	2	2
1468	9314	chr01	53738611	0	0	1	1	NA	0	0	0	0	0	0	0	1	1	0	0	1	0	1	1	1	0	3	1	2	0	3	0	0	0	NA	0	0	0	1	NA	0	0	2	0	0	3	1	0	0	1
1469	9319	chr01	53900419	0	0	0	0	0	NA	0	0	0	0	1	0	0	0	0	0	0	NA	0	0	0	0	0	0	0	0	0	NA	0	0	0	0	0	0	0	0	0	NA	0	0	0	0	0	0	0	0
1470	9320	chr01	53900429	0	0	0	0	0	NA	0	0	0	0	0	0	1	2	0	0	1	0	1	3	0	0	1	2	1	0	0	0	0	0	0	0	0	0	1	0	0	0	1	0	0	0	0	0	0	0
1471	9321	chr01	53900434	0	NA	0	0	NA	0	NA	0	0	0	0	0	1	0	1	0	0	0	0	0	0	0	0	0	0	0	0	0	0	0	0	0	0	0	NA	0	NA	0	0	0	0	0	0	0	1	0
1472	9322	chr01	53900458	0	NA	1	1	NA	0	NA	0	1	1	0	0	1	1	0	0	1	0	1	2	1	0	1	1	1	0	1	0	0	0	2	1	0	1	NA	1	NA	0	2	1	1	1	1	0	0	1
1473	9432	chr01	54237181	1	0	0	0	0	0	1	0	0	0	0	0	0	NA	0	0	0	0	0	0	0	0	0	0	0	0	0	0	0	0	0	NA	0	0	0	1	0	0	NA	0	0	0	0	0	0	0
1474	9433	chr01	54237198	0	2	1	1	3	2	2	2	1	3	1	2	2	NA	2	1	3	0	2	0	3	1	3	0	0	1	2	2	4	3	0	NA	0	0	0	0	1	0	NA	0	2	3	2	1	2	4
1475	9434	chr01	54237205	0	2	1	1	0	0	2	0	0	0	0	1	2	NA	1	0	0	0	0	0	1	0	1	0	0	0	2	0	0	0	0	NA	0	0	0	0	0	0	0	0	0	2	1	0	1	2
1476	9435	chr01	54237207	0	0	0	0	1	0	0	2	0	3	1	1	0	NA	0	1	2	0	2	0	2	1	1	0	0	2	0	0	4	2	0	0	0	0	0	0	1	0	0	0	1	2	0	0	1	0
1477	9437	chr01	54251185	NA	2	2	NA	0	0	3	0	0	0	0	0	2	3	1	0	1	0	1	1	1	0	1	1	1	0	1	NA	0	2	0	0	0	0	1	NA	0	0	2	0	0	2	2	0	NA	NA
1478	9438	chr01	54251207	NA	2	2	1	0	0	3	0	0	0	0	0	2	3	1	0	1	0	1	1	1	0	1	1	2	0	1	NA	0	0	0	0	0	0	1	NA	0	0	2	0	0	2	2	0	NA	NA
1479	9439	chr01	54251246	0	1	3	1	NA	0	2	0	0	0	0	0	2	3	1	0	1	0	1	1	2	0	2	1	1	0	1	0	0	1	0	0	0	0	1	2	0	0	2	0	0	2	2	0	2	2
1480	9440	chr01	54251264	1	3	3	3	NA	3	2	3	2	4	3	2	4	4	4	2	3	2	3	4	3	2	4	3	4	2	3	4	3	4	0	2	3	3	3	3	2	2	4	3	4	3	4	3	4	4
1481	9441	chr01	54251290	NA	0	NA	0	0	1	0	0	0	0	0	0	0	0	0	0	0	0	0	1	0	1	1	0	1	0	1	NA	0	0	0	NA	0	0	2	0	0	1	0	0	0	0	0	0	0	NA
1482	9442	chr01	54251294	NA	1	NA	1	0	0	1	0	0	0	0	0	3	3	2	0	1	0	1	1	2	0	2	1	1	0	1	NA	0	1	0	NA	0	0	1	3	0	0	2	0	0	2	1	0	2	NA
1483	9443	chr01	54251301	NA	1	NA	1	0	0	1	0	0	0	0	0	1	0	2	0	0	0	0	0	1	0	1	0	0	0	1	NA	0	0	0	NA	0	0	0	0	0	1	0	0	0	2	1	0	2	NA
1484	9451	chr01	54404400	0	0	0	0	0	0	0	0	0	0	0	0	NA	NA	0	0	0	0	0	0	0	0	0	0	0	0	0	0	0	0	0	0	0	0	0	0	0	0	0	0	0	0	0	0	0	0
1485	9457	chr01	54437664	0	1	0	0	0	0	0	0	0	0	0	0	0	0	0	0	0	0	0	0	0	0	0	0	0	1	0	NA	0	0	0	0	1	0	0	0	0	0	0	0	0	0	0	0	NA	0
1486	9462	chr01	54437712	1	0	0	0	NA	0	0	0	0	0	0	0	1	1	0	0	0	1	0	1	0	0	0	NA	NA	0	0	1	0	1	1	1	1	1	0	1	0	0	1	0	0	0	0	1	0	0
1487	9464	chr01	54437726	1	0	0	0	NA	0	0	0	0	0	0	0	1	1	0	0	0	1	0	1	0	0	0	NA	NA	0	0	1	0	1	1	1	1	1	0	1	0	0	1	0	0	0	0	1	0	0
1488	9466	chr01	54437745	1	0	0	0	NA	0	0	0	0	0	0	0	1	1	0	0	0	1	0	1	0	0	0	NA	NA	0	0	1	0	1	1	1	1	1	0	1	0	0	1	0	0	0	0	1	0	0
1489	9467	chr01	54437753	0	0	0	0	NA	0	0	2	0	2	1	1	0	1	0	1	1	0	1	0	1	1	1	NA	NA	2	0	0	2	1	0	0	0	0	0	0	2	0	0	0	1	1	0	0	1	0
1490	9468	chr01	54437755	1	0	0	0	NA	0	0	0	0	0	0	0	0	1	0	0	0	1	0	1	0	0	0	NA	NA	0	0	0	0	1	1	1	1	1	0	1	0	0	0	0	0	0	0	1	0	0
1491	9469	chr01	54437763	1	0	0	0	0	0	0	0	0	0	0	0	1	1	0	0	0	1	0	1	0	0	0	1	1	0	0	1	0	1	1	1	1	1	0	1	0	0	1	0	0	0	1	1	0	0
1492	9487	chr01	54556014	0	0	1	0	NA	0	0	0	0	0	0	0	0	1	0	0	0	0	0	1	0	0	0	0	1	0	0	0	0	0	1	1	0	1	1	1	0	0	0	0	1	NA	0	1	0	0
1493	9488	chr01	54556022	0	0	1	0	NA	0	0	0	0	0	0	0	0	1	0	0	0	0	0	1	0	0	0	0	1	0	0	0	0	0	1	1	0	1	1	1	0	0	0	0	1	NA	0	1	0	0
1494	9489	chr01	54556035	0	0	1	0	NA	0	0	0	0	0	0	0	0	1	0	0	0	1	0	1	0	0	0	0	1	0	0	0	0	0	1	1	0	1	1	1	0	0	0	0	1	NA	0	1	0	0
1495	9508	chr01	54985384	0	NA	1	2	0	2	2	1	1	0	1	1	0	0	0	0	0	1	2	0	1	1	0	1	0	1	1	NA	1	0	2	1	1	1	0	1	0	NA	0	1	0	NA	NA	1	0	NA
1496	9509	chr01	54985411	0	NA	1	2	0	2	1	1	1	0	1	1	0	0	0	0	0	1	2	0	1	1	0	1	0	1	1	NA	1	0	2	1	1	1	0	1	0	NA	0	1	0	NA	NA	1	0	NA
1497	9510	chr01	54985416	0	NA	3	2	0	1	3	1	2	0	1	2	0	0	0	0	0	1	1	0	1	2	0	1	0	1	1	NA	1	0	1	1	1	1	0	1	0	NA	0	2	0	NA	NA	1	0	NA
1498	9511	chr01	54985442	0	NA	3	2	0	1	3	2	3	1	2	2	0	0	4	2	1	2	1	2	1	2	0	2	0	1	1	NA	1	1	1	1	2	1	0	1	0	NA	0	3	2	NA	NA	1	2	NA
1499	9512	chr01	54985444	0	NA	1	2	0	2	1	1	1	0	1	1	0	0	0	0	0	1	2	0	1	1	0	1	0	1	1	NA	1	0	2	1	1	1	0	1	0	NA	0	1	0	NA	NA	1	0	NA
1500	9513	chr01	54985452	2	NA	0	0	0	0	0	0	0	0	0	0	4	3	0	0	0	1	0	1	0	0	0	1	1	0	0	NA	0	2	1	1	1	1	0	2	0	NA	4	0	0	NA	NA	1	0	NA
1501	9514	chr01	54985455	0	NA	0	0	0	0	0	1	1	1	1	0	NA	0	4	2	2	1	1	2	0	0	0	1	0	0	0	NA	0	1	0	1	1	0	0	1	1	NA	0	2	2	NA	NA	0	2	NA
1502	9518	chr01	55166738	0	0	NA	0	0	0	0	0	1	NA	0	0	0	NA	0	NA	0	0	0	0	0	0	NA	0	0	0	0	0	0	0	0	NA	0	0	0	0	0	0	0	0	1	0	0	0	NA	0
1503	9519	chr01	55166746	1	0	NA	0	0	0	0	0	0	0	0	0	1	NA	0	NA	0	0	0	1	0	0	0	2	1	0	0	1	0	1	2	2	1	1	1	1	0	0	1	0	0	0	0	1	NA	0
1504	9520	chr01	55166787	0	0	0	0	NA	0	0	0	0	0	0	0	0	0	0	0	0	0	0	0	0	0	0	0	0	0	0	0	0	0	0	0	0	0	1	0	0	0	0	0	0	0	0	1	0	0
1505	9521	chr01	55166813	0	0	0	0	NA	0	0	0	0	0	0	0	0	0	0	0	0	0	0	0	0	0	0	0	0	0	0	0	0	0	0	0	0	0	0	0	0	0	0	0	0	0	0	0	0	0
1506	9522	chr01	55166866	0	0	0	0	0	0	0	0	0	0	0	1	NA	0	0	0	0	0	0	0	0	0	0	0	0	0	0	0	1	0	0	0	0	0	0	0	0	NA	0	0	0	0	0	0	0	0
1507	9523	chr01	55166868	0	1	0	0	0	0	0	0	1	1	0	0	NA	0	1	0	0	0	0	0	0	1	0	0	0	0	0	0	0	0	0	1	0	0	0	0	1	NA	0	1	0	0	0	0	0	0
1508	9524	chr01	55166870	0	0	0	0	0	0	0	0	0	1	0	0	NA	1	0	NA	0	NA	0	0	0	0	0	0	0	0	0	0	0	0	0	NA	0	0	1	0	0	NA	0	1	0	0	0	1	0	0
1509	9525	chr01	55227998	0	0	0	0	0	0	0	2	1	1	1	0	0	0	1	1	1	3	1	1	NA	0	0	1	0	0	0	0	0	1	0	1	2	0	0	1	0	0	0	1	2	0	0	0	1	0
1510	9526	chr01	55228002	0	0	0	0	0	0	0	0	0	0	0	0	0	0	0	0	0	0	0	0	NA	0	0	0	0	0	0	0	0	1	0	0	0	0	0	1	0	0	0	0	0	0	0	0	0	0
1511	9527	chr01	55228004	0	0	0	0	0	0	0	0	0	0	0	0	0	0	0	0	0	0	0	0	NA	0	0	0	0	0	0	0	0	0	0	0	0	0	1	0	0	0	0	0	0	0	0	0	0	0
1512	9528	chr01	55228005	0	0	0	0	0	0	0	2	1	1	1	0	0	0	1	1	1	3	1	1	NA	0	0	1	0	0	0	0	0	2	0	1	3	0	0	1	0	0	0	1	2	0	1	0	1	0
1513	9529	chr01	55228012	0	1	1	0	0	0	3	0	0	0	0	0	3	3	2	0	1	0	1	1	NA	0	2	1	1	0	0	0	0	1	1	2	0	1	1	1	1	0	3	1	1	0	1	0	2	2
1514	9530	chr01	55228019	0	1	1	0	0	0	1	0	0	0	0	0	0	0	0	0	0	0	0	0	NA	0	0	0	0	0	0	0	0	0	1	2	0	1	0	1	1	0	2	1	1	0	1	0	0	2
1515	9531	chr01	55228020	0	0	0	0	0	0	0	0	0	0	0	0	0	0	0	0	0	0	0	0	NA	0	0	0	0	0	0	0	0	0	0	0	0	1	0	0	0	0	0	0	0	0	0	0	0	0
1516	9532	chr01	55228024	0	0	0	1	0	0	0	0	0	0	0	0	1	0	0	0	0	0	0	0	NA	0	0	0	0	0	0	0	0	0	0	0	0	0	0	0	0	0	0	0	0	0	0	0	0	0
1517	9533	chr01	55228029	1	0	0	0	0	2	0	0	0	0	0	0	0	0	0	0	0	0	0	2	NA	1	1	0	3	0	2	0	0	0	0	0	1	2	2	0	0	1	0	0	0	0	0	1	0	0
1518	9534	chr01	55228031	1	1	1	0	3	2	3	3	3	4	3	2	3	4	3	2	3	3	3	4	NA	2	4	2	4	2	2	1	3	4	1	3	3	2	3	3	2	1	3	2	4	1	3	3	3	4
1519	9535	chr01	55228039	0	0	0	0	0	0	0	0	0	0	0	0	1	0	0	0	0	0	0	0	NA	0	0	0	0	0	0	0	0	0	0	0	0	0	0	0	0	0	0	0	0	0	0	0	0	0
1520	9536	chr01	55228046	0	1	0	0	0	0	1	0	0	0	0	0	1	0	2	0	0	0	0	0	NA	0	0	0	0	0	0	0	0	0	0	0	0	0	0	0	0	0	0	0	0	0	0	0	2	0
1521	9537	chr01	55228065	0	0	0	0	0	0	0	0	0	0	0	0	0	0	0	0	1	0	0	0	NA	0	0	0	0	0	0	0	0	0	0	0	0	0	0	0	0	1	0	0	0	0	0	0	0	0
1522	9571	chr01	55325516	0	0	0	0	NA	1	0	1	1	1	1	0	0	NA	1	1	2	1	1	NA	0	0	0	1	NA	0	0	0	0	1	0	1	2	NA	1	2	0	0	0	2	2	0	0	0	1	0
1523	9574	chr01	55424239	1	0	0	0	0	0	0	0	0	0	0	0	1	1	0	0	0	1	0	2	0	0	0	2	1	0	0	1	0	1	1	1	2	1	0	1	0	0	1	0	0	0	0	1	0	0
1524	9575	chr01	55424253	0	0	2	0	0	0	0	0	0	1	0	0	1	1	0	0	0	NA	0	0	0	0	0	0	1	NA	0	0	0	0	0	NA	0	0	1	1	0	0	1	0	0	0	0	0	0	0
1525	9576	chr01	55428934	0	1	3	1	0	0	1	0	1	1	0	0	0	0	0	0	0	0	0	0	1	0	1	0	0	0	1	0	0	2	2	1	0	1	0	2	2	0	1	1	1	2	2	0	0	2
1526	9577	chr01	55428937	0	0	0	0	0	0	0	0	0	0	0	0	0	0	0	0	0	0	0	0	0	0	0	0	0	0	0	0	1	0	0	0	0	0	0	0	0	0	0	0	0	0	0	0	0	0
1527	9578	chr01	55428959	0	0	0	0	0	0	0	0	0	0	0	0	0	0	0	0	0	0	0	0	0	0	0	0	0	0	0	0	1	0	0	0	0	0	0	0	0	0	0	0	0	0	0	0	0	0
1528	9579	chr01	55433098	0	1	2	1	0	0	2	0	2	1	0	0	0	0	0	0	0	0	0	0	1	0	2	0	1	0	1	0	0	1	1	1	0	2	0	1	1	0	1	2	1	2	2	0	0	NA
1529	9580	chr01	55433112	0	0	0	0	0	0	0	0	0	0	0	0	0	0	0	0	0	0	0	0	0	0	0	0	0	1	0	1	0	0	0	0	0	0	0	0	0	0	0	0	0	0	0	0	1	NA
1530	9581	chr01	55433131	0	0	1	1	0	0	0	0	0	0	0	0	0	0	0	0	0	0	0	0	1	0	2	0	0	1	1	0	0	0	0	0	0	0	0	0	0	0	0	0	0	2	2	0	0	NA
1531	9582	chr01	55433132	0	2	0	0	0	0	1	0	0	0	0	0	1	0	1	0	0	0	0	0	0	0	0	0	0	0	0	0	0	0	0	0	0	0	0	0	0	0	0	0	0	0	0	0	0	NA
1532	9583	chr01	55433135	0	3	2	1	0	0	3	0	2	1	0	0	3	3	1	0	1	0	2	2	1	0	2	1	1	0	1	0	0	1	1	1	0	2	3	1	1	0	3	2	1	2	2	0	1	NA
1533	9584	chr01	55433138	0	3	2	1	0	0	3	0	2	1	0	1	3	3	1	0	1	0	2	2	1	0	2	1	1	0	1	0	1	1	1	1	0	2	3	1	1	0	3	2	1	2	3	0	1	NA
1534	9585	chr01	55433143	0	3	2	1	0	0	3	0	2	1	0	0	3	3	1	0	1	0	2	2	1	0	2	1	1	0	1	0	0	1	1	1	0	2	3	1	1	0	3	2	1	2	2	1	1	NA
1535	9586	chr01	55433147	0	0	0	0	0	0	0	0	0	0	0	0	1	0	2	0	0	2	0	0	1	0	0	0	0	0	0	2	0	0	0	0	0	0	0	0	0	0	0	0	0	0	0	0	0	NA
1536	9587	chr01	55433148	1	3	2	1	0	0	3	0	2	1	0	0	3	3	1	0	1	0	2	2	1	0	2	1	1	0	1	0	0	1	1	1	0	2	3	1	1	0	3	2	1	2	2	0	1	NA
1537	9588	chr01	55433155	0	0	0	0	0	0	0	0	0	0	0	0	0	0	0	0	0	0	0	0	0	0	0	0	0	0	0	0	1	0	0	0	0	0	0	0	0	0	0	0	0	0	0	0	0	NA
1538	9589	chr01	55433158	0	0	0	0	0	0	0	0	0	0	0	0	0	0	0	0	0	0	0	0	0	0	0	0	0	0	0	0	2	0	0	0	0	0	0	0	0	0	0	0	0	0	0	0	0	NA
1539	9590	chr01	55433260	0	1	3	2	0	0	2	0	2	1	0	0	3	NA	1	0	1	0	2	2	1	0	3	1	1	0	1	0	0	1	0	0	0	2	1	2	1	0	3	2	1	2	2	0	NA	2
1540	9616	chr01	55473837	0	0	0	0	NA	0	0	0	0	0	0	0	2	3	0	0	1	0	2	1	0	0	2	1	0	0	0	0	0	0	0	0	0	0	1	0	0	0	2	0	0	0	0	0	0	0
1541	9678	chr01	55888377	0	0	0	0	NA	0	0	0	0	0	0	0	0	NA	0	0	0	0	0	NA	0	0	0	NA	0	0	0	0	0	NA	0	0	0	0	0	1	0	0	0	0	0	0	0	0	0	0
1542	9684	chr01	55992595	0	0	NA	0	NA	0	0	0	0	0	0	1	NA	NA	0	0	0	0	0	0	NA	0	NA	0	0	0	0	0	NA	0	0	0	0	0	0	0	0	0	0	0	0	NA	0	0	0	0
1543	9685	chr01	55992625	0	0	NA	0	NA	0	0	0	0	0	0	0	NA	NA	0	0	0	0	0	0	NA	0	NA	0	0	0	0	0	NA	0	0	0	0	0	0	0	0	0	0	0	0	NA	0	0	0	0
1544	9692	chr01	56036680	NA	0	0	0	0	NA	0	0	0	0	0	0	0	0	0	0	0	NA	0	0	0	0	0	0	0	0	0	NA	0	1	0	NA	NA	NA	0	1	0	NA	0	0	0	0	0	NA	0	0
1545	9693	chr01	56068238	0	0	NA	0	0	0	0	0	0	0	0	0	2	NA	0	0	1	0	1	3	0	0	1	1	2	0	0	0	0	0	0	0	0	0	3	0	0	0	2	0	0	0	0	0	0	0
1546	9694	chr01	56068268	0	2	NA	1	NA	0	1	0	1	1	0	0	3	NA	0	0	1	0	1	3	1	0	3	1	3	1	1	0	0	2	2	2	0	1	3	2	1	0	3	1	1	2	NA	0	0	1
1547	9695	chr01	56068274	0	2	NA	1	NA	0	1	0	1	1	0	0	3	NA	0	0	1	0	1	3	1	0	3	1	3	1	1	0	0	2	2	2	0	1	3	2	1	0	3	1	1	2	1	0	0	1
1548	9696	chr01	56068279	4	2	NA	3	NA	3	3	4	3	3	3	4	1	NA	3	4	3	3	3	1	3	4	1	3	1	3	3	3	3	2	2	2	4	3	1	2	3	4	1	3	3	2	NA	3	4	2
1549	9697	chr01	56068282	0	0	NA	0	NA	0	0	0	0	0	0	0	0	NA	0	0	0	0	0	0	0	0	0	0	0	0	0	0	1	0	0	0	0	0	0	0	0	0	0	0	0	0	NA	0	0	0
1550	9698	chr01	56068287	4	4	NA	4	NA	3	4	4	3	4	3	4	4	NA	3	4	4	3	4	4	4	4	4	4	4	4	4	3	4	4	4	4	4	4	4	4	4	4	4	4	3	4	NA	3	4	3
1551	9699	chr01	56068292	0	0	NA	0	NA	2	0	0	2	0	1	0	0	NA	2	0	0	0	0	0	2	0	0	0	0	1	0	0	0	0	0	0	0	0	0	0	0	0	0	0	2	0	NA	3	0	2
1552	9700	chr01	56068293	0	0	NA	0	NA	0	0	0	0	0	0	0	0	NA	0	0	0	0	0	0	0	0	0	0	0	0	0	0	1	0	0	0	0	0	0	0	0	0	0	0	0	0	NA	0	0	0
1553	9701	chr01	56068315	0	0	NA	0	NA	0	0	2	1	2	1	1	0	NA	1	2	1	2	1	0	0	0	0	2	0	0	0	0	1	2	0	1	2	0	0	1	1	1	0	1	1	0	NA	0	2	0
1554	9729	chr01	56185045	2	1	1	2	NA	3	1	3	2	3	3	3	0	1	2	3	2	3	2	2	2	2	2	2	1	3	1	2	3	2	2	1	3	1	1	2	2	2	0	3	3	1	1	3	3	1
1555	9730	chr01	56185057	0	1	1	1	NA	0	1	0	1	1	0	0	1	0	0	0	0	0	0	0	1	0	0	0	0	0	1	0	0	1	1	1	0	1	0	1	1	0	1	1	1	1	1	0	0	1
1556	9806	chr01	56918710	NA	0	NA	2	0	2	2	0	0	0	0	0	0	0	0	0	0	0	1	1	0	0	0	1	0	1	2	0	0	NA	0	0	0	0	0	0	0	0	0	0	0	0	0	0	0	0
1557	9877	chr01	57169663	3	2	4	3	NA	4	3	4	3	4	4	4	NA	NA	3	3	3	3	4	3	3	3	4	3	1	3	3	3	4	4	4	NA	3	4	NA	4	3	NA	4	3	4	3	4	3	3	4
1558	9878	chr01	57169667	0	0	0	0	NA	0	1	0	0	0	0	0	NA	NA	0	0	0	0	0	0	0	0	0	1	0	0	0	0	0	0	0	NA	0	0	NA	0	0	NA	0	0	0	0	0	0	0	0
1559	9879	chr01	57169674	0	1	0	0	NA	0	0	0	0	0	0	0	NA	NA	0	0	0	0	0	0	0	0	0	0	0	0	0	0	0	0	0	NA	0	0	NA	0	0	NA	1	0	0	0	0	0	0	0
1560	9880	chr01	57169681	0	0	0	0	NA	1	1	0	1	0	0	0	NA	NA	0	0	0	0	0	1	1	1	0	1	0	1	0	1	0	0	0	NA	1	0	NA	0	0	NA	0	0	0	0	0	1	1	0
1561	9881	chr01	57169699	0	0	0	0	NA	0	1	0	1	0	0	0	NA	NA	0	0	0	0	0	0	1	1	0	1	0	1	0	0	0	0	0	NA	1	0	NA	0	0	NA	0	0	0	0	0	1	1	0
1562	9882	chr01	57169721	0	1	NA	0	0	1	2	1	1	0	1	0	2	3	1	0	1	NA	1	0	NA	0	NA	2	NA	0	0	0	0	0	0	0	0	0	3	0	1	2	1	0	0	0	0	0	1	0
1563	9883	chr01	57169726	2	0	NA	1	2	0	2	2	1	3	2	1	1	0	1	2	1	NA	2	2	NA	2	NA	2	NA	3	3	1	1	1	2	3	3	2	0	1	0	0	1	3	1	2	0	1	2	1
1564	9884	chr01	57169763	1	0	1	0	0	0	0	0	0	0	1	0	0	0	1	0	1	1	1	0	NA	1	0	0	NA	1	1	0	0	1	0	1	1	0	0	1	0	0	0	1	1	1	1	0	1	0
1565	9885	chr01	57169793	0	1	1	0	0	NA	2	0	0	0	1	0	2	NA	0	0	0	0	0	0	0	0	3	1	0	0	0	0	0	0	0	NA	0	0	1	0	1	NA	0	0	0	0	0	0	0	0
1566	9886	chr01	57169797	0	1	1	0	0	NA	2	0	0	0	1	0	2	NA	0	0	0	0	0	0	0	0	3	1	0	0	0	0	0	0	0	NA	0	0	1	0	1	NA	0	0	0	0	0	0	0	0
1567	9887	chr01	57169805	0	0	0	0	2	NA	0	1	0	0	1	1	0	NA	0	2	1	0	2	0	1	1	0	0	0	1	0	0	2	2	0	NA	0	0	0	1	2	NA	0	0	1	0	0	0	1	0
1568	9888	chr01	57169835	0	1	1	0	0	NA	2	0	0	0	1	0	2	NA	0	0	0	0	0	0	0	0	3	1	0	0	0	0	0	0	0	NA	0	0	1	0	1	NA	0	0	0	0	0	0	0	0
1569	9890	chr01	57180638	3	0	2	1	2	NA	NA	3	NA	3	3	2	NA	NA	2	1	2	3	3	3	3	3	NA	4	NA	3	2	1	1	1	3	2	4	2	0	1	0	NA	2	2	1	1	0	2	1	0
1570	9891	chr01	57180687	0	0	0	0	0	NA	NA	0	NA	0	0	0	NA	NA	0	0	0	0	0	0	0	0	NA	0	NA	0	0	0	0	0	0	0	0	0	1	0	0	NA	0	0	0	0	0	0	0	0
1571	9892	chr01	57180688	0	0	0	0	0	NA	NA	0	NA	0	0	0	NA	NA	0	1	0	0	0	0	0	0	NA	0	NA	0	0	0	0	0	0	NA	0	0	0	0	1	NA	0	0	0	0	0	0	0	1
1572	9893	chr01	57185472	1	2	2	2	NA	2	4	3	3	3	2	2	4	4	2	2	2	2	3	3	3	3	2	4	2	3	2	1	1	1	3	4	4	3	2	1	1	3	2	2	1	2	0	3	2	0
1573	9904	chr01	57258029	0	0	0	0	0	0	0	0	0	0	0	0	0	0	0	0	0	0	0	0	0	0	0	0	0	0	1	0	NA	0	0	0	0	1	0	0	0	0	0	0	0	0	NA	0	0	NA
1574	9905	chr01	57258033	3	1	1	3	3	0	1	2	3	4	2	3	1	1	2	3	2	3	2	3	2	2	2	2	2	2	4	2	NA	2	3	2	3	3	2	2	1	2	2	4	2	4	NA	1	1	NA
1575	9906	chr01	57258041	4	1	1	4	3	3	1	2	3	4	2	3	2	2	3	3	2	3	2	4	2	2	3	3	4	3	4	4	NA	3	4	4	4	4	2	3	1	3	3	4	2	4	NA	3	1	NA
1576	9907	chr01	57258044	0	0	0	0	1	0	0	1	0	0	1	1	0	0	0	1	1	0	1	0	2	2	0	0	0	1	0	0	NA	1	0	0	0	0	0	1	1	0	0	0	2	0	NA	1	2	NA
1577	9908	chr01	57258059	0	0	0	0	0	0	0	0	0	0	0	0	0	0	0	0	0	0	0	0	1	0	0	0	0	0	0	0	NA	0	0	0	0	0	0	0	0	0	0	0	0	0	NA	1	0	NA
1578	9909	chr01	57258069	4	1	1	4	3	3	1	2	3	4	2	3	2	2	3	3	2	4	2	4	2	2	3	3	4	3	4	4	NA	3	4	4	4	4	2	3	1	3	3	4	2	4	NA	3	1	NA
1579	9911	chr01	57258090	0	0	0	0	0	0	0	1	0	0	0	0	0	0	0	0	0	0	0	0	0	0	0	0	0	0	0	0	NA	0	0	0	0	0	0	0	0	0	0	0	0	0	NA	0	0	NA
1580	9923	chr01	57458787	0	3	2	0	0	2	3	0	1	0	1	0	3	2	2	0	1	0	1	0	0	0	1	2	2	0	0	0	0	0	0	0	0	0	3	0	1	1	1	0	0	0	NA	1	1	NA
1581	9924	chr01	57458788	1	0	1	1	4	2	1	3	3	4	3	4	1	0	2	4	2	1	3	3	3	3	0	2	0	4	3	3	3	4	4	4	3	4	0	4	2	0	3	3	4	3	NA	3	1	NA
1582	9925	chr01	57458791	0	0	0	0	0	0	0	0	0	0	0	0	0	0	0	0	0	0	0	0	0	0	0	0	0	0	0	0	0	0	0	0	0	1	0	0	0	0	0	0	1	0	NA	0	1	NA
1583	9926	chr01	57458802	0	0	1	0	0	1	0	0	0	0	0	0	0	1	0	0	0	0	0	0	0	0	0	0	0	0	0	0	0	0	0	0	0	0	0	0	0	1	0	0	0	0	NA	0	0	NA
1584	9927	chr01	57458816	0	1	2	0	0	0	1	0	0	0	0	0	3	2	0	0	1	0	1	0	0	0	1	2	2	0	0	0	0	0	0	0	0	0	1	0	0	0	1	0	0	0	NA	0	0	NA
1585	9928	chr01	57458827	0	3	2	0	0	2	3	1	1	0	1	0	3	2	2	0	1	0	1	0	0	0	1	2	2	0	0	0	0	0	0	0	0	0	3	0	1	1	1	0	0	0	NA	1	1	NA
1586	9929	chr01	57458833	0	0	1	2	0	0	0	0	0	0	0	0	0	0	0	0	0	0	0	0	0	1	0	0	2	0	1	0	0	0	0	0	0	0	1	0	0	0	0	0	0	0	NA	0	0	NA
1587	9930	chr01	57484082	0	0	1	0	0	0	0	0	0	0	0	0	0	NA	0	NA	0	NA	0	0	0	0	0	1	0	1	1	0	0	0	0	0	0	0	0	1	0	0	0	0	0	0	0	0	0	0
1588	9931	chr01	57484090	0	0	1	0	0	0	0	0	0	1	0	0	0	0	0	0	0	NA	0	0	0	0	0	0	0	0	0	0	0	0	0	0	0	0	0	0	0	0	0	0	0	0	0	0	1	0
1589	9932	chr01	57484197	0	0	0	0	0	0	0	0	0	0	0	0	0	0	0	0	0	0	0	0	0	0	0	0	0	0	0	0	0	0	0	0	1	0	0	0	0	0	0	0	0	0	0	0	0	0
1590	9933	chr01	57484205	0	0	0	0	0	1	0	0	0	0	0	1	0	0	0	0	0	1	0	0	1	0	NA	0	0	1	1	1	0	1	0	0	0	0	0	0	0	0	0	0	0	0	0	0	0	0
1591	9934	chr01	57484207	0	1	0	0	0	0	0	0	NA	0	0	0	0	0	0	NA	0	0	0	NA	0	0	NA	1	0	1	0	0	1	0	0	0	0	0	0	0	0	0	0	0	0	0	0	0	0	0
1592	9935	chr01	57511778	0	NA	0	0	0	0	NA	0	0	0	0	0	0	0	1	0	NA	0	0	0	0	0	0	0	1	0	0	NA	NA	0	0	0	0	0	NA	0	NA	0	0	0	0	0	0	0	NA	0
1593	9936	chr01	57511785	4	NA	4	4	4	4	NA	4	4	4	4	4	4	4	4	4	NA	4	4	4	4	4	4	4	4	4	4	NA	4	4	4	4	4	4	NA	4	NA	4	4	4	4	4	4	4	NA	4
1594	9937	chr01	57584547	0	1	NA	1	0	0	NA	0	0	0	0	0	0	NA	1	0	1	0	0	0	1	0	0	0	0	0	0	0	0	0	0	1	0	0	0	1	1	0	0	0	0	0	0	0	0	0
1595	9938	chr01	57584550	0	0	0	0	0	0	NA	0	0	0	0	0	0	NA	0	0	0	0	0	0	0	0	0	0	0	1	0	0	0	0	0	0	0	0	0	0	0	0	0	0	0	1	0	0	0	0
1596	9939	chr01	57584553	1	0	0	1	0	3	NA	0	1	0	1	0	1	NA	1	0	1	0	0	1	0	0	3	1	1	0	0	0	0	1	1	1	1	1	1	1	1	3	1	0	0	0	0	1	1	0
1597	9940	chr01	57584557	0	2	3	1	1	0	NA	0	1	1	0	2	0	NA	1	1	0	2	0	0	1	1	1	0	3	0	2	1	1	1	1	1	0	0	1	3	1	0	1	1	3	1	3	2	0	2
1598	9941	chr01	57584588	0	2	3	1	NA	0	0	0	1	1	0	1	0	0	1	1	0	1	0	0	1	1	2	0	2	0	2	1	1	1	1	1	0	1	1	2	1	0	1	1	3	1	3	2	0	2
1599	9942	chr01	57584592	0	0	3	1	NA	0	0	0	0	0	0	0	0	0	0	0	0	0	0	0	0	1	0	0	2	0	1	0	0	0	0	0	0	0	1	0	0	0	0	0	0	0	0	0	0	0
1600	9943	chr01	57584595	1	0	0	1	NA	2	0	0	0	0	0	0	2	1	0	0	0	0	0	1	0	0	2	1	2	0	0	0	0	2	1	1	1	1	0	1	0	2	1	0	0	0	0	1	0	0
1601	9944	chr01	57584616	0	0	0	0	NA	0	0	0	0	0	0	0	0	0	0	0	0	0	0	0	0	0	0	0	0	0	0	0	0	0	0	0	0	0	2	0	0	0	0	0	0	0	0	0	0	0
1602	9945	chr01	57584627	0	0	0	0	NA	0	0	0	0	0	0	0	0	0	0	0	0	0	0	0	1	0	0	0	0	0	0	0	0	0	0	0	0	0	0	0	0	0	0	0	0	1	0	1	0	0
1603	9946	chr01	57584661	1	2	NA	2	1	2	NA	0	2	1	1	2	NA	NA	2	1	0	1	0	1	1	1	3	1	4	0	1	1	1	2	1	2	1	2	2	3	2	3	2	1	3	1	3	3	1	NA
1604	9947	chr01	57584672	1	1	NA	1	1	1	2	1	1	0	1	1	NA	NA	1	1	0	1	1	0	1	0	1	1	0	0	0	1	1	0	1	0	1	1	1	1	1	1	1	0	1	0	1	1	0	1
1605	9948	chr01	57584677	0	1	0	1	1	1	0	0	1	0	1	0	0	NA	0	0	1	1	1	1	1	1	1	1	1	NA	1	1	1	1	1	NA	0	0	0	1	1	1	1	1	1	1	1	1	0	0
1606	9949	chr01	57584689	0	2	2	0	0	0	2	1	0	0	0	0	0	NA	0	0	0	0	0	0	NA	0	NA	0	0	NA	0	1	0	0	0	NA	0	0	0	0	0	0	0	0	0	0	0	0	0	0
1607	9950	chr01	57584700	0	1	1	1	1	0	0	0	1	1	0	2	0	0	0	1	0	1	0	0	1	1	0	0	1	0	1	1	1	1	1	0	0	0	1	1	1	0	1	1	2	2	3	2	0	2
1608	9951	chr01	57584730	0	0	0	0	NA	0	0	0	0	0	0	0	0	0	0	0	0	0	0	0	0	0	0	0	0	0	0	0	0	0	0	0	0	0	1	0	0	0	0	0	0	0	0	0	0	0
1609	9952	chr01	57584748	0	1	1	0	NA	0	1	0	0	0	0	0	2	1	0	0	1	0	1	0	0	0	2	1	1	0	0	0	0	0	0	0	0	0	2	0	0	0	1	0	0	0	0	0	0	0
1610	9953	chr01	57584756	1	0	1	1	NA	1	1	2	2	3	2	1	1	1	2	1	1	2	2	2	1	2	1	2	0	3	2	2	1	1	2	2	3	2	0	1	0	1	1	2	1	1	0	1	1	1
1611	9954	chr01	57584769	0	0	0	0	NA	0	0	0	0	0	0	1	0	1	0	0	0	0	0	0	0	0	0	0	0	1	0	0	0	0	0	0	0	0	0	0	0	0	0	0	0	0	0	0	0	0
1612	9955	chr01	57584778	0	1	0	0	1	0	0	0	1	1	0	2	NA	0	1	1	0	1	0	0	0	0	1	0	0	0	1	1	2	2	1	2	0	1	0	1	1	0	1	1	2	2	3	1	1	3
1613	9956	chr01	57584786	0	1	1	0	0	0	1	0	0	0	0	0	NA	1	0	0	1	0	1	0	0	0	2	1	1	0	0	0	0	0	0	0	0	0	1	0	0	0	1	0	0	0	0	0	0	0
1614	9957	chr01	57584793	1	0	1	0	0	0	0	0	0	0	0	0	NA	0	0	0	0	0	0	0	0	1	1	0	0	1	1	0	0	0	0	0	0	0	0	0	0	1	0	0	0	0	1	0	0	0
1615	9958	chr01	57584795	0	0	0	0	0	0	0	0	0	0	0	0	NA	0	0	0	1	NA	0	0	0	0	0	0	0	0	0	0	0	0	0	1	0	0	0	NA	0	0	0	0	0	0	0	0	0	0
1616	9959	chr01	57668808	0	0	NA	0	0	NA	0	0	0	0	0	0	NA	NA	0	0	0	1	0	0	1	0	3	0	NA	1	0	0	0	0	0	0	0	0	NA	0	0	1	0	0	0	0	0	0	NA	0
1617	9960	chr01	57668849	0	0	NA	0	0	NA	0	0	0	0	0	0	NA	NA	0	0	0	0	0	0	0	1	0	0	NA	0	0	1	0	0	0	0	0	0	NA	0	0	0	0	0	0	0	0	0	NA	0
1618	9961	chr01	57668863	0	0	NA	0	0	NA	0	0	0	0	0	0	NA	NA	0	1	0	0	0	0	0	0	1	0	NA	0	0	0	0	0	0	0	0	0	NA	0	0	0	0	0	0	0	0	0	NA	0
1619	9962	chr01	57668871	0	0	NA	0	0	NA	0	0	0	0	0	0	NA	NA	0	0	0	0	0	0	1	0	3	0	NA	1	0	0	0	0	0	0	0	0	NA	0	0	1	0	0	0	0	0	0	NA	0
1620	9965	chr01	57894999	0	NA	0	0	0	0	0	0	0	0	0	0	0	0	1	0	0	0	1	0	NA	0	1	1	0	1	0	0	0	0	NA	0	0	1	0	0	0	1	NA	0	0	1	0	0	0	0
1621	9966	chr01	57895017	0	NA	2	0	2	3	2	1	1	2	1	1	3	4	1	1	2	1	3	0	1	1	3	1	2	1	1	1	0	1	1	1	0	2	1	3	3	0	NA	1	2	1	3	1	1	3
1622	9967	chr01	57895018	0	NA	0	0	0	1	1	0	1	0	0	0	0	0	1	0	0	0	0	0	0	0	0	0	0	0	0	0	0	0	0	0	0	0	0	0	1	2	NA	0	0	0	0	0	2	0
1623	9968	chr01	57895033	0	NA	0	0	0	0	1	0	0	0	0	0	0	0	0	0	0	0	0	0	0	0	0	0	0	0	0	0	0	0	0	0	0	0	0	0	0	0	NA	0	0	0	0	0	0	0
1624	9969	chr01	57895037	0	NA	0	0	2	0	0	1	0	0	1	1	0	2	1	1	2	1	1	0	1	1	0	0	0	1	1	1	0	0	0	0	0	0	0	1	0	0	NA	0	0	0	1	1	1	0
1625	9970	chr01	57895050	0	NA	0	0	0	0	0	0	0	0	0	3	0	0	0	0	0	0	0	0	0	0	0	0	0	0	0	0	2	0	0	0	0	0	0	0	0	0	NA	0	1	1	0	0	0	0
1626	9971	chr01	57895051	0	NA	0	0	0	0	0	0	0	0	1	0	0	0	0	0	0	0	0	0	0	0	0	0	0	0	0	0	0	0	0	0	0	0	0	0	0	0	NA	0	0	0	0	0	0	0
1627	9972	chr01	57895057	0	NA	0	0	0	1	1	0	1	0	0	0	0	0	1	0	0	0	0	0	0	0	0	0	0	0	0	0	0	0	0	0	0	0	0	0	1	2	NA	0	0	0	0	0	2	0
1628	9973	chr01	57895058	2	NA	3	1	4	3	3	4	3	4	4	4	4	4	2	1	3	2	4	3	1	3	3	4	2	4	3	2	3	3	4	4	4	4	1	4	2	1	NA	3	4	3	3	2	1	4
1629	9974	chr01	57895060	0	NA	0	0	0	0	1	0	0	0	0	0	0	0	0	0	0	0	0	0	0	0	0	0	0	0	0	0	0	0	0	0	0	0	0	0	0	0	NA	0	0	0	0	0	0	0
1630	9975	chr01	57895114	0	NA	0	0	0	0	0	0	0	0	0	0	0	0	NA	0	0	0	0	0	0	0	0	0	0	0	0	0	0	0	0	1	0	0	NA	0	0	0	0	0	0	0	0	0	0	0
1631	9977	chr01	57895132	0	NA	0	0	0	0	0	0	0	0	0	0	0	0	NA	0	0	0	0	0	0	0	0	0	0	0	0	0	0	0	0	0	0	0	NA	0	0	0	0	0	0	0	0	0	0	0
1632	9978	chr01	57895153	0	NA	0	0	0	0	0	0	0	0	0	0	0	0	NA	0	0	0	0	0	0	0	0	1	0	0	0	0	0	0	0	0	0	0	NA	0	0	0	0	0	0	1	0	0	0	0
1633	9979	chr01	57895164	0	NA	0	0	0	2	2	0	2	0	1	0	0	0	NA	0	0	0	0	0	0	0	0	0	0	0	0	0	0	0	0	0	0	0	NA	0	1	1	0	0	0	0	0	0	0	0
1634	9980	chr01	57895180	0	NA	0	1	0	1	0	1	1	0	0	1	0	0	NA	1	0	0	0	1	1	0	0	1	0	0	0	0	0	0	0	0	0	0	NA	0	1	0	0	1	0	0	0	0	0	1
1635	9981	chr01	57919486	0	2	1	0	NA	0	2	0	0	NA	0	0	3	2	0	0	1	0	2	0	0	0	1	2	1	0	0	0	0	0	0	0	0	0	1	0	0	0	1	0	0	0	0	0	0	0
1636	9982	chr01	57919522	0	1	2	0	NA	0	1	0	0	NA	0	0	0	0	0	0	0	0	0	0	0	0	0	0	0	0	0	0	0	0	0	0	0	0	0	0	0	0	0	0	0	0	0	0	0	0
1637	9983	chr01	57966532	0	0	0	0	0	NA	0	0	0	0	0	0	0	0	0	0	0	0	0	NA	0	0	0	0	0	0	0	0	0	0	0	0	0	0	0	0	0	0	0	0	0	0	0	0	0	0
1638	9984	chr01	57966535	0	0	0	0	0	NA	0	0	0	0	0	2	0	0	0	0	0	1	0	NA	1	0	2	0	0	0	0	1	1	0	0	0	0	0	0	0	0	1	0	0	1	0	0	0	0	0
1639	9985	chr01	57966548	0	0	0	0	0	NA	0	0	0	0	0	0	0	0	0	0	0	0	0	NA	0	0	0	0	0	0	0	0	0	0	0	0	0	0	0	0	0	0	0	0	0	0	0	0	0	0
1640	9986	chr01	57966567	0	0	0	0	0	NA	0	0	0	0	0	0	0	0	0	0	0	1	0	NA	1	0	2	0	0	0	0	1	0	0	0	0	0	0	0	0	0	1	0	0	0	0	0	0	0	0
1641	9987	chr01	57966568	0	0	0	0	0	NA	0	0	0	0	0	0	0	0	0	0	0	1	0	NA	0	0	0	0	0	0	0	0	0	0	0	0	0	0	1	0	0	0	0	0	0	1	0	0	0	0
1642	9988	chr01	57966569	0	0	0	1	0	NA	0	0	0	0	0	0	0	0	0	0	0	0	0	NA	0	0	0	0	0	0	0	0	0	0	0	1	1	0	0	0	0	0	0	0	0	0	0	0	0	0
1643	9989	chr01	57966572	0	0	0	0	0	NA	0	0	0	0	0	0	0	0	0	0	0	0	0	NA	0	0	0	0	0	0	0	1	0	0	0	0	0	0	0	0	0	0	0	0	0	0	0	0	0	0
1644	9990	chr01	57966575	0	0	0	0	0	NA	0	0	0	0	0	1	0	0	0	0	0	0	0	NA	0	0	0	0	0	0	0	0	0	0	0	0	0	0	0	0	0	0	0	0	0	0	0	0	0	0
1645	9991	chr01	57966604	2	2	3	1	3	NA	4	4	4	4	4	4	4	4	1	2	3	1	4	NA	3	3	4	4	1	4	2	2	4	3	4	3	4	4	2	4	2	2	4	2	4	3	2	1	3	4
1646	9997	chr01	57974449	2	0	NA	1	0	2	0	NA	0	0	0	0	1	2	0	0	0	0	0	1	0	0	1	0	1	0	0	0	0	2	1	NA	3	1	0	1	NA	NA	2	0	0	0	0	1	0	NA
1647	9998	chr01	57974453	0	0	NA	0	0	0	0	NA	0	0	0	0	0	0	0	0	0	0	0	0	0	0	0	0	0	0	0	0	1	0	0	NA	0	1	0	0	0	NA	0	0	1	0	0	0	0	NA
1648	9999	chr01	57974465	0	0	NA	0	0	0	0	NA	0	0	0	0	0	0	0	0	1	0	0	0	0	0	0	0	0	0	0	0	0	0	0	NA	0	1	0	0	0	NA	0	0	0	1	0	0	0	NA
1649	10000	chr01	57974466	0	0	NA	0	0	0	0	NA	0	0	0	0	0	0	0	0	0	0	0	0	0	0	0	0	0	0	0	0	0	0	0	NA	0	0	0	0	0	NA	0	0	0	0	0	0	0	NA
1650	10001	chr01	57974470	0	1	NA	0	0	0	1	NA	0	0	1	0	2	1	0	0	1	0	1	0	0	0	1	1	1	0	0	0	0	0	0	NA	0	0	2	0	0	NA	1	0	0	0	0	0	0	NA
1651	10002	chr01	57974490	0	0	NA	0	0	0	0	NA	0	0	0	0	0	0	0	0	0	0	0	0	0	0	0	0	0	0	0	0	0	0	0	NA	0	0	0	0	0	NA	0	0	0	0	0	0	0	NA
1652	10003	chr01	57974495	0	0	NA	0	0	0	0	NA	0	0	0	1	0	0	0	0	0	1	0	0	1	0	1	0	0	0	0	1	2	0	0	NA	0	0	0	0	0	NA	0	0	1	0	0	0	0	NA
1653	10004	chr01	57974506	0	1	NA	0	NA	0	1	1	0	0	0	0	0	0	0	0	0	0	0	0	0	0	0	0	0	0	0	0	0	0	0	0	0	0	1	0	0	0	0	0	0	0	0	0	0	0
1654	10005	chr01	57974508	0	0	NA	0	0	0	0	0	0	0	0	1	0	0	0	0	0	1	0	0	1	0	1	0	0	0	0	1	1	0	0	0	0	0	0	0	0	NA	0	0	1	0	0	0	0	0
1655	10006	chr01	57974536	0	0	NA	0	0	0	0	0	0	0	NA	0	0	NA	0	0	0	0	0	0	0	0	0	0	0	0	0	0	NA	0	0	0	0	0	0	0	0	NA	0	1	0	NA	0	0	NA	0
1656	10007	chr01	57974540	0	0	NA	0	0	1	0	0	0	0	NA	0	0	NA	1	0	0	0	0	0	0	0	0	0	0	0	0	0	NA	0	0	0	0	0	0	0	0	NA	0	0	0	NA	0	0	NA	0
1657	10008	chr01	57974546	0	0	NA	0	0	0	0	0	0	0	NA	0	0	NA	0	0	0	0	0	0	0	0	0	0	0	0	0	0	NA	0	0	0	0	0	0	0	0	NA	0	0	0	NA	0	0	NA	0
1658	10009	chr01	57974549	1	3	NA	1	0	3	3	1	1	0	NA	2	2	NA	1	0	1	1	2	1	0	0	2	2	1	0	0	1	NA	1	1	1	2	1	1	1	1	NA	2	0	1	NA	0	1	NA	1
1659	10010	chr01	57974561	1	0	NA	1	0	3	0	0	0	0	NA	0	1	NA	0	0	0	0	0	1	0	0	1	1	1	0	0	0	NA	1	1	1	2	1	0	1	1	NA	1	0	0	NA	0	1	NA	1
1660	10011	chr01	57974568	1	0	NA	0	0	0	0	0	0	0	NA	0	0	NA	0	0	0	0	0	0	0	0	0	0	0	0	0	0	NA	0	1	0	0	0	0	0	0	NA	0	0	0	NA	0	0	NA	0
1661	10012	chr01	57974575	0	0	NA	0	0	0	0	0	0	0	NA	0	0	NA	0	0	0	0	0	0	0	0	0	0	0	0	0	0	NA	0	0	0	0	0	0	1	0	NA	0	0	0	NA	0	0	NA	0
1662	10013	chr01	58062511	1	0	0	1	0	3	0	0	0	0	0	0	NA	NA	0	0	0	0	0	1	0	0	1	2	1	0	0	0	0	1	2	2	1	2	0	1	0	3	1	0	0	0	0	1	0	0
1663	10014	chr01	58062516	0	0	0	0	0	0	0	0	0	0	0	1	NA	NA	0	0	0	0	0	0	0	0	0	0	0	0	0	0	1	0	0	0	0	0	0	0	0	0	0	0	1	0	0	0	0	0
1664	10015	chr01	58062523	0	1	NA	0	0	0	2	0	0	0	0	0	NA	1	0	0	0	0	0	0	0	0	0	0	0	0	0	0	0	0	0	0	0	0	0	0	0	0	0	0	0	0	0	0	0	0
1665	10016	chr01	58062526	0	0	0	0	0	0	0	0	0	0	0	1	NA	0	0	0	0	0	0	0	0	0	0	0	0	0	0	0	1	0	0	0	0	0	0	0	0	0	0	0	1	0	0	0	0	0
1666	10066	chr01	58098460	2	0	NA	1	NA	2	0	0	0	0	0	1	1	1	0	0	0	0	0	1	0	0	1	1	1	0	0	0	0	1	1	1	1	2	0	1	0	1	1	0	0	0	0	1	0	0
1667	10067	chr01	58098472	1	0	NA	1	NA	0	1	3	3	3	4	2	1	1	1	2	2	1	1	1	3	3	1	2	0	3	1	0	1	0	2	1	3	1	0	1	0	2	1	2	2	1	0	1	2	1
1668	10068	chr01	58098476	2	0	NA	1	NA	2	0	0	0	0	0	0	1	1	0	0	0	0	0	1	0	0	1	1	1	0	0	0	0	1	1	1	1	1	0	1	0	1	1	0	0	0	0	1	0	0
1669	10069	chr01	58098489	1	0	1	0	NA	1	0	0	0	1	1	1	1	0	1	0	1	1	0	1	1	1	1	0	0	1	0	0	1	0	0	0	1	1	1	1	1	1	0	0	1	0	0	1	0	1
1670	10070	chr01	58098494	1	1	1	1	1	0	0	0	1	0	0	1	1	0	1	0	1	0	0	0	1	1	1	0	1	1	1	0	0	0	1	1	0	1	0	1	0	1	1	1	1	1	1	1	1	0
1671	10071	chr01	58098495	1	1	1	0	3	0	1	3	1	2	4	1	1	NA	1	NA	2	1	NA	2	3	2	1	1	0	3	0	NA	0	0	1	NA	1	0	0	0	0	1	1	NA	1	NA	0	1	1	1
1672	10072	chr01	58098515	0	0	0	0	0	0	0	0	NA	0	0	1	0	NA	0	NA	0	0	NA	0	0	0	1	0	0	0	1	NA	0	0	0	0	1	1	0	1	0	0	0	NA	0	NA	0	0	0	0
1673	10073	chr01	58098533	0	0	0	0	0	0	0	0	NA	0	0	0	0	NA	0	NA	0	0	NA	0	0	0	0	0	0	0	0	NA	0	0	0	0	0	1	0	0	0	0	0	NA	0	NA	0	0	0	0
1674	10074	chr01	58098555	0	0	0	0	0	0	0	0	NA	0	0	0	0	NA	0	NA	0	0	NA	0	1	0	1	0	0	0	0	NA	0	0	0	0	0	0	0	0	0	1	0	NA	0	NA	0	0	0	0
1675	10075	chr01	58098557	0	1	1	0	0	0	0	0	NA	0	0	0	2	NA	0	NA	1	0	NA	0	0	0	1	2	0	0	0	NA	0	0	0	0	0	0	3	0	0	0	1	NA	0	NA	0	0	0	0
1676	10076	chr01	58098562	1	0	1	1	3	0	NA	3	NA	3	4	2	1	NA	1	NA	3	1	NA	2	2	3	0	1	0	4	0	NA	0	0	2	1	2	1	0	1	0	0	1	NA	1	NA	0	1	1	1
1677	10077	chr01	58098563	1	0	0	2	0	2	0	0	NA	0	0	0	1	NA	0	NA	0	0	NA	1	0	0	2	1	1	0	0	NA	0	3	1	1	1	2	0	1	0	1	1	NA	0	NA	0	1	0	0
1678	10078	chr01	58098642	0	0	0	NA	0	0	NA	0	NA	0	0	0	0	NA	0	0	0	0	0	0	1	0	0	NA	0	0	1	NA	0	0	0	0	1	1	0	0	0	0	0	0	0	NA	0	0	0	NA
1679	10079	chr01	58098655	0	0	0	NA	0	0	NA	0	NA	0	0	0	0	NA	0	0	0	0	0	0	0	0	0	NA	0	0	1	NA	0	0	0	0	1	1	0	0	0	0	0	0	1	NA	0	0	0	NA
1680	10080	chr01	58098662	0	0	0	NA	0	1	NA	0	NA	0	0	0	0	NA	0	0	0	0	0	0	0	0	0	NA	0	0	0	NA	0	0	0	0	0	0	0	0	0	0	0	0	0	NA	0	0	0	NA
1681	10081	chr01	58098672	0	0	0	NA	0	0	NA	0	NA	0	0	0	0	NA	0	0	0	0	0	0	0	0	0	NA	1	0	0	NA	0	0	0	0	0	0	0	0	0	0	0	0	0	NA	0	0	0	NA
1682	10082	chr01	58098687	0	0	0	NA	0	0	NA	0	NA	0	0	0	0	NA	0	0	0	0	0	0	0	0	0	NA	0	0	0	NA	0	0	0	0	0	0	0	0	0	0	0	0	0	NA	0	0	0	NA
1683	10083	chr01	58098693	0	0	0	NA	0	0	NA	0	NA	0	0	0	0	NA	0	0	0	0	0	0	0	0	0	NA	0	0	1	NA	0	0	0	0	0	1	0	0	0	0	0	0	0	NA	0	0	0	NA
1684	10084	chr01	58098694	0	0	0	NA	0	0	NA	0	NA	0	0	0	0	NA	0	0	0	0	0	0	0	0	0	NA	0	0	0	NA	1	0	0	0	0	0	0	1	0	0	0	0	0	NA	0	0	0	NA
1685	10096	chr01	58128855	0	2	NA	0	NA	0	2	1	0	0	0	0	2	1	0	0	1	0	1	0	0	0	2	2	1	0	0	0	0	0	0	0	0	0	1	0	0	0	1	0	0	0	0	0	0	0
1686	10097	chr01	58128877	0	0	NA	0	NA	0	0	0	0	0	0	0	0	0	0	0	0	0	0	0	1	0	2	0	0	0	0	0	0	0	0	0	0	0	0	0	0	2	0	0	0	0	0	0	0	0
1687	10098	chr01	58128884	0	0	NA	0	NA	0	0	0	0	0	0	0	0	0	0	0	0	0	0	0	0	0	0	0	0	0	0	0	0	0	0	0	0	0	0	0	0	0	0	0	0	0	0	0	0	0
1688	10099	chr01	58128887	0	1	NA	0	NA	0	1	0	0	0	0	0	2	1	0	0	1	0	1	0	0	0	2	2	1	0	0	0	0	0	0	0	0	0	1	0	0	0	1	0	0	0	0	0	0	0
1689	10100	chr01	58128901	3	1	NA	3	NA	4	0	0	0	0	0	0	0	0	1	1	1	2	0	1	1	1	0	0	3	0	2	2	0	1	0	1	0	0	3	0	2	1	0	1	0	1	1	1	1	1
1690	10101	chr01	58128906	0	0	NA	0	NA	0	0	0	0	0	0	0	0	0	0	0	0	0	0	0	0	0	0	0	0	0	0	0	0	0	0	0	0	0	0	0	0	0	0	0	0	0	0	0	1	0
1691	10102	chr01	58128908	0	0	NA	0	NA	0	0	0	0	0	0	0	0	0	0	0	0	0	0	0	0	0	0	0	0	1	0	0	0	0	0	0	0	0	0	0	0	0	0	0	0	0	0	0	0	0
1692	10103	chr01	58130300	0	0	0	0	NA	0	0	0	0	0	0	0	0	NA	0	0	1	0	1	0	1	0	1	1	0	1	1	1	0	1	0	1	1	2	0	1	0	1	0	0	0	1	0	0	0	0
1693	10104	chr01	58130304	3	1	1	3	NA	4	0	0	0	0	0	0	0	NA	1	2	2	2	0	1	1	1	0	0	3	0	1	2	0	1	0	0	0	0	3	0	2	2	0	1	0	1	1	1	1	1
1694	10105	chr01	58130320	0	0	0	0	NA	0	0	0	0	0	0	0	0	NA	0	0	0	0	0	0	0	0	0	0	0	0	0	0	1	0	0	0	0	0	0	0	0	0	0	0	0	0	0	0	0	0
1695	10106	chr01	58130328	0	0	0	0	NA	0	0	0	0	0	0	0	0	NA	0	0	0	0	0	0	0	0	0	0	0	0	0	0	0	0	0	0	0	0	0	0	0	0	0	0	0	0	0	0	1	0
1696	10107	chr01	58130339	0	0	0	0	NA	0	0	0	0	0	0	0	0	NA	0	0	0	0	0	0	0	0	0	0	0	0	0	0	0	0	0	0	0	0	0	0	0	0	0	0	0	0	0	0	1	0
1697	10108	chr01	58130372	0	1	1	0	NA	0	1	0	0	0	0	0	3	NA	0	0	1	0	1	0	0	0	1	1	2	0	0	0	0	0	0	0	0	0	2	0	0	0	1	0	0	0	0	0	0	0
1698	10109	chr01	58130379	0	2	2	0	NA	0	2	1	0	0	0	0	3	NA	0	0	1	0	1	0	0	0	1	1	2	0	0	0	0	0	0	0	0	0	2	0	0	0	1	0	0	0	0	0	0	0
1699	10110	chr01	58132608	0	1	0	0	0	0	0	0	0	0	1	0	0	1	0	0	0	0	0	0	1	0	NA	0	0	0	0	0	0	1	1	0	0	0	1	1	0	0	NA	0	0	1	0	1	0	NA
1700	10111	chr01	58132609	0	0	0	0	0	0	0	0	1	0	0	0	0	0	0	0	0	0	0	0	0	0	NA	0	0	1	0	1	1	0	0	0	0	0	0	0	0	0	0	0	0	0	0	0	0	NA
1701	10112	chr01	58132613	0	0	1	0	0	0	2	1	0	0	0	0	0	0	0	0	0	0	0	0	0	0	NA	0	0	0	0	0	0	0	0	0	0	0	0	0	0	0	0	0	0	0	0	0	0	NA
1702	10113	chr01	58132631	0	1	0	0	NA	0	0	0	0	0	0	0	0	0	1	0	0	1	0	0	0	0	0	0	0	0	1	1	0	0	0	0	0	0	0	0	0	0	0	0	0	0	1	1	0	0
1703	10114	chr01	58132635	4	2	1	4	NA	4	2	3	3	3	4	2	1	1	4	4	2	4	3	4	3	4	0	1	2	3	3	3	1	1	3	1	2	2	3	1	3	3	1	3	2	2	2	4	3	2
1704	10115	chr01	58132639	0	0	0	0	NA	0	0	0	0	0	0	0	0	0	0	0	0	0	0	0	1	0	1	0	0	0	0	0	0	0	0	0	0	0	0	0	0	1	0	0	0	0	0	0	0	0
1705	10116	chr01	58132660	0	1	1	0	NA	0	1	1	0	0	0	0	0	0	0	0	0	0	0	0	0	0	0	0	0	0	0	0	0	0	0	0	0	0	0	0	0	0	0	0	0	0	0	0	0	0
1706	10117	chr01	58132668	0	0	0	0	NA	0	0	0	0	0	0	0	0	0	0	0	0	0	0	0	0	0	0	0	0	0	0	0	0	0	0	0	0	0	0	0	0	0	0	0	0	0	0	0	1	0
1707	10118	chr01	58132671	0	0	0	0	NA	0	0	0	0	0	0	0	0	0	0	0	1	0	1	0	0	0	0	1	0	1	1	1	0	2	0	1	2	1	0	1	0	0	0	0	0	1	0	0	0	0
1708	10119	chr01	58132693	0	0	0	0	NA	0	0	0	0	0	0	0	0	0	0	0	0	0	0	0	0	0	0	0	0	0	0	0	0	0	0	0	0	0	0	0	0	0	0	0	0	0	0	0	1	0
1709	10120	chr01	58132695	0	1	0	0	NA	0	0	0	0	0	0	0	0	0	1	0	0	1	0	0	0	0	0	0	0	0	1	1	0	0	0	0	0	0	0	0	0	0	0	0	0	0	1	1	0	0
1710	10121	chr01	58132717	0	0	0	0	0	0	0	0	0	0	0	0	0	NA	0	0	1	0	1	0	0	0	0	1	0	1	0	1	0	1	0	1	1	1	0	1	0	0	0	0	0	1	0	0	0	0
1711	10122	chr01	58132723	0	0	0	0	0	0	1	0	0	0	0	0	0	NA	0	1	0	0	0	0	0	0	1	0	0	0	0	1	0	1	0	0	0	0	0	0	0	0	0	0	0	0	1	0	0	0
1712	10147	chr01	58206467	0	1	1	4	2	3	4	NA	3	4	NA	1	4	2	0	2	3	3	2	1	1	NA	3	2	0	2	2	2	NA	2	0	0	4	0	4	1	0	0	3	0	4	1	1	3	0	0
1713	10148	chr01	58206470	1	0	0	0	0	0	0	NA	0	0	NA	0	0	0	0	0	0	0	0	0	0	NA	0	0	0	0	0	0	NA	0	2	0	0	0	0	0	3	0	0	0	0	0	0	0	0	0
1714	10149	chr01	58206472	0	0	0	0	0	0	0	NA	0	0	NA	0	0	0	0	0	0	0	0	0	0	NA	0	0	0	0	0	0	NA	0	1	0	0	0	0	0	1	0	0	0	0	0	0	0	0	0
1715	10184	chr01	58267699	0	0	1	0	0	0	0	0	0	0	0	0	0	NA	0	NA	0	0	0	0	0	0	0	0	0	0	0	0	0	NA	0	NA	NA	0	0	0	0	NA	NA	1	0	0	0	0	1	0
1716	10185	chr01	58267705	0	0	0	0	0	0	0	0	0	0	0	0	0	NA	0	NA	0	0	0	0	0	0	0	0	1	0	0	0	0	NA	0	NA	NA	0	0	0	0	NA	NA	0	0	0	0	0	0	0
1717	10186	chr01	58267716	0	1	3	0	0	0	3	2	0	0	0	0	2	NA	1	NA	1	0	1	0	0	0	1	2	1	0	0	0	0	NA	0	NA	NA	0	2	0	0	NA	NA	0	0	0	0	0	1	0
1718	10187	chr01	58267727	0	1	1	0	0	0	2	0	0	0	0	0	2	NA	0	NA	1	0	1	0	0	0	1	2	1	0	0	0	0	NA	0	NA	NA	0	1	0	0	NA	NA	0	0	0	0	0	0	0
1719	10188	chr01	58267732	0	0	0	0	0	0	0	0	0	0	0	0	0	NA	0	NA	0	0	0	0	0	0	0	0	0	0	0	0	0	NA	0	NA	NA	0	0	0	0	NA	NA	0	0	0	0	0	0	0
1720	10189	chr01	58267739	0	0	0	0	0	0	0	0	0	0	0	0	0	NA	0	NA	0	0	0	0	0	0	0	0	0	0	0	0	0	NA	0	NA	NA	0	0	0	0	NA	NA	0	0	0	0	0	0	0
1721	10190	chr01	58267743	0	0	0	0	0	0	0	0	0	0	0	0	0	NA	0	NA	0	0	0	0	0	0	0	0	0	0	0	0	0	NA	0	NA	NA	0	0	0	0	NA	NA	0	0	0	0	0	0	0
1722	10212	chr01	58571535	0	0	1	0	0	0	0	0	1	0	0	1	0	NA	0	NA	1	0	0	0	NA	0	0	1	1	NA	1	NA	0	NA	1	0	0	0	0	0	0	0	0	0	1	1	0	0	1	0
1723	10213	chr01	58571558	0	0	0	0	0	0	0	2	0	0	0	0	0	NA	0	NA	0	0	0	0	0	0	0	0	0	0	0	0	0	1	0	0	0	0	0	0	0	0	0	0	0	0	0	0	0	0
1724	10215	chr01	58571633	0	0	0	0	0	NA	0	0	0	0	0	0	0	NA	0	0	0	0	0	NA	0	0	0	0	NA	0	0	0	0	0	0	NA	0	0	0	0	0	3	0	0	0	0	0	0	0	0
1725	10216	chr01	58571645	1	1	1	1	2	NA	2	3	4	1	2	1	2	NA	4	0	0	3	1	NA	3	4	0	1	NA	1	2	1	2	0	1	NA	2	2	2	0	0	NA	1	2	1	1	1	3	2	1
1726	10217	chr01	58571655	1	1	0	1	1	NA	0	0	0	0	1	0	0	NA	0	NA	0	0	0	NA	0	0	0	0	NA	0	1	1	0	0	0	NA	1	0	0	0	0	NA	0	0	0	0	0	1	0	0
1727	10224	chr01	58683254	3	2	0	2	NA	0	0	0	0	3	1	0	NA	0	0	2	1	1	1	1	0	0	NA	1	NA	1	1	1	2	4	2	2	2	2	0	3	3	0	1	2	1	1	3	1	0	3
1728	10225	chr01	58790538	1	0	1	3	0	2	0	0	2	0	0	0	1	1	0	2	0	0	0	2	0	0	1	1	1	0	1	0	0	1	1	NA	1	1	0	1	0	NA	1	0	0	0	0	2	0	0
1729	10226	chr01	58790545	0	0	0	0	0	0	0	0	1	0	0	0	0	0	0	0	0	0	0	0	0	0	0	0	0	0	0	0	0	0	0	NA	0	0	0	0	0	NA	0	1	0	0	0	0	0	0
1730	10227	chr01	58790548	0	1	0	0	1	0	0	1	0	0	1	1	0	0	1	1	1	1	1	0	1	1	0	0	1	1	1	1	0	0	0	NA	0	0	0	1	0	NA	0	0	0	0	1	1	2	0
1731	10228	chr01	58790553	0	1	1	0	0	0	2	0	0	0	0	0	0	0	0	0	0	0	0	0	0	0	0	0	0	0	0	0	0	0	0	NA	0	0	0	0	0	NA	0	0	0	0	0	0	0	0
1732	10232	chr01	58790640	0	0	0	0	NA	0	0	0	0	0	0	1	0	3	0	0	0	0	0	0	0	0	0	0	0	0	0	0	NA	0	0	0	0	0	0	0	2	2	0	0	0	1	0	0	0	NA
1733	10233	chr01	58790646	0	0	0	0	0	0	0	0	0	0	0	0	0	0	0	0	0	0	0	0	0	0	0	0	0	0	0	0	NA	0	0	0	0	0	0	0	0	1	0	0	0	2	0	1	0	NA
1734	10234	chr01	58828757	0	0	0	0	0	0	0	0	0	0	0	NA	0	0	0	NA	0	0	1	0	1	NA	0	0	NA	0	0	NA	1	0	0	0	0	0	0	0	1	NA	1	0	0	0	0	0	0	1
1735	10235	chr01	58828784	3	2	0	2	NA	0	0	0	0	3	2	0	0	0	0	4	2	2	0	1	1	0	1	0	0	1	1	3	2	4	3	2	3	2	0	4	3	0	1	2	1	3	4	3	0	3
1736	10236	chr01	58828793	0	0	0	0	NA	0	0	0	0	0	0	0	0	0	0	0	0	0	0	0	0	0	0	0	0	0	0	0	0	0	0	0	0	0	2	0	0	0	0	0	0	0	0	0	0	0
1737	10237	chr01	58828795	0	1	2	0	NA	0	1	0	0	0	0	1	3	3	0	0	2	0	2	0	1	0	3	1	2	0	0	0	0	0	0	0	0	0	1	0	0	2	2	0	0	0	0	1	0	0
1738	10238	chr01	58828798	1	1	2	0	NA	0	1	0	0	0	0	1	3	3	0	0	2	0	2	0	1	0	3	1	2	0	0	0	0	0	0	0	0	0	3	0	1	2	2	0	0	0	0	1	0	0
1739	10239	chr01	58828799	0	0	0	0	NA	0	0	1	0	0	0	0	0	0	0	0	0	0	0	0	0	0	0	0	0	0	0	0	0	0	0	0	0	0	0	0	0	0	0	0	0	0	0	0	0	0
1740	10240	chr01	58828827	3	2	0	2	NA	0	0	0	0	3	2	0	0	0	0	4	2	2	0	1	1	0	1	0	0	1	1	3	2	4	3	2	3	2	0	4	3	0	1	2	1	3	4	3	0	3
1741	10241	chr01	58828847	3	2	0	2	NA	0	0	0	0	3	2	0	0	0	0	4	2	2	0	1	1	0	2	0	0	1	1	3	2	4	3	2	3	2	0	4	3	0	1	2	1	3	4	3	0	3
1742	10242	chr01	58828859	0	0	0	0	0	0	0	0	0	0	0	NA	0	0	0	NA	0	0	0	0	0	NA	0	0	0	0	0	0	NA	0	0	0	0	0	0	0	0	0	0	0	0	0	0	0	1	0
1743	10243	chr01	58828867	1	0	NA	0	0	1	0	1	0	0	0	NA	0	0	0	NA	0	0	0	0	0	NA	0	0	0	NA	0	NA	NA	0	0	1	0	0	0	1	1	0	1	1	0	0	1	0	0	0
1744	10244	chr01	58854878	NA	0	NA	0	0	0	0	0	0	0	0	0	0	0	0	0	0	0	0	0	0	0	0	0	0	0	0	0	0	1	0	0	1	0	0	0	0	0	0	0	0	0	0	0	0	0
1745	10245	chr01	58854894	NA	1	NA	4	2	0	2	2	4	4	3	1	2	0	2	3	3	2	2	4	3	2	1	3	0	3	3	2	2	4	4	4	4	4	1	3	3	0	3	4	4	4	3	2	1	3
1746	10246	chr01	58854917	NA	2	NA	0	0	0	2	0	0	0	0	0	2	3	0	0	1	0	1	0	1	0	3	1	1	0	0	0	0	0	0	0	1	0	1	0	0	1	1	0	0	0	0	0	0	0
1747	10247	chr01	58957449	0	2	3	0	0	0	3	1	0	0	0	0	3	2	0	0	2	0	1	0	1	NA	2	1	2	0	0	1	0	0	0	0	0	0	2	0	0	1	1	0	0	0	0	0	2	0
1748	10248	chr01	58957458	0	2	3	0	0	0	3	1	0	0	0	0	3	2	0	0	2	0	2	0	1	NA	2	1	2	0	0	1	0	0	0	0	0	0	2	0	0	1	1	0	0	0	0	0	2	0
1749	10249	chr01	58957460	0	1	0	0	1	2	0	1	0	1	1	1	0	2	2	1	1	1	1	0	1	NA	1	0	2	1	0	3	3	1	1	1	0	0	1	1	2	2	1	2	1	1	3	2	2	3
1750	10251	chr01	58957511	0	2	3	0	0	0	3	1	0	0	0	0	3	2	0	0	2	0	2	0	1	0	2	1	2	0	0	1	0	0	0	0	0	0	2	0	0	1	1	0	0	0	0	0	2	0
1751	10252	chr01	58957515	0	1	1	0	0	0	1	0	0	0	0	0	3	2	0	0	2	0	2	0	1	0	2	1	2	0	0	1	0	0	0	0	0	0	1	0	0	1	1	0	0	0	0	0	0	0
1752	10253	chr01	58992758	0	2	2	0	0	0	3	1	0	0	0	0	3	2	0	0	2	0	1	0	1	0	2	1	1	0	0	1	0	0	0	0	0	0	1	0	0	2	1	0	0	0	0	0	0	0
1753	10254	chr01	58992770	0	2	2	0	0	0	3	1	0	0	0	0	2	2	0	0	1	0	1	0	1	0	1	1	1	0	0	1	0	0	0	0	0	0	1	0	0	2	1	0	0	0	0	0	0	0
1754	10255	chr01	58992771	1	0	1	2	0	2	0	0	1	0	0	0	1	1	0	1	0	0	0	1	0	0	2	1	1	0	1	0	0	1	1	1	1	1	0	1	0	2	1	0	0	0	0	1	0	0
1755	10256	chr01	58992774	0	0	0	0	0	0	0	0	0	0	0	1	0	0	0	0	0	0	0	0	0	0	0	0	0	0	0	0	0	0	0	0	0	0	0	0	0	0	0	0	0	0	0	0	0	0
1756	10257	chr01	58992795	1	0	1	2	0	2	0	0	1	0	0	0	1	1	0	1	0	0	0	1	0	0	2	1	1	0	1	0	0	1	1	1	1	1	0	1	0	2	1	0	0	0	0	1	0	0
1757	10258	chr01	58992823	0	2	2	0	0	0	2	1	0	0	0	0	2	2	0	0	1	0	1	0	1	0	1	1	1	0	0	1	0	0	0	0	0	0	1	0	0	2	1	0	0	0	0	0	1	0
1758	10259	chr01	58998694	1	0	NA	3	NA	2	0	0	1	0	0	0	2	2	0	2	0	0	0	1	0	0	2	1	1	0	1	0	0	2	1	1	1	1	0	1	0	1	2	0	0	0	0	2	0	0
1759	10260	chr01	58998697	1	0	NA	0	NA	0	0	0	0	0	0	0	0	0	0	0	0	0	0	0	0	0	0	0	0	0	0	0	0	0	0	0	0	0	0	0	0	0	0	0	0	0	0	0	0	0
1760	10261	chr01	58998706	1	0	NA	3	NA	2	0	0	1	0	0	0	2	2	0	2	0	0	0	1	0	0	2	1	1	0	1	0	0	1	1	1	1	1	0	1	0	1	2	0	0	0	0	2	0	0
1761	10262	chr01	58998708	2	4	NA	1	NA	2	4	4	3	4	4	1	2	2	4	2	4	4	4	3	4	3	2	3	3	4	3	4	4	3	3	3	3	3	4	3	4	3	2	4	4	4	4	2	4	4
1762	10263	chr01	59053114	0	0	0	0	1	1	0	1	0	1	1	1	0	1	2	1	1	2	1	0	1	1	1	0	2	1	0	1	3	1	1	1	0	1	1	3	1	0	1	1	1	1	3	2	2	3
1763	10264	chr01	59053116	0	0	0	0	0	0	0	0	0	0	0	0	0	0	0	0	0	0	0	0	0	0	0	0	0	0	0	0	0	0	0	0	0	0	0	0	0	1	0	0	0	0	0	0	0	0
1764	10265	chr01	59070341	0	0	0	0	0	0	0	0	0	0	0	NA	1	0	0	0	0	0	0	0	0	0	0	NA	0	NA	0	0	0	0	0	0	0	0	0	NA	0	0	0	0	0	0	0	0	0	0
1765	10266	chr01	59070386	0	1	0	0	0	0	0	1	0	0	0	NA	0	NA	0	0	0	0	0	0	0	0	0	NA	1	NA	0	1	0	0	0	1	0	1	0	NA	1	1	0	0	0	0	0	0	0	0
1766	10267	chr01	59070388	0	0	0	0	0	0	0	0	0	0	0	NA	0	NA	NA	0	0	0	0	0	0	0	0	NA	0	NA	0	0	0	0	0	0	0	0	0	NA	0	NA	0	1	0	0	0	0	0	1
1767	10276	chr01	59134772	0	NA	0	0	NA	1	0	NA	0	1	NA	0	0	0	0	1	0	0	0	0	0	0	0	0	1	0	0	0	1	1	0	0	0	0	NA	0	NA	0	NA	1	NA	0	NA	0	0	NA
1768	10277	chr01	59134777	1	NA	1	2	NA	2	1	NA	1	1	NA	2	1	2	1	2	1	1	1	0	0	1	1	1	1	1	1	1	1	2	1	1	1	1	NA	2	NA	1	NA	1	NA	1	NA	1	2	NA
1769	10278	chr01	59134799	0	NA	1	1	NA	0	1	NA	1	1	NA	1	0	0	1	0	0	1	1	0	0	0	0	1	0	0	1	0	0	0	0	0	1	0	NA	0	NA	1	NA	0	NA	0	NA	0	0	NA
1770	10279	chr01	59134823	1	NA	1	1	NA	0	1	NA	1	1	NA	1	0	0	1	1	0	1	1	1	1	1	0	1	0	1	1	1	1	1	1	1	1	1	NA	1	NA	1	NA	1	0	1	NA	1	0	1
1771	10280	chr01	59134824	1	NA	0	0	NA	0	1	NA	1	1	NA	0	0	0	0	0	0	0	0	0	0	1	1	0	1	0	2	0	1	0	0	0	0	0	NA	1	NA	1	NA	0	0	0	NA	1	0	0
1772	10281	chr01	59134830	1	NA	1	2	NA	2	1	NA	1	1	NA	2	1	2	1	2	1	1	1	0	0	1	1	2	1	1	1	1	1	2	1	1	1	1	NA	2	NA	1	NA	1	2	1	NA	1	2	1
1773	10287	chr01	59251475	0	0	NA	0	0	0	0	0	0	0	0	0	0	0	0	0	0	0	0	0	0	0	0	0	0	0	0	0	0	0	0	1	0	0	0	0	0	0	0	1	0	0	0	0	0	0
1774	10288	chr01	59251476	0	0	NA	0	0	0	0	0	0	0	0	0	0	0	0	0	0	0	0	0	0	0	0	0	0	0	0	0	0	0	0	0	0	0	0	0	0	0	0	0	0	0	0	1	0	0
1775	10289	chr01	59251479	1	1	NA	1	1	1	0	1	1	0	1	0	0	1	0	0	0	1	1	0	1	0	1	1	1	1	0	0	0	1	0	1	1	0	0	NA	0	0	1	1	0	0	1	0	1	0
1776	10290	chr01	59251481	0	0	NA	0	0	0	0	0	0	0	0	0	0	0	0	0	0	0	0	0	0	0	0	0	0	0	0	0	0	0	0	0	0	0	0	NA	0	0	0	0	0	0	0	1	0	0
1777	10291	chr01	59251483	1	0	NA	2	0	2	0	0	1	0	0	0	1	0	0	1	0	0	0	1	0	0	1	1	0	0	1	0	0	1	1	1	1	1	0	NA	0	2	1	0	0	0	0	1	0	0
1778	10292	chr01	59251495	0	1	NA	0	0	0	1	0	0	0	0	0	2	2	0	0	1	0	1	0	1	0	1	0	1	0	0	1	0	0	0	0	0	0	1	NA	0	1	1	0	0	0	0	0	0	0
1779	10293	chr01	59251514	1	0	NA	2	NA	1	0	0	1	0	0	0	1	0	0	1	0	0	0	1	0	0	1	1	0	0	0	0	0	1	1	1	1	1	0	0	0	1	1	0	0	0	0	1	0	0
1780	10294	chr01	59251535	1	0	2	2	NA	1	0	0	1	0	0	0	1	1	0	1	0	0	0	1	0	0	1	1	0	0	1	0	0	1	1	1	1	1	0	1	0	1	1	0	0	0	0	1	0	0
1781	10295	chr01	59251553	2	3	1	2	NA	0	3	3	3	3	3	1	1	0	2	2	2	2	3	3	1	2	0	2	0	3	3	1	2	2	2	1	3	2	2	1	3	0	1	3	3	3	1	1	1	1
1782	10296	chr01	59251567	1	0	3	2	NA	2	0	0	1	0	0	0	1	1	0	1	0	0	0	1	0	0	1	1	1	0	1	0	0	1	1	1	1	1	0	1	0	1	1	0	0	0	0	1	0	0
1783	10324	chr01	59979113	NA	0	0	NA	0	0	1	0	0	0	1	0	0	NA	0	0	0	0	0	0	0	0	0	0	1	0	0	0	0	0	0	NA	0	0	1	0	0	NA	0	0	0	0	0	1	0	0
1784	10341	chr01	60487664	0	0	NA	0	1	0	0	0	0	0	0	1	NA	NA	0	0	1	1	1	1	NA	0	0	1	1	1	1	0	1	0	0	1	0	1	0	0	1	0	0	1	1	0	0	0	0	0
1785	10342	chr01	60487685	0	0	NA	0	0	0	0	0	0	0	0	0	NA	NA	0	0	0	0	NA	0	NA	0	0	0	NA	0	1	0	0	1	0	1	1	1	0	1	0	0	0	0	NA	0	0	0	0	0
1786	10343	chr01	60487687	1	0	NA	0	1	0	0	0	0	0	0	2	NA	NA	0	0	0	0	NA	0	NA	0	0	0	NA	0	1	0	0	0	0	0	0	0	0	0	0	1	0	0	NA	2	0	0	1	0
1787	10344	chr01	60487698	0	1	NA	0	0	0	1	0	1	0	1	0	NA	NA	1	0	0	0	NA	1	NA	0	1	0	NA	1	0	2	0	0	0	0	0	0	1	0	0	1	0	0	NA	1	0	0	0	0
1788	10345	chr01	60487699	3	2	NA	3	0	1	0	0	0	0	0	0	NA	NA	0	2	1	0	NA	1	NA	0	2	1	NA	0	1	1	1	3	1	1	1	1	0	1	1	3	3	1	NA	0	1	2	0	0
1789	10346	chr01	60579903	3	4	NA	4	4	4	4	3	NA	4	4	2	4	4	0	4	4	3	4	4	4	4	4	4	2	NA	4	2	2	4	4	4	4	4	NA	4	4	4	4	4	4	4	3	4	4	4
1790	10347	chr01	60579914	0	0	NA	1	0	0	0	0	NA	0	0	0	0	0	0	0	0	0	1	0	0	0	0	0	0	NA	0	0	0	0	0	0	0	0	NA	0	0	0	0	0	0	0	0	0	0	0
1791	10348	chr01	60579958	0	0	NA	0	3	0	4	4	NA	2	2	0	0	0	0	2	2	0	2	0	2	2	2	0	0	NA	1	1	1	1	3	2	0	3	NA	3	3	1	1	3	0	4	2	1	4	3
1792	10349	chr01	60584258	4	2	1	4	0	4	0	0	NA	0	NA	0	4	3	NA	1	1	4	0	NA	1	NA	1	4	NA	0	1	2	2	3	2	NA	NA	0	NA	0	1	2	2	1	NA	0	1	1	0	1
1793	10350	chr01	60584288	4	2	1	4	1	4	0	0	NA	2	2	1	4	3	NA	1	2	4	0	NA	1	3	1	4	4	1	2	2	3	3	2	NA	4	1	4	1	1	2	2	1	NA	0	1	2	0	2
1794	10351	chr01	60584297	0	2	3	0	0	0	2	0	NA	0	0	0	0	0	NA	0	0	0	0	NA	0	0	0	0	0	0	0	0	0	0	0	NA	0	0	0	0	0	0	0	0	NA	0	0	0	0	0
1795	10352	chr01	60584303	4	2	1	4	1	4	0	0	NA	2	2	1	4	3	NA	1	1	NA	0	NA	1	2	1	4	NA	0	2	2	2	3	2	NA	4	1	NA	1	1	2	2	1	NA	0	1	2	0	1
1796	10353	chr01	60671760	NA	0	0	NA	0	0	0	0	0	0	0	0	0	0	0	NA	0	NA	0	0	0	0	0	0	0	0	0	0	0	0	0	0	0	0	1	0	0	NA	0	0	0	0	0	NA	0	0
1797	10354	chr01	60671767	NA	0	2	NA	1	0	0	1	2	1	1	3	0	0	2	0	1	2	2	3	1	3	1	1	2	2	1	0	1	0	0	1	0	1	1	0	2	0	2	3	4	2	0	0	1	0
1798	10355	chr01	60671783	NA	0	0	NA	0	0	0	0	0	0	0	0	0	0	0	0	0	0	0	0	0	0	0	0	0	0	2	0	0	2	0	2	1	1	0	2	0	0	0	0	0	0	0	0	0	0
1799	10356	chr01	60671784	NA	0	2	NA	1	0	0	1	2	1	1	3	0	0	2	0	1	2	2	3	1	3	1	1	2	2	1	0	1	0	0	1	0	1	1	0	2	0	2	3	4	2	0	0	1	0
1800	10357	chr01	60671816	NA	2	1	NA	0	0	1	0	0	0	0	0	0	0	0	0	0	0	0	0	0	0	0	0	0	0	0	0	0	0	0	0	0	0	0	0	0	0	0	0	0	0	0	0	0	0
1801	10358	chr01	60671821	NA	0	0	NA	0	0	0	0	0	0	0	0	0	0	0	0	0	0	0	0	0	0	0	0	0	0	0	0	0	0	0	0	0	0	1	0	0	0	0	0	0	0	0	0	0	0
1802	10359	chr01	60671848	NA	4	4	NA	3	0	3	3	4	1	2	3	3	4	3	0	1	2	2	4	1	3	2	4	2	3	1	2	1	0	0	1	3	1	3	0	2	1	2	3	4	3	0	0	2	0
1803	10360	chr01	60804911	0	0	0	0	0	0	1	0	0	NA	0	0	0	0	NA	0	0	0	1	1	NA	NA	0	0	NA	0	0	1	0	0	NA	NA	1	NA	1	NA	0	1	0	0	0	0	0	0	NA	NA
1804	10361	chr01	60804930	4	3	1	3	0	4	0	0	2	NA	0	0	2	2	NA	4	3	1	2	1	NA	NA	2	3	NA	0	3	1	1	3	NA	NA	2	NA	0	NA	3	3	3	3	2	0	4	3	NA	NA
1805	10362	chr01	60804957	0	0	0	0	0	0	0	0	0	NA	0	0	0	0	NA	0	0	0	0	0	NA	NA	0	0	NA	0	1	0	0	0	0	0	1	NA	0	0	0	0	0	0	0	0	0	0	NA	NA
1806	10363	chr01	60804989	0	0	0	0	0	1	0	0	0	0	0	0	0	0	1	0	0	1	0	0	0	0	0	0	0	0	0	1	0	0	1	1	0	0	0	0	0	0	0	0	0	0	0	0	0	NA
1807	10364	chr01	60804996	0	0	0	0	1	0	0	0	0	2	1	1	0	0	0	0	0	0	0	0	0	0	0	0	0	0	0	0	0	0	1	0	1	0	0	0	0	0	0	0	0	0	0	1	0	NA
1808	10365	chr01	60805012	0	0	NA	0	1	0	0	0	0	NA	1	NA	0	0	0	0	0	NA	0	0	0	NA	NA	0	0	0	0	0	NA	0	1	0	1	0	0	0	0	0	0	0	0	0	0	1	0	NA
1809	10366	chr01	60805021	0	0	NA	0	2	0	0	2	1	NA	1	NA	0	1	2	0	1	NA	1	1	2	NA	NA	1	1	3	1	0	NA	0	0	1	0	3	0	0	1	0	1	2	2	1	1	0	2	NA
1810	10367	chr01	60805023	0	0	NA	0	0	0	0	0	0	NA	0	NA	0	0	0	0	0	NA	0	0	0	NA	NA	0	0	0	0	0	NA	0	0	0	0	0	0	0	0	0	0	0	0	0	0	0	0	NA
1811	10368	chr01	60805048	0	0	NA	0	0	0	0	0	0	NA	0	NA	0	0	0	0	0	NA	0	0	0	NA	NA	0	0	0	0	1	NA	0	0	0	0	0	0	0	0	0	0	0	0	0	0	0	0	NA
1812	10369	chr01	60805067	0	0	NA	0	0	0	0	0	0	NA	0	NA	0	0	0	0	0	NA	0	0	0	NA	NA	0	0	0	0	0	NA	0	0	0	0	1	0	0	0	0	0	1	0	0	0	0	0	NA
1813	10370	chr01	60805076	0	0	NA	0	0	0	0	0	0	NA	0	NA	0	0	0	0	0	NA	0	0	NA	NA	NA	0	0	1	0	0	NA	0	0	0	0	NA	0	0	0	0	0	0	0	0	0	0	0	NA
1814	10375	chr01	60892544	0	1	2	1	1	0	1	2	2	1	1	2	0	NA	1	0	2	1	2	2	1	3	1	2	0	2	1	0	2	0	0	1	0	1	0	0	1	0	1	2	3	1	0	1	2	0
1815	10376	chr01	60892553	0	0	0	0	0	0	0	0	0	0	0	0	0	NA	1	0	0	1	0	0	0	0	0	0	0	0	0	1	1	0	0	0	0	0	0	0	0	0	0	0	0	0	0	0	0	0
1816	10377	chr01	60892561	0	0	0	0	0	0	0	0	0	0	0	0	0	NA	1	0	0	1	0	0	0	0	0	0	0	1	0	1	1	0	0	0	0	0	0	0	0	0	0	0	0	0	0	0	0	0
1817	10378	chr01	60892563	0	0	0	0	0	0	0	0	0	0	0	0	0	NA	0	0	1	0	0	0	0	0	0	0	0	0	1	0	0	1	0	1	1	1	0	1	0	0	0	0	0	0	0	0	0	0
1818	10379	chr01	60892586	1	0	0	0	0	2	0	0	0	0	0	0	0	NA	0	0	0	0	0	0	1	0	0	0	1	0	0	0	0	0	0	0	0	0	1	0	0	2	0	0	0	1	0	0	1	1
1819	10380	chr01	60920379	NA	4	4	4	NA	4	3	4	4	3	4	4	4	4	4	1	4	4	4	4	4	4	3	4	4	4	2	3	3	1	2	2	4	3	4	2	2	4	1	2	4	3	2	2	4	2
1820	10381	chr01	60920420	NA	2	1	0	NA	0	1	1	0	0	0	0	0	4	0	0	0	0	0	0	0	0	0	0	0	0	0	0	0	0	0	0	0	0	1	0	0	1	0	0	0	0	0	0	0	0
1821	10382	chr01	60920435	NA	4	NA	4	4	4	4	4	4	4	4	4	4	NA	4	4	4	4	4	4	4	4	4	4	4	4	4	4	4	4	4	4	4	4	4	NA	4	4	4	4	4	4	4	4	4	4
1822	10383	chr01	60920440	NA	0	NA	0	0	0	0	0	0	0	0	0	0	NA	0	0	0	0	0	0	0	0	0	0	0	0	0	0	0	0	0	0	0	0	0	NA	0	0	0	0	0	0	0	0	0	0
1823	10402	chr01	60953788	0	0	0	0	0	0	0	0	0	0	0	0	0	0	0	1	0	0	0	0	0	0	0	0	0	0	0	1	0	0	0	0	0	0	0	0	0	0	0	0	0	1	0	0	0	0
1824	10403	chr01	60953789	0	0	0	0	0	0	0	0	0	0	0	0	0	0	0	0	0	0	0	0	0	0	0	0	0	0	1	0	0	1	0	1	1	1	0	1	0	0	0	0	0	0	0	0	0	0
1825	10404	chr01	60953792	0	1	0	0	0	0	0	0	0	0	0	0	0	0	0	0	0	0	0	0	0	0	0	0	0	0	1	0	0	1	1	1	1	1	0	1	0	0	0	0	0	0	1	0	0	0
1826	10405	chr01	60953795	0	0	2	2	1	0	0	3	2	2	1	2	0	0	2	0	1	1	2	2	1	3	1	1	0	1	1	0	1	0	0	1	0	1	0	0	1	0	1	2	3	1	0	1	1	0
1827	10406	chr01	60953810	3	2	1	2	0	2	0	0	2	0	0	0	2	3	0	2	2	1	1	1	1	0	1	2	1	0	2	1	1	3	1	2	2	1	0	1	1	1	3	1	1	0	1	1	0	0
1828	10410	chr01	60953886	0	0	2	1	1	0	0	2	1	2	1	NA	0	0	1	0	1	1	1	2	2	3	1	1	0	3	1	0	2	0	0	NA	0	1	0	0	1	0	1	3	3	1	0	1	2	0
1829	10411	chr01	60953887	0	0	0	0	0	0	0	0	0	0	0	NA	0	0	0	0	0	0	0	0	0	0	0	0	0	0	1	0	0	1	0	NA	1	1	0	1	0	0	0	0	0	0	0	0	0	0
1830	10413	chr01	60953942	0	0	2	1	NA	0	0	2	2	2	1	2	0	0	1	0	1	1	1	2	1	3	1	1	0	2	1	0	2	0	0	1	0	1	0	0	1	0	1	3	3	1	0	1	1	0
1831	10414	chr01	60953943	0	1	1	0	NA	0	2	1	1	1	3	1	1	0	1	1	1	0	1	1	2	1	1	1	2	2	0	1	0	0	1	0	2	1	2	1	0	2	0	0	0	2	0	1	2	1
1832	10415	chr01	60953953	0	0	0	0	NA	0	0	0	0	0	0	0	0	0	0	0	0	0	0	0	0	0	0	0	0	0	1	0	0	1	0	1	1	1	0	1	0	0	0	0	0	0	0	0	0	0
1833	10416	chr01	60953956	0	0	2	1	NA	0	0	2	2	2	1	2	0	0	1	1	1	1	1	2	1	3	1	1	0	2	1	0	2	0	0	1	0	1	0	0	1	0	1	3	3	1	0	1	1	0
1834	10417	chr01	60953995	3	2	2	3	0	2	0	0	1	0	0	0	2	3	0	2	2	1	1	1	1	0	1	2	1	0	1	1	1	3	1	2	1	0	NA	1	1	1	1	1	1	0	2	1	NA	0
1835	10418	chr01	60954001	0	0	0	0	0	0	0	0	0	0	0	0	0	0	0	0	0	0	0	0	0	0	0	0	0	0	1	0	0	1	0	1	1	1	NA	1	0	0	0	0	0	0	0	0	NA	0
1836	10419	chr01	60954012	0	0	0	0	0	0	0	0	0	0	0	0	0	0	0	0	0	0	0	0	0	0	0	0	0	0	1	0	0	1	0	1	1	1	NA	1	0	0	0	0	0	0	0	0	NA	0
1837	10420	chr01	60954015	0	0	0	0	0	0	0	0	0	0	0	0	0	0	0	0	0	0	0	0	0	0	1	0	0	0	1	0	0	0	0	1	0	0	NA	0	0	0	0	0	0	0	0	0	NA	1
1838	10421	chr01	60954017	0	1	0	0	1	0	1	1	0	0	0	0	0	1	0	0	0	0	0	0	0	0	0	0	0	0	0	0	0	0	0	0	0	0	NA	0	0	1	0	0	0	0	0	0	NA	0
1839	10422	chr01	60954020	0	0	NA	0	0	0	0	0	0	0	0	1	0	0	0	0	0	0	1	0	1	0	0	0	0	0	0	0	0	0	1	0	0	0	NA	0	0	0	0	1	0	0	0	0	NA	0
1840	10426	chr01	61101577	0	0	0	0	0	0	0	1	0	NA	0	0	0	0	0	0	0	0	0	0	0	0	0	0	0	0	0	NA	NA	0	0	NA	0	0	0	NA	0	0	0	0	0	0	0	0	1	NA
1841	10427	chr01	61101580	4	2	2	3	0	2	0	0	1	NA	0	0	2	3	0	1	2	3	1	1	1	0	2	2	1	0	3	NA	NA	4	1	NA	1	0	0	NA	2	2	3	2	1	0	4	1	0	NA
1842	10428	chr01	61101612	0	0	0	0	0	0	0	0	0	NA	0	0	0	0	0	NA	0	0	0	0	0	0	0	0	0	0	0	NA	NA	0	0	NA	0	0	1	NA	0	0	0	0	0	0	0	0	0	NA
1843	10429	chr01	61101614	4	2	2	3	0	2	0	0	1	NA	0	0	2	3	0	NA	2	3	0	1	1	0	2	1	1	0	3	NA	NA	4	1	NA	1	0	0	NA	2	2	3	1	1	0	NA	1	0	NA
1844	10430	chr01	61101617	4	2	2	3	0	2	0	0	1	NA	0	0	2	3	0	NA	2	3	0	1	1	0	2	1	1	0	3	NA	NA	4	1	NA	1	0	0	NA	1	2	3	1	1	0	NA	1	0	NA
1845	10431	chr01	61164148	4	4	4	4	4	4	4	4	4	4	4	4	4	4	3	4	4	3	4	4	4	4	4	4	3	4	4	4	4	4	4	4	4	4	4	4	4	4	4	4	4	4	2	4	4	4
1846	10432	chr01	61164159	0	0	0	0	NA	0	1	0	0	0	0	0	0	0	0	1	0	0	0	0	0	0	1	0	0	0	1	1	1	1	2	1	0	1	0	2	1	0	1	1	0	0	1	1	1	2
1847	10433	chr01	61164172	1	2	4	2	NA	3	3	2	2	2	2	1	2	2	1	2	1	0	2	3	3	2	1	1	3	2	2	1	0	1	2	1	2	2	3	2	0	4	0	0	0	3	0	2	3	2
1848	10434	chr01	61164177	1	0	0	0	0	0	0	0	0	0	0	2	0	0	0	0	0	0	0	0	0	0	0	0	0	0	0	0	1	0	0	0	0	0	0	0	0	0	0	0	0	0	0	0	0	0
1849	10435	chr01	61164190	0	0	1	0	NA	2	1	0	0	0	0	0	0	0	1	1	0	0	0	0	0	0	1	0	1	0	1	2	1	1	2	1	1	2	1	2	1	0	1	1	0	0	1	1	1	2
1850	10436	chr01	61164193	0	0	0	0	NA	1	1	0	0	0	0	0	0	0	1	1	0	0	0	0	0	0	1	0	1	0	1	2	1	1	2	1	1	2	1	2	1	0	1	1	0	0	1	1	1	2
1851	10437	chr01	61164218	2	2	NA	2	2	2	2	1	3	1	2	1	3	1	NA	2	1	NA	2	2	2	1	1	1	3	2	2	1	0	1	1	1	2	1	2	1	0	4	0	0	0	3	0	1	3	1
1852	10438	chr01	61164231	1	0	0	0	0	0	0	0	0	0	0	0	0	0	0	0	0	NA	0	0	0	1	0	0	0	0	0	NA	0	0	0	0	0	1	0	0	0	0	0	0	1	0	1	0	0	0
1853	10439	chr01	61179888	2	2	1	2	1	2	1	3	3	2	1	2	2	2	2	2	2	3	3	2	2	3	3	3	0	2	3	3	3	2	2	3	2	2	2	2	4	0	4	4	4	2	3	2	1	3
1854	10440	chr01	61179892	0	0	0	0	1	2	1	1	0	1	0	0	0	0	1	1	0	1	0	0	0	0	1	0	0	0	2	3	1	2	2	2	1	1	2	2	1	0	1	1	0	1	2	1	1	3
1855	10441	chr01	61179901	0	0	0	0	1	2	1	1	0	1	0	0	0	0	1	1	0	1	0	0	0	0	1	0	0	0	2	3	1	2	2	2	1	1	2	2	1	0	1	1	0	1	2	1	1	3
1856	10442	chr01	61179912	1	2	0	1	0	0	0	0	0	0	0	0	1	2	0	2	1	1	1	0	1	0	1	1	0	0	0	1	2	1	0	0	0	0	0	0	2	0	1	1	1	0	1	0	0	0
1857	10443	chr01	61179920	0	0	1	0	0	1	0	0	0	0	1	1	0	0	1	0	1	0	0	0	0	0	0	0	0	0	0	0	0	0	0	0	0	0	0	0	0	0	0	0	0	0	0	0	0	0
1858	10444	chr01	61289082	0	NA	NA	0	0	0	0	0	0	0	0	0	0	NA	NA	0	0	NA	0	0	0	0	0	0	0	0	0	0	0	0	0	1	0	0	0	0	0	NA	0	0	0	0	0	0	0	1
1859	10445	chr01	61289105	1	NA	NA	1	2	0	0	3	3	1	4	3	4	NA	NA	0	3	NA	4	3	4	4	1	4	0	4	1	0	1	1	0	1	4	3	0	0	2	NA	3	3	4	2	0	1	1	0
1860	10446	chr01	61289117	1	NA	NA	1	2	0	0	3	3	1	4	3	4	NA	NA	0	3	NA	4	3	4	4	1	4	0	4	1	0	1	1	0	1	4	3	0	0	2	NA	3	3	4	2	0	1	1	0
1861	10447	chr01	61289125	0	NA	NA	0	0	0	0	0	0	0	0	0	0	NA	NA	0	0	NA	0	0	0	0	0	0	1	0	0	0	0	0	0	0	0	0	0	0	0	NA	0	0	0	0	0	0	0	0
1862	10448	chr01	61289153	0	NA	NA	0	0	0	0	2	0	0	0	0	0	NA	NA	0	0	NA	0	0	0	1	0	0	0	0	0	0	0	0	0	0	0	NA	3	0	0	NA	0	0	0	0	0	0	0	0
1863	10449	chr01	61289158	0	NA	NA	0	0	0	0	0	0	0	0	0	0	NA	NA	0	0	NA	0	0	0	0	0	0	0	NA	0	0	0	0	0	1	0	NA	0	1	0	NA	0	1	0	0	0	0	0	1
1864	10450	chr01	61299583	1	4	NA	2	3	0	3	4	3	3	4	NA	4	2	1	1	2	NA	4	NA	3	NA	2	4	2	4	0	2	1	1	1	0	2	1	3	1	2	2	2	NA	NA	2	1	2	2	1
1865	10451	chr01	61299586	0	0	NA	0	0	0	0	0	0	0	0	NA	0	0	0	0	0	NA	0	NA	0	NA	0	0	0	0	0	0	0	0	0	0	0	0	1	0	0	0	0	NA	NA	0	0	0	0	0
1866	10452	chr01	61313792	0	0	0	0	0	0	0	0	0	0	0	0	0	NA	0	0	0	0	0	0	0	NA	0	0	0	0	0	0	0	0	0	0	0	0	0	0	0	0	0	NA	NA	0	0	0	0	0
1867	10453	chr01	61313793	0	0	0	0	0	1	0	0	0	0	0	0	0	NA	0	0	0	0	0	0	0	NA	0	0	1	0	0	0	0	0	0	0	0	1	1	0	0	0	0	NA	NA	0	0	0	0	1
1868	10454	chr01	61313833	3	0	2	4	1	2	1	0	2	1	0	0	0	NA	1	4	4	1	0	2	2	NA	2	0	2	0	4	2	2	4	3	4	0	2	0	3	4	1	4	NA	NA	2	2	2	0	2
1869	10455	chr01	61313848	0	0	0	0	0	0	0	1	0	0	0	0	0	NA	0	0	0	0	0	0	0	NA	0	0	0	0	0	0	0	0	0	0	0	0	0	0	0	0	0	NA	NA	0	0	0	0	0
1870	10456	chr01	61313853	0	0	0	0	0	0	0	0	0	0	0	0	0	NA	0	0	0	0	0	0	0	NA	0	0	0	0	0	0	0	0	0	0	0	0	1	0	0	0	0	NA	NA	0	0	0	2	0
1871	10457	chr01	61313868	0	0	0	0	0	0	0	0	0	0	0	1	0	NA	0	0	0	0	0	0	0	NA	0	0	0	0	0	0	0	0	0	0	0	0	0	0	0	0	0	NA	NA	0	0	0	0	0
1872	10458	chr01	61336130	NA	0	NA	0	0	NA	0	0	0	0	0	0	0	NA	0	NA	0	0	0	0	0	0	0	0	0	0	0	0	0	0	0	0	0	0	0	0	0	0	0	0	0	0	0	0	0	0
1873	10469	chr01	61343570	0	0	0	0	0	0	0	1	0	0	0	0	0	0	0	0	1	0	0	0	0	0	0	0	0	0	0	0	0	0	0	0	0	0	0	0	0	0	0	0	0	0	0	0	1	0
1874	10470	chr01	61343590	0	0	0	0	0	0	0	0	0	0	0	0	0	0	0	0	0	0	0	0	0	0	0	0	0	0	0	0	0	0	0	0	0	0	1	0	0	0	0	0	0	0	0	0	0	0
1875	10471	chr01	61343592	0	0	0	0	0	0	0	0	0	0	0	0	0	0	0	0	0	0	0	0	0	0	0	0	0	0	0	0	0	0	0	0	0	0	0	0	0	0	0	0	0	0	0	0	0	0
1876	10472	chr01	61343603	2	3	1	2	2	0	0	2	2	1	1	3	2	3	1	1	3	3	4	2	2	4	2	3	0	2	1	2	2	0	0	1	1	1	0	0	1	0	3	2	4	2	1	1	1	0
1877	10473	chr01	61343621	2	2	1	2	NA	0	0	2	3	1	1	2	2	2	1	1	3	3	3	2	2	3	2	3	0	2	1	2	2	0	0	1	2	1	0	0	2	0	3	3	4	2	1	1	1	0
1878	10474	chr01	61343644	2	3	1	2	2	0	0	2	3	1	2	2	3	2	1	1	3	3	3	3	3	3	3	3	0	3	1	2	3	0	0	1	2	1	0	0	3	0	3	3	4	2	1	1	1	0
1879	10475	chr01	61343658	2	2	1	NA	1	0	0	2	3	1	1	2	3	1	1	1	3	2	3	2	3	3	3	3	0	2	2	1	2	0	0	1	3	2	0	0	3	0	3	3	4	2	1	1	1	0
1880	10476	chr01	61343667	0	0	0	NA	0	3	0	0	0	0	0	0	0	0	0	0	0	0	0	0	0	0	0	0	2	0	0	0	0	0	0	0	0	0	1	0	0	0	0	0	0	0	0	0	0	1
1881	10477	chr01	61343704	0	0	1	1	1	1	1	1	0	0	1	0	1	0	1	0	0	0	0	1	0	1	0	0	1	0	0	0	1	0	0	0	1	1	1	0	1	1	0	0	0	1	1	1	1	1
1882	10478	chr01	61348084	0	0	0	0	0	0	1	0	0	0	0	0	0	0	0	0	0	0	0	0	0	0	0	0	0	0	0	0	0	0	0	0	0	0	1	0	0	0	0	0	0	0	0	0	0	0
1883	10479	chr01	61348091	0	0	1	0	0	0	0	0	1	0	0	0	0	0	0	0	0	0	0	0	0	0	0	0	0	0	0	0	0	0	0	0	0	0	0	0	0	0	0	0	0	0	0	0	1	0
1884	10480	chr01	61348096	1	1	0	2	0	0	0	0	0	0	0	0	1	2	0	1	0	1	0	0	0	0	1	0	0	1	0	1	1	0	0	0	0	0	0	0	1	0	1	1	1	0	1	0	0	0
1885	10481	chr01	61348104	2	1	1	2	NA	0	0	3	1	1	1	2	1	2	1	1	3	1	3	1	2	3	2	3	0	2	1	1	2	0	0	1	2	1	0	0	1	0	3	2	4	1	1	1	1	0
1886	10482	chr01	61348153	0	0	1	0	0	0	0	0	0	0	0	0	0	0	0	0	0	0	0	0	0	0	0	0	0	0	0	0	0	0	0	0	0	0	0	0	0	0	0	0	0	0	0	0	0	0
1887	10483	chr01	61348178	1	1	0	1	0	0	0	0	0	0	0	0	0	3	0	1	0	0	0	0	1	0	1	0	0	1	0	2	0	0	0	0	0	0	0	0	1	0	1	0	0	0	1	0	0	0
1888	10484	chr01	61348179	0	0	0	0	0	0	0	0	0	0	0	0	0	0	0	0	0	0	0	0	0	0	0	0	0	0	0	0	0	0	0	0	0	0	0	0	0	0	0	0	0	0	0	0	1	0
1889	10485	chr01	61348191	1	1	1	1	0	1	1	1	0	0	0	1	0	1	1	0	1	1	0	1	0	0	0	0	0	0	0	0	1	0	0	0	1	0	1	1	0	1	0	0	0	1	1	0	1	0
1890	10486	chr01	61348202	0	3	2	0	3	0	3	2	1	3	3	1	3	2	2	0	0	0	1	1	1	2	1	2	1	2	0	1	1	1	1	0	2	1	2	1	2	3	0	0	0	1	0	1	2	1
1891	10487	chr01	61360762	1	2	1	2	1	0	0	2	2	1	1	2	1	2	1	1	2	3	3	3	2	4	2	3	0	1	1	1	1	0	0	1	1	0	1	0	3	0	2	3	4	2	1	0	2	1
1892	10488	chr01	61360765	0	0	0	0	0	0	0	0	0	0	0	1	0	0	0	0	0	0	0	0	0	0	0	0	0	0	0	0	0	0	0	0	0	0	0	0	0	0	0	1	0	0	0	0	2	0
1893	10489	chr01	61360787	0	0	0	0	0	0	0	0	0	0	0	0	0	1	0	0	0	0	0	0	0	0	0	0	0	0	0	0	0	0	0	0	0	0	0	0	0	0	0	0	0	0	0	0	0	0
1894	10490	chr01	61402512	0	1	1	0	0	NA	0	1	0	0	0	1	0	0	0	1	0	1	0	0	0	0	NA	0	0	0	0	0	1	0	0	0	0	0	0	0	0	1	0	0	1	0	0	0	1	NA
1895	10491	chr01	61402515	0	0	0	0	0	NA	0	0	0	0	0	0	0	0	0	0	0	0	0	0	0	0	0	0	0	0	0	0	0	0	0	0	0	0	0	0	0	0	0	0	0	1	0	0	0	NA
1896	10492	chr01	61402517	1	0	0	1	0	NA	0	0	0	0	0	0	2	1	0	0	0	0	0	0	0	0	0	0	0	0	0	0	0	0	0	0	0	0	0	0	0	0	0	0	0	0	0	0	0	NA
1897	10493	chr01	61402577	0	0	0	0	0	NA	1	0	0	0	0	0	0	0	0	0	0	0	0	0	0	0	0	0	0	0	0	0	0	0	0	0	0	0	0	1	0	0	0	0	0	0	0	0	0	NA
1898	10494	chr01	61402587	4	4	4	4	4	NA	4	4	4	4	4	3	4	4	4	4	4	4	4	4	4	4	4	4	4	4	4	4	4	4	4	3	4	4	4	4	4	4	4	4	4	4	4	4	3	NA
1899	10495	chr01	61402614	NA	0	0	0	0	0	0	0	0	0	0	0	0	0	0	0	0	NA	0	0	0	0	0	0	0	0	0	0	0	0	0	0	0	0	NA	0	0	0	0	0	0	0	0	0	1	0
1900	10496	chr01	61402615	NA	2	1	2	1	0	0	3	3	2	1	2	1	0	2	1	3	NA	3	3	3	3	3	2	0	1	1	1	1	0	0	1	1	1	NA	0	2	0	2	3	4	1	3	1	1	3
1901	10497	chr01	61402623	NA	4	4	4	4	4	4	4	4	4	4	2	4	4	4	4	4	NA	4	4	4	4	4	4	4	4	4	4	4	4	4	3	4	4	NA	4	4	4	4	4	4	4	4	4	3	4
1902	10498	chr01	61402626	NA	0	0	0	0	0	0	0	0	0	0	0	0	0	0	0	0	NA	0	0	0	0	0	0	0	0	0	0	0	0	0	0	0	0	NA	0	0	0	0	0	0	0	0	1	0	0
1903	10499	chr01	61402638	NA	1	1	0	2	0	3	1	1	1	3	0	2	1	1	1	0	NA	1	0	1	1	1	1	2	3	2	2	2	1	2	0	1	2	NA	2	1	2	1	1	0	1	1	1	1	0
1904	10500	chr01	61402642	NA	1	1	0	2	0	3	1	1	1	3	0	2	1	1	1	0	NA	1	0	1	1	1	2	2	3	2	2	2	1	2	0	1	2	NA	2	1	2	1	1	0	1	1	1	1	0
1905	10501	chr01	61402646	NA	0	1	0	0	0	0	0	0	0	0	0	0	0	1	0	0	NA	0	0	0	0	0	0	0	0	0	0	0	0	1	1	0	0	NA	0	0	0	0	0	0	0	0	0	0	0
1906	10502	chr01	61402660	NA	0	0	1	0	3	0	0	0	0	0	0	1	2	0	1	0	NA	0	0	0	0	0	0	0	0	0	0	1	0	0	0	0	0	NA	0	0	0	2	0	0	0	0	0	0	0
1907	10503	chr01	61402665	NA	0	1	1	1	1	0	0	1	2	0	0	0	2	1	3	1	NA	0	1	0	0	0	0	2	0	2	0	0	3	2	3	2	1	NA	2	1	2	0	0	0	0	0	3	0	1
1908	10504	chr01	61402667	NA	0	0	0	0	0	0	0	0	0	0	0	0	0	0	0	0	NA	0	0	0	0	0	0	0	0	0	0	0	0	0	1	0	0	NA	0	0	0	0	0	0	0	0	0	0	0
1909	10507	chr01	61471664	1	2	1	1	NA	0	0	3	2	1	1	3	2	0	2	2	3	2	3	3	3	3	3	3	0	2	1	1	2	0	0	1	1	2	0	0	2	0	2	2	4	2	2	2	1	1
1910	10508	chr01	61471691	2	2	1	1	1	0	0	3	3	1	1	3	2	0	2	2	3	1	4	3	2	3	3	2	0	2	2	1	2	0	0	1	1	2	0	0	2	0	2	3	4	2	2	2	1	1
1911	10509	chr01	61471702	2	2	1	1	1	0	0	3	3	1	1	3	2	0	2	2	3	1	4	3	2	3	3	2	0	2	2	1	2	0	0	1	1	2	0	0	2	0	2	3	4	2	2	2	1	1
1912	10510	chr01	61471713	3	4	4	3	4	0	4	4	4	4	4	3	3	2	3	4	4	2	4	4	4	4	4	4	2	4	4	4	4	4	4	4	4	4	2	4	4	4	3	4	4	4	3	4	2	3
1913	10511	chr01	61471734	1	1	1	NA	1	0	0	NA	NA	0	0	NA	1	0	1	NA	NA	1	NA	NA	1	NA	2	1	0	1	1	1	NA	0	0	1	0	1	0	0	1	0	1	1	NA	1	1	1	1	0
1914	10512	chr01	61495145	1	2	1	2	1	NA	0	2	2	0	1	1	1	0	1	1	2	2	3	2	2	3	2	2	0	2	1	1	2	0	0	1	1	1	0	0	2	0	2	2	4	1	2	1	1	NA
1915	10513	chr01	61495156	0	0	0	0	0	NA	0	0	0	0	0	0	0	0	0	0	0	0	0	0	0	0	0	0	0	0	1	0	0	1	0	1	1	2	0	1	0	0	0	0	0	0	0	0	0	NA
1916	10514	chr01	61495183	0	1	1	0	3	NA	3	1	1	1	2	0	3	3	2	2	0	0	1	0	2	1	2	2	1	2	2	2	1	1	2	1	1	2	3	2	1	2	2	2	0	3	2	1	1	NA
1917	10515	chr01	61495189	0	1	1	0	0	NA	1	0	0	0	0	0	0	0	0	0	0	0	0	0	0	0	0	0	0	0	0	0	0	0	0	0	0	0	0	0	0	0	0	0	0	0	0	0	0	NA
1918	10516	chr01	61495190	1	2	1	2	1	NA	0	2	2	0	1	1	1	0	1	1	2	2	3	2	2	3	2	2	0	2	1	1	2	0	0	1	1	1	0	0	2	0	2	2	4	1	2	1	1	NA
1919	10517	chr01	61495196	0	0	0	0	0	NA	0	0	0	0	0	0	0	NA	0	0	0	NA	0	0	0	1	0	0	NA	1	0	0	0	0	0	0	0	0	1	0	0	1	0	0	0	0	1	0	0	NA
1920	10518	chr01	61524235	2	0	NA	1	0	1	0	0	0	NA	NA	0	1	NA	NA	0	0	NA	0	0	0	0	0	0	NA	0	0	0	0	0	0	0	0	0	0	0	0	0	1	0	0	0	0	0	0	0
1921	10519	chr01	61524237	0	1	NA	0	0	0	1	0	0	NA	NA	1	0	NA	NA	0	0	NA	0	0	0	0	0	0	NA	0	0	0	0	0	0	0	0	0	0	0	0	0	0	0	0	0	0	0	0	0
1922	10521	chr01	61524256	0	1	NA	1	1	0	0	0	1	NA	NA	1	0	NA	NA	3	1	NA	0	1	0	0	0	0	NA	0	2	2	2	1	2	1	0	0	0	1	1	2	0	0	0	0	0	2	0	1
1923	10522	chr01	61524265	0	1	NA	0	2	0	3	1	1	NA	NA	1	1	NA	NA	1	0	NA	0	0	NA	0	1	1	NA	2	2	2	1	3	2	3	3	3	1	3	1	2	1	1	0	0	1	1	2	1
1924	10523	chr01	61524267	0	0	NA	0	0	0	0	0	0	NA	NA	0	0	NA	NA	0	0	NA	0	0	NA	0	0	0	NA	0	0	0	0	0	0	0	0	0	0	0	0	0	0	0	0	0	0	0	0	0
1925	10524	chr01	61524278	0	0	NA	0	0	0	0	0	0	NA	NA	0	0	NA	NA	0	0	NA	0	0	NA	0	0	0	NA	0	0	0	0	0	0	0	0	0	0	0	0	0	0	0	0	0	0	0	0	0
1926	10525	chr01	61524313	NA	0	NA	NA	0	0	0	0	0	0	0	0	0	NA	0	NA	0	0	0	NA	0	0	0	0	0	0	0	0	0	0	NA	NA	0	0	NA	0	0	0	0	0	0	0	0	0	0	0
1927	10526	chr01	61524315	NA	0	NA	NA	0	0	1	0	NA	0	0	0	0	NA	0	NA	0	0	0	NA	0	0	0	0	0	0	0	0	1	0	NA	NA	0	1	NA	0	0	0	0	0	0	0	0	0	0	0
1928	10527	chr01	61524319	NA	0	NA	NA	0	0	0	0	0	0	0	0	0	NA	0	NA	0	0	0	NA	0	0	0	0	0	0	0	NA	0	0	NA	NA	0	0	NA	0	0	NA	0	0	0	0	0	0	0	0
1929	10528	chr01	61524327	NA	0	NA	NA	1	0	0	0	0	2	1	1	0	NA	0	NA	1	1	0	NA	0	0	0	0	1	0	2	NA	1	2	NA	NA	1	0	NA	1	0	NA	0	0	0	0	0	2	0	1
1930	10529	chr01	61524329	NA	0	NA	NA	0	0	0	0	0	0	0	0	0	NA	0	NA	0	0	0	NA	0	0	0	0	0	0	0	NA	0	0	NA	NA	0	0	NA	0	0	NA	0	0	0	0	0	0	0	0
1931	10530	chr01	61524331	NA	0	NA	NA	0	NA	0	0	0	0	0	0	0	NA	0	NA	0	0	0	NA	0	0	0	0	0	0	0	NA	0	0	NA	NA	0	0	NA	0	0	NA	0	0	0	0	0	0	0	0
1932	10531	chr01	61524336	NA	0	NA	NA	0	0	0	0	0	0	0	0	0	NA	0	NA	0	0	0	NA	0	0	0	0	0	0	0	NA	0	0	NA	NA	0	0	NA	0	0	NA	0	0	0	0	0	0	0	0
1933	10532	chr01	61524350	NA	0	NA	NA	0	0	0	0	0	0	0	0	0	NA	0	NA	0	0	0	NA	0	0	0	0	0	0	0	NA	0	0	NA	NA	0	0	NA	0	0	NA	0	0	0	0	0	0	0	0
1934	10533	chr01	61524359	NA	1	NA	NA	0	0	2	1	0	0	0	0	0	NA	0	NA	0	0	0	NA	0	0	0	0	0	0	0	NA	0	0	NA	NA	0	0	NA	0	0	NA	0	0	0	0	0	0	1	0
1935	10534	chr01	61524367	NA	0	NA	NA	0	0	0	0	0	0	0	0	0	NA	0	NA	0	0	0	NA	0	0	0	0	0	0	0	NA	0	0	NA	NA	0	0	NA	0	0	NA	0	0	0	0	0	0	0	0
1936	10535	chr01	61524385	NA	0	NA	NA	0	0	0	0	0	0	0	0	0	NA	0	NA	0	0	0	NA	0	0	1	0	0	0	0	NA	0	0	NA	NA	0	0	NA	0	0	NA	0	0	0	0	0	0	0	0
1937	10536	chr01	61524391	NA	0	NA	NA	0	0	1	0	0	0	0	0	0	NA	0	NA	0	0	0	NA	0	0	0	0	0	0	0	NA	0	0	NA	NA	0	0	NA	0	0	NA	0	0	0	0	0	0	0	0
1938	10537	chr01	61524392	NA	0	NA	NA	0	0	0	1	0	0	0	0	0	NA	0	NA	1	0	0	NA	0	0	0	0	0	0	0	NA	0	0	NA	NA	0	0	NA	0	0	NA	0	0	0	0	0	0	0	0
1939	10538	chr01	61529317	2	3	2	2	3	NA	2	3	3	2	3	3	4	3	3	3	2	3	4	3	4	4	4	4	NA	4	2	3	3	1	2	2	2	3	2	2	3	3	4	4	4	4	4	2	2	2
1940	10539	chr01	61529328	1	0	1	2	1	NA	0	0	1	2	1	1	0	1	1	2	2	1	0	1	0	0	0	0	NA	0	1	1	1	1	2	1	1	0	0	1	1	1	0	0	0	0	0	2	0	2
1941	10540	chr01	61529337	4	3	2	4	2	NA	1	3	3	3	1	4	2	1	3	3	4	4	3	4	2	3	3	3	NA	2	3	2	3	3	2	2	3	2	2	2	3	1	3	3	4	3	3	3	3	3
1942	10541	chr01	61529364	2	1	1	0	0	NA	1	1	0	0	0	0	0	0	0	0	0	0	0	0	0	0	0	0	NA	0	0	0	0	0	0	0	0	0	0	0	0	0	0	0	0	0	0	0	1	0
1943	10544	chr01	61572894	0	NA	0	0	0	2	NA	0	0	0	0	0	0	0	2	0	0	1	NA	0	NA	NA	0	0	2	NA	0	0	0	0	0	0	0	0	2	0	0	0	0	0	0	NA	2	0	0	2
1944	10545	chr01	61572909	0	NA	1	0	1	0	NA	1	1	1	1	0	1	0	0	0	0	0	NA	0	NA	NA	0	2	1	NA	1	1	2	0	1	1	0	1	1	1	1	3	0	1	0	NA	1	1	1	1
1945	10546	chr01	61625027	1	0	0	1	NA	1	0	0	0	0	0	0	1	2	0	0	0	0	0	0	0	0	0	0	0	0	0	0	2	NA	0	0	0	0	0	0	0	0	2	0	0	0	0	0	1	0
1946	10548	chr01	61639079	1	0	1	NA	NA	NA	0	0	NA	0	0	0	0	NA	1	NA	NA	NA	NA	NA	0	0	0	0	0	0	1	1	NA	0	0	NA	0	1	0	1	0	0	0	0	NA	0	0	1	0	0
1947	10549	chr01	61639083	0	2	3	NA	NA	NA	3	2	NA	2	3	0	3	NA	3	NA	NA	NA	NA	NA	4	4	4	4	4	4	3	3	NA	1	3	NA	3	3	3	3	1	4	4	4	NA	4	4	1	2	2
1948	10550	chr01	61639096	0	0	1	NA	NA	NA	0	0	NA	0	0	0	0	NA	1	NA	NA	NA	NA	NA	0	0	0	0	0	0	1	1	NA	0	0	NA	0	1	0	1	0	0	0	0	NA	0	0	1	0	0
1949	10551	chr01	61639109	0	2	3	NA	NA	NA	3	2	NA	2	3	0	3	NA	3	NA	NA	NA	NA	NA	4	4	4	4	4	4	3	3	NA	1	3	NA	3	3	3	3	1	4	4	4	NA	4	4	1	2	2
1950	10552	chr01	61639113	3	2	1	NA	NA	NA	1	2	NA	0	0	0	0	NA	0	NA	NA	NA	NA	NA	0	0	0	0	0	0	0	0	NA	0	0	NA	0	0	0	0	0	0	0	0	NA	0	0	0	2	0
1951	10553	chr01	61639486	2	2	NA	0	0	0	1	2	NA	0	0	0	0	0	NA	0	NA	0	NA	NA	0	NA	NA	NA	0	0	0	0	0	0	0	0	0	NA	2	0	0	0	0	NA	NA	0	0	0	1	0
1952	10554	chr01	61639491	0	0	NA	0	0	0	0	0	NA	0	0	0	0	0	NA	0	NA	0	NA	NA	0	NA	NA	NA	0	0	0	0	1	0	0	0	0	NA	0	0	0	0	0	NA	NA	0	0	0	0	0
1953	10578	chr01	61941270	0	0	NA	0	0	0	0	0	NA	0	0	0	0	0	0	0	NA	0	0	NA	NA	0	0	0	0	1	0	0	0	0	0	0	0	0	0	0	0	0	0	0	NA	0	0	0	0	NA
1954	10579	chr01	61941279	0	0	NA	0	0	0	0	0	NA	0	0	0	0	0	0	0	NA	0	0	NA	NA	0	0	0	0	0	0	0	0	0	0	0	0	0	0	0	0	0	0	0	NA	0	0	0	1	NA
1955	10580	chr01	61941330	1	0	1	1	NA	3	0	0	2	0	0	0	0	1	0	2	4	0	0	4	0	0	0	0	2	0	1	0	0	1	1	1	0	0	2	1	0	2	0	0	NA	0	0	1	2	0
1956	10581	chr01	61941343	0	0	0	0	NA	0	0	0	0	0	0	0	0	0	1	0	0	2	0	0	0	0	0	0	1	0	0	0	0	0	0	0	0	0	0	0	0	0	0	0	NA	0	2	0	0	1
1957	10582	chr01	61941350	0	1	0	0	NA	0	0	0	0	0	0	0	0	0	0	0	0	0	0	0	0	0	0	0	0	0	1	0	0	1	0	1	1	1	0	1	0	0	0	0	NA	0	0	0	0	0
1958	10583	chr01	61941363	0	0	NA	0	0	0	0	0	NA	0	0	0	0	0	1	0	NA	2	NA	NA	0	0	0	0	1	0	0	0	0	0	0	0	0	0	0	0	0	0	0	0	NA	NA	2	0	0	NA
1959	10584	chr01	61941385	1	0	NA	1	0	3	0	0	NA	0	0	0	0	NA	0	2	NA	0	NA	NA	0	0	0	0	3	0	1	0	0	2	1	1	0	0	2	1	0	1	1	0	NA	NA	0	1	2	NA
1960	10585	chr01	61941391	0	0	NA	0	0	0	0	0	NA	0	0	0	0	NA	0	0	NA	0	NA	NA	0	0	0	0	0	0	0	0	0	0	0	0	0	0	0	0	0	0	0	0	NA	NA	0	0	0	NA
1961	10586	chr01	61941392	1	0	NA	0	0	0	1	2	NA	0	0	0	0	NA	0	0	NA	0	NA	NA	0	0	1	0	0	0	0	0	0	0	0	0	0	0	1	0	0	0	0	0	NA	NA	0	0	1	NA
1962	10609	chr01	61980526	0	0	0	0	NA	0	0	0	0	0	0	0	0	0	0	0	0	0	0	0	0	0	0	0	0	0	0	0	0	0	0	0	0	0	1	0	0	0	0	0	0	0	0	0	0	0
1963	10610	chr01	62004997	0	0	NA	0	0	0	0	0	0	0	0	0	0	NA	0	0	0	0	0	0	0	0	0	0	1	0	1	0	0	0	0	1	1	1	0	1	0	0	0	0	0	0	0	0	0	0
1964	10612	chr01	62005211	2	1	3	2	NA	3	1	1	2	0	0	0	0	1	0	2	1	1	0	1	1	0	3	0	2	0	1	1	1	1	1	1	0	0	1	1	2	1	0	1	1	0	1	1	0	0
1965	10618	chr01	62005761	0	0	NA	0	0	0	0	0	0	0	0	0	0	0	0	0	0	1	0	0	0	0	0	0	0	0	0	0	0	0	0	0	0	0	1	1	0	0	0	0	0	0	0	0	0	0
1966	10619	chr01	62005764	0	0	0	0	0	0	0	0	0	0	0	0	1	0	0	0	0	0	1	0	0	0	1	0	0	0	0	0	0	0	0	0	0	0	0	0	0	0	0	0	0	0	0	1	0	0
1967	10620	chr01	62005831	0	0	0	0	NA	0	0	0	0	0	0	0	0	0	0	0	0	0	0	0	0	0	0	1	0	0	1	0	0	2	0	1	1	1	0	1	0	0	0	0	0	0	0	0	0	0
1968	10621	chr01	62005861	0	3	1	1	1	0	0	2	2	1	2	2	2	0	2	0	1	1	2	3	1	3	1	3	0	1	1	NA	1	0	0	1	2	0	1	0	2	0	1	1	2	2	1	1	3	1
1969	10622	chr01	62005878	0	0	0	0	0	0	0	0	0	0	0	0	0	0	0	0	0	0	0	0	0	0	0	0	0	0	0	NA	0	0	0	0	0	0	0	0	0	0	0	0	0	0	0	0	0	0
1970	10623	chr01	62005888	0	0	NA	0	0	0	0	0	0	0	0	0	0	NA	0	0	0	0	0	0	0	0	0	0	NA	NA	0	NA	1	0	0	0	0	NA	NA	0	0	NA	0	0	0	0	0	0	NA	0
1971	10624	chr01	62005889	0	0	NA	0	1	0	0	0	0	0	0	0	1	NA	NA	1	1	0	0	0	1	0	0	0	NA	NA	0	NA	0	1	0	0	0	NA	NA	1	0	NA	0	0	0	0	0	0	NA	0
1972	10625	chr01	62031595	0	0	0	0	0	0	0	0	0	0	0	0	0	0	0	0	0	0	0	0	0	0	0	0	0	1	0	1	0	0	0	0	0	0	0	0	0	0	0	0	1	0	0	0	0	0
1973	10626	chr01	62199644	2	0	0	3	3	2	2	2	3	1	2	0	4	2	3	1	NA	NA	NA	NA	3	NA	2	4	0	4	3	2	3	1	2	2	1	3	2	1	1	2	NA	NA	NA	NA	3	3	NA	2
1974	10627	chr01	62199667	0	0	0	0	0	0	0	0	0	0	0	0	0	0	0	0	NA	NA	NA	NA	0	NA	0	0	0	0	0	1	0	0	0	0	0	0	1	0	0	0	NA	NA	NA	NA	0	0	NA	0
1975	10628	chr01	62199676	0	0	0	0	0	0	0	0	0	0	0	0	0	0	0	0	NA	NA	NA	NA	0	NA	0	0	0	0	0	0	0	0	0	0	0	0	0	0	0	0	NA	NA	NA	NA	0	0	NA	1
1976	10629	chr01	62199680	0	0	0	0	0	0	0	0	0	0	0	0	0	0	1	0	NA	NA	NA	NA	0	NA	0	0	0	0	0	1	0	0	0	0	0	0	0	0	0	0	NA	NA	NA	NA	2	0	NA	0
1977	10630	chr01	62199682	0	0	0	0	0	0	0	0	0	0	0	0	0	0	0	0	NA	NA	NA	NA	0	NA	0	0	0	0	0	0	0	0	0	0	0	0	0	0	1	0	NA	NA	NA	NA	0	0	NA	0
1978	10631	chr01	62199743	0	0	0	0	0	0	0	0	NA	0	0	0	0	0	0	0	NA	0	NA	NA	0	NA	0	0	0	0	0	1	0	0	0	0	0	0	1	0	0	0	1	0	0	0	0	0	0	0
1979	10632	chr01	62199749	0	0	0	0	1	0	1	0	NA	1	0	0	0	0	0	1	NA	0	NA	NA	0	NA	1	0	0	0	1	1	1	0	1	1	0	1	1	2	2	0	2	2	0	1	1	1	0	1
1980	10633	chr01	62199770	0	0	0	0	0	0	0	0	NA	0	0	0	0	0	0	0	NA	0	NA	NA	0	NA	0	1	0	0	0	0	0	0	0	0	0	0	0	0	0	0	0	0	0	0	0	0	0	0
1981	10634	chr01	62246806	0	0	0	0	0	0	0	0	0	0	0	0	0	0	0	NA	0	NA	0	0	0	0	NA	0	0	0	0	0	0	NA	1	NA	0	0	0	NA	0	0	0	0	0	0	0	0	0	0
1982	10635	chr01	62246821	0	0	0	0	0	0	0	0	0	0	0	0	0	0	2	NA	0	NA	0	0	0	0	NA	0	4	0	0	0	0	0	0	NA	0	0	0	NA	0	0	0	0	0	0	2	0	1	0
1983	10636	chr01	62246840	0	0	0	0	0	0	0	0	0	0	0	0	0	0	0	NA	0	NA	0	0	0	0	NA	0	0	0	0	0	0	0	0	NA	0	0	0	NA	0	0	0	0	0	0	0	1	0	0
1984	10637	chr01	62246841	0	4	1	2	2	0	1	3	3	1	1	2	2	0	2	NA	4	NA	2	4	2	3	NA	4	0	3	3	0	2	0	0	NA	2	2	0	NA	2	0	3	4	4	4	2	1	1	1
1985	10638	chr01	62246849	0	4	1	1	1	0	0	3	3	1	1	2	2	0	2	NA	4	NA	2	4	2	3	NA	4	0	3	3	0	2	0	0	NA	2	2	0	NA	2	0	3	4	4	4	2	1	1	1
1986	10639	chr01	62260236	NA	0	0	0	0	0	0	1	0	0	0	0	0	0	0	0	0	NA	0	0	0	0	0	0	NA	0	0	0	0	0	0	0	0	0	0	0	0	0	0	0	0	0	0	0	0	1
1987	10641	chr01	62260256	NA	2	2	2	2	3	3	1	1	3	2	3	1	1	0	4	1	NA	0	1	2	0	3	1	NA	1	2	1	3	4	4	4	3	2	4	3	3	3	0	3	1	2	3	3	1	2
1988	10642	chr01	62260268	0	0	0	0	0	0	0	0	0	0	0	0	0	0	0	0	0	NA	0	0	0	0	0	0	NA	0	1	0	0	0	0	0	0	0	0	0	0	0	0	0	0	0	0	0	0	0
1989	10643	chr01	62260276	1	2	1	1	0	2	2	1	2	0	0	0	1	1	0	3	1	1	0	1	1	0	2	0	4	1	1	1	0	2	1	3	3	1	3	1	1	2	0	1	1	1	2	0	2	0
1990	10644	chr01	62260308	0	NA	3	2	3	2	2	0	0	3	2	3	0	0	0	2	0	NA	0	0	2	0	1	0	0	0	2	3	3	3	3	3	1	1	1	3	2	2	0	2	0	2	2	3	1	3
1991	10645	chr01	62260317	0	NA	NA	2	2	1	2	0	0	3	1	NA	0	0	0	1	0	NA	0	0	0	0	1	0	0	0	1	3	NA	3	3	NA	1	1	0	3	2	2	0	2	0	0	2	3	0	3
1992	10646	chr01	62260340	0	NA	NA	2	2	1	2	0	0	3	1	3	0	0	0	1	0	NA	0	0	1	0	1	0	0	0	1	3	NA	3	3	NA	1	1	0	3	2	2	0	2	0	1	2	3	0	3
1993	10647	chr01	62260353	0	NA	NA	0	0	1	0	0	1	0	0	0	0	0	0	0	0	NA	0	0	0	0	0	0	0	0	0	0	NA	0	0	NA	0	1	0	0	0	0	0	0	0	0	0	0	1	0
1994	10648	chr01	62260364	0	NA	NA	0	1	0	0	NA	0	1	0	0	0	1	0	0	0	NA	0	1	1	0	0	0	0	0	0	0	NA	0	0	NA	1	1	0	1	0	1	0	0	0	0	0	0	0	0
1995	10649	chr01	62324070	4	4	3	3	4	2	4	4	4	4	4	3	4	4	3	4	4	3	4	4	4	4	4	4	4	4	3	2	4	4	4	4	4	4	3	4	4	3	4	4	4	4	4	3	4	3
1996	10650	chr01	62324083	2	0	0	2	0	1	0	0	0	0	0	0	1	3	0	0	0	0	0	0	1	0	0	0	0	0	0	0	0	0	0	0	0	0	0	0	0	0	1	0	0	1	0	0	0	0
1997	10651	chr01	62324108	0	3	1	1	1	0	0	2	1	1	1	2	1	0	1	1	3	1	2	3	1	3	1	2	0	2	1	0	1	0	0	1	1	1	0	0	1	0	3	2	3	2	1	1	1	1
1998	10652	chr01	62324117	0	0	0	0	0	0	0	0	0	0	0	0	0	0	0	0	0	0	0	0	0	0	0	0	0	0	0	0	0	0	0	0	0	0	0	0	0	0	0	0	0	0	0	0	0	0
1999	10653	chr01	62324138	0	3	1	1	1	0	0	2	1	1	1	2	1	0	1	0	3	1	2	3	1	3	1	3	0	2	1	0	1	0	0	1	1	1	0	0	1	0	3	2	3	2	1	1	1	1
[truncated: 37,115 more rows]
[truncated: 101 more columns]
